# Supplementary material for: Comprehensive survey and evolutionary analysis of genome-wide miRNA genes from ten diploid Oryza species
Source: BMC Genomics. 2017 Sep 11;18:711. doi: 10.1186/s12864-017-4089-4 (PMC5594537; doi:10.1186/s12864-017-4089-4)
Supplement: Supplementary file 1 — Details of different orthologous miRNAs of O. sativa (japonica) from the ten diploid Oryza species. oba- (O. barthi), obr- (O. brachyantha), ogl- (O. glaberrima), oglu- (O. glumaepatula), olo- (O.longistaminata), ome- (O. meridionalis), oni- (O. nivara), opu- (O. punctata), oru- (O. rufipogon), osi- (O. sativa subsp. indica). (XLSX 867 kb) [file 12864_2017_4089_MOESM1_ESM.xlsx]

## Sheet: O.barthi
miRNA	Mature sequnce	Start	Stop	Length	Score	%ID	Sub Chr. No.	Mismatches in the mature seq	Orientation	GENE	Location	miRNA*	Free energy	Subject Sequence	Transposable Elements
oba-miR156a	TGACAGAAGAGAGTGAGCAC	18299772	18299871	100	100	100	1	0	-	EPlOBAG00000001967	Exonic	Yes	-59.24	GGAGGGTGACAGAAGAGAGTGAGCACACGTGGTTGTTTCCTTGCATAAATGATGCCTATGCTTGGAGCTACGCGTGCTCACTTCTCTCTCTGTCACCTCC	No
	TGACAGAAGAGAGTGAGCAC	4125085	4125175	96	73	73	2	0	-	OBART02G06140,EPlOBAG00000001971	Exonic	Yes	-46.07	GAGATTGACAGAAGAGAGTGAGCACATGGCGTGATGGCCGGCATAAAATCTATCCTGTCCTCGCCGCGTGCTCACTCCTCTTTCTGTCACC	No
	TGACAGAAGAGAGTGAGCAC	21673976	21674065	94	67	67	6	0	+	EPlOBAG00000001972	Exonic	Yes	-61.59	GTTGACAGAAGAGAGTGAGCACACGGCGCGGCGGCTAGCCATCGGCGGGATGCCTGCCCCCGCCGCGTGCTCGCTCCTCTTTCTGTCAGC	No
oba-miR156b-5p/3p	TGACAGAAGAGAGTGAGCAC/GCTCACTCTCTATCTGTCAGC	3953868	3954043	176	100	100	1	0	+	EPlOBAG00000001969	Intron-exon	Yes	-95.76	TTGTCTTGAGAGGGGAAGAGATCTCTATGGGTTTTGGAGGTCTGACAGAAGAGAGTGAGCACACACGGTGCTTTCTTAGCATGCAAGAGCCATGCTGGGAGCTGTGCGTGCTCACTCTCTATCTGTCAGCCGTTCACCATGCCCAATATGATTAATCTCCTTCTCTCAGTTGACAG	No
5p/3p	TGACAGAAGAGAGTGAGCAC/GCTCACTCTCTATCTGTCAGC	21673935	21674081	156	65	65	6	0	+	EPlOBAG00000001972	Intron-exon	Yes	-76.65	TCTTGGGGCGGGGCGGGATCGAGCATATGAAAGGCGAGATTGTTGACAGAAGAGAGTGAGCACACGGCGCGGCGGCTAGCCATCGGCGGGATGCCTGCCCCCGCCGCGTGCTCGCTCCTCTTTCTGTCAGCATCTCTCATCACTCCC	No
oba-miR156c-5p/3p	TGACAGAAGAGAGTGAGCAC/GCTCACTTCTCTCTCTGTCAGC	3953490	3953638	149	100	100	1	0	+	EPlOBAG00000001968	Intron-exon	Yes	-91.56	GGAGGAAGAGAGGGGTGAGAGGTGAGGCTGACAGAAGAGAGTGAGCACACATGGTGACTTTCTTGCATGCTGAATGGACTCATGCTTGAAGCTATGTGTGCTCACTTCTCTCTCTGTCAGCCATTTGATCTCTCTTTCTCTCTTTCTCC	Simple Repeat
5p/3p	TGACAGAAGAGAGTGAGCAC/GCTCACTTCTCTCTCTGTCAGC	21673946	21674094	156	64	64	6	0	+	EPlOBAG00000001972	Intron-exon	Yes	-85.18	GGCGGGATCGAGCATATGAAAGGCGAGATTGTTGACAGAAGAGAGTGAGCACACGGCGCGGCGGCTAGCCATCGGCGGGATGCCTGCCCCCGCCGCGTGCTCGCTCCTCTTTCTGTCAGCATCTCTCATCACTCCCTCCCGCATCCCCC	No
5p/3p	TGACAGAAGAGAGTGAGCAC/GCTCACTTCTCTCTCTGTCAGC	11865962	11866099	146	63	63	9	0	+	EPlOBAG00000001970	Intron-exon	Yes	-59.54	CTGACAGAAGAGAGTGAGCACACAGCGGGCAGACTGCATCTGAAATAAACTGGTGACGACGAAGAAGACGACGGACGCAGCTTGCCGTTGCGTGCTCACTTCTCTCTCTGTCAGCTCTCTCTGATCTCTCTCGCCCCCCGCCTC	No
oba-miR156d	TGACAGAAGAGAGTGAGCAC	4125061	4125189	129	98	98	2	0	-	OBART02G06140, EPlOBAG00000001971	Intron-exon	Yes	-59.86	GGAGAAGCTCTCATGAGATTGACAGAAGAGAGTGAGCACATGGCGTGATGGCCGGCATAAAATCTATCCTGTCCTCGCCGCGTGCTCACTCCTCTTTCTGTCACCCTCTTTCTCTCAGGGCTCAACTCC	No
	TGACAGAAGAGAGTGAGCAC	3953512	3953621	110	68	68	1	0	+	EPlOBAG00000001968	Intron-exon	Yes	-60.34	TGAGGCTGACAGAAGAGAGTGAGCACACATGGTGACTTTCTTGCATGCTGAATGGACTCATGCTTGAAGCTATGTGTGCTCACTTCTCTCTCTGTCAGCCATTTGATCTC	No
	TGACAGAAGAGAGTGAGCAC	16486086	16486185	109	67	67	8	0	+	Nill	Intronic	Yes	-87.19	GGTTTTGGGTGGTGGCAGTTGACAGAAGAGAGTGAGCACACAGCGGCCAGACTGCATCGATCTATCAATCTTCCCTTCGACAGGATAGCTAGATAGAAAGAAAGAGAGGCCGTCGGCGGCCATGGAAGAGAGAGAGAGAGAGAGAGAGAGAGATGAAATGATGATGATGATACAGCTGCCGCTGCGTGCTCACTTCTCTTTCTGTCAGCTCTCCCTGCAG	Simple Repeat
	TGACAGAAGAGAGAGAGCAC	14705614	14705717	106	63	63	9	1	-	EPlOBAG00000001976	Intron-exon	Yes	-59.61	GTGATGACAGAAGAGAGAGAGCACAACCCGGCAGCAGCGACGACGGCGGTCGCTTCTGCCAGGGCCGTGTGCTCTCTGATCTATCTGTCATTGCCGTCCATCTC	No
oba-miR156e	TGACAGAAGAGAGTGAGCAC	21262852	21262946	95	92	92	2	0	-	EPlOBAG00000001973	Intron-exon	Yes	-62.41	GGGCGGTGACAGAAGAGAGTGAGCACACGGCCGGGCGGAACGGCACCGGCGGATGTGCCGTCGCGGCCGCGTGCTCACTGCTCTGTCTGTCATCC	No
	TGACAGAAGAGAGTGAGCAC	21673967	21674065	100	79	79	6	0	+	EPlOBAG00000001972	Intron-exon	Yes	-61.61	GGCGAGATTGTTGACAGAAGAGAGTGAGCACACGGCGCGGCGGCTAGCCATCGGCGGGATGCCTGCCCCCGCCGCGTGCTCGCTCCTCTTTCTGTCAGC	No
	TGACAGAAGAGAGAGAGCAC	14705627	14705721	96	71	71	9	1	-	EPlOBAG00000001976	Intron-exon	Yes	-55.35	GAGAGTGATGACAGAAGAGAGAGAGCACAACCCGGCAGCAGCGACGACGGCGGTCGCTTCTGCCAGGGCCGTGTGCTCTCTGATCTATCTGTCAT	No
	TGACAGAAGAGAGTGAGCAC	3953910	3954001	95	69	69	1	0	+	EPlOBAG00000001969	Intron-exon	Yes	-57.47	TGACAGAAGAGAGTGAGCACACACGGTGCTTTCTTAGCATGCAAGAGCCATGCTGGGAGCTGTGCGTGCTCACTCTCTATCTGTCAGCCGTT	No
oba-miR156f-5p/3p	GCTCACTTCTCTTTCTGTCAGC	16485982	16486175	194	95	95	8	0	+	Nill	Intronic	Yes	-80.7	AGTTGACAGAAGAGAGTGAGCACACAGCGGCCAGACTGCATCGATCTATCAATCTTCCCTTCGACAGGATAGCTAGATAGAAAGAAAGAGAGGCCGTCGGCGGCCATGGAAGAGAGAGAGAGAGAGAGAGAGAGAGATGAAATGATGATGATGATACAGCTGCCGCTGCGTGCTCACTTCTCTTTCTGTCAGCT	Simple Repeats
oba-miR156g-5p/3p	TGACAGAAGAGAGTGAGCAC/GCTCACTTCTCTCTCTGTCAGC	11865954	11866071	118	95	95	9	0	+	EPlOBAG00000001970	Intron-exon	Yes	-63.61	GGCTGACAGAAGAGAGTGAGCACACAGCGGGCAGACTGCATCTGAAATAAACTGGTGACGACGAAGAAGACGACGGACGCAGCTTGCCGTTGCGTGCTCACTTCTCTCTCTGTCAGCT	No
5p/3p	TGACAGAAGAGAGTGAGCAC/GCTCACTTCTCTCTCTGTCAGC	3953515	3953627	118	66	66	1	0	+	EPlOBAG00000001968	Intron-exon	Yes	-60.56	GGCTGACAGAAGAGAGTGAGCACACATGGTGACTTTCTTGCATGCTGAATGGACTCATGCTTGAAGCTATGTGTGCTCACTTCTCTCTCTGTCAGCCATTTGATCTCTCTTTC	No
oba-miR156h-5p/3p	TGACAGAAGAGAGTGAGCAC/GCTCACTTCTCTTTCTGTCAGC	16485982	16486175	194	95	95	8	0	+	Nill	Intronic	Yes	-80.7	AGTTGACAGAAGAGAGTGAGCACACAGCGGCCAGACTGCATCGATCTATCAATCTTCCCTTCGACAGGATAGCTAGATAGAAAGAAAGAGAGGCCGTCGGCGGCCATGGAAGAGAGAGAGAGAGAGAGAGAGAGAGATGAAATGATGATGATGATACAGCTGCCGCTGCGTGCTCACTTCTCTTTCTGTCAGCT	No
oba-miR156i	TGACAGAAGAGAGTGAGCAC	21262853	21262942	90	100	100	2	0	-	EPlOBAG00000001973	Intron-exon	Yes	-61.29	GGTGACAGAAGAGAGTGAGCACACGGCCGGGCGGAACGGCACCGGCGGATGTGCCGTCGCGGCCGCGTGCTCACTGCTCTGTCTGTCATC	No
	TGACAGAAGAGAGTGAGCAC	21673976	21674065	91	79	79	6	0	+	EPlOBAG00000001972	Intron-exon	Yes	-61.59	GTTGACAGAAGAGAGTGAGCACACGGCGCGGCGGCTAGCCATCGGCGGGATGCCTGCCCCCGCCGCGTGCTCGCTCCTCTTTCTGTCAGC	No
	TGACAGAAGAGAGAGAGCAC	14705627	14705715	90	73	73	9	1	-	EPlOBAG00000001976	Intron-exon	Yes	-55.35	GATGACAGAAGAGAGAGAGCACAACCCGGCAGCAGCGACGACGGCGGTCGCTTCTGCCAGGGCCGTGTGCTCTCTGATCTATCTGTCAT	No
	TGACAGAAGAGAGTGAGCAC	18299775	18299867	94	67	67	1	0	-	EPlOBAG00000001967	Intron-exon	Yes	-54.48	GGTGACAGAAGAGAGTGAGCACACGTGGTTGTTTCCTTGCATAAATGATGCCTATGCTTGGAGCTACGCGTGCTCACTTCTCTCTCTGTCACC	No
oba-miR156j-5p/3p	TGACAGAAGAGAGTGAGCAC/GCTCGCTCCTCTTTCTGTCAGC	21673937	21674101	165	99	99	6	0	+	EPlOBAG00000001972	Intron-exon	Yes	-102.7	TTGGGGCGGGGCGGGATCGAGCATATGAAAGGCGAGATTGTTGACAGAAGAGAGTGAGCACACGGCGCGGCGGCTAGCCATCGGCGGGATGCCTGCCCCCGCCGCGTGCTCGCTCCTCTTTCTGTCAGCATCTCTCATCACTCCCTCCCGCATCCCCCGCCCTGA	No
5p	TGACAGAAGAGAGTGAGCAC	21262819	21262978	164	70	70	2	0	-	EPlOBAG00000001973	Intron-exon	Yes	-94.03	GCGCGCGGGGGGGCCGGGCCGGTGCGGGCGCTGGGCGGTGACAGAAGAGAGTGAGCACACGGCCGGGCGGAACGGCACCGGCGGATGTGCCGTCGCGGCCGCGTGCTCACTGCTCTGTCTGTCATCCACTCCTCTCCTACCCCCCTCCACCTCCGGCCGG	No
5p	TGACAGAAGAGAGAGAGCAC	14705605	14705745	146	68	68	9	1	-	EPlOBAG00000001976	Intron-exon	Yes	-76.54	GGGGGAGGGGGACAGTTGAGACTTGAGAGTGATGACAGAAGAGAGAGAGCACAACCCGGCAGCAGCGACGACGGCGGTCGCTTCTGCCAGGGCCGTGTGCTCTCTGATCTATCTGTCATTGCCGTCCATCTCGCCACCCCG	No
5p	TGACAGAAGAGAGTGAGCAC	3953490	3953638	156	64	64	1	0	+	EPlOBAG00000001968	Intron-exon	Yes	-91.56	GGAGGAAGAGAGGGGTGAGAGGTGAGGCTGACAGAAGAGAGTGAGCACACATGGTGACTTTCTTGCATGCTGAATGGACTCATGCTTGAAGCTATGTGTGCTCACTTCTCTCTCTGTCAGCCATTTGATCTCTCTTTCTCTCTTTCTCC	Sinple repeat
oba-miR156k	TGACAGAAGAGAGAGAGCACA	14705618	14705723	106	100	100	9	0	-	EPlOBAG00000001976	Intron-exon	Yes	-61.87	TTGAGAGTGATGACAGAAGAGAGAGAGCACAACCCGGCAGCAGCGACGACGGCGGTCGCTTCTGCCAGGGCCGTGTGCTCTCTGATCTATCTGTCATTGCCGTCCA	No
	TGACAGAAGAGAGTGAGCACA	21673970	21674063	98	74	74	6	1	+	EPlOBAG00000001972	Intron-exon	Yes	-58.46	GAGATTGTTGACAGAAGAGAGTGAGCACACGGCGCGGCGGCTAGCCATCGGCGGGATGCCTGCCCCCGCCGCGTGCTCGCTCCTCTTTCTGTCA	No
	TGACAGAAGAGAGTGAGCACA	21262854	21262946	94	72	72	2	1	-	EPlOBAG00000001973	Intron-exon	Yes	-59.72	GGGCGGTGACAGAAGAGAGTGAGCACACGGCCGGGCGGAACGGCACCGGCGGATGTGCCGTCGCGGCCGCGTGCTCACTGCTCTGTCTGTCAT	No
	TGACAGAAGAGAGTGAGCACA	3953901	3954003	110	66	66	1	1	+	EPlOBAG00000001969	Intron-exon	Yes	-65.38	TTGGAGGTCTGACAGAAGAGAGTGAGCACACACGGTGCTTTCTTAGCATGCAAGAGCCATGCTGGGAGCTGTGCGTGCTCACTCTCTATCTGTCAGCCGTTCA	No
oba-miR156l-5p/3p	CGACAGAAGAGAGTGAGCATA/GCTCACTTCTCTTTCTGTCAGC	4281060	4281211	156	97	97	5	0	+	EPlOBAG00000001975	Intron-exon	Yes	-61.21	GCTAGGGAGCCGACAGAAGAGAGTGAGCATATATAGTTCTTTCCTTGCATATGTGGTCATATGTGTGTTGACTGAAGAGATACATATATAGAGAGAGAGTTCATGTGCTTGAAGCTATATGTGCTCACTTCTCTTTCTGTCAGCAAATTATC	No
oba-miR159a-a.2/ a.1	TTGCATGCCCCAGGAGCTGCA/TTTGGATTGAAGGGAGCTCTG	14796127	14796398	272	99	99	1	0	+	OBART01G17240, EPlOBAG00000000624	Exonic	Yes	-117.83	GTTGTGGACGTTGAGCTCCTTTCGGTCCAAAAAGGGGTGTTGCTGTGGGTCGATTGAGCTGCTGGGTCATGGATCCCGTTAGCCTACTCCATGTTCATCATTCAGCTCGAGATCTGAAAGAAACTACTCCAATTTATACTAATAGTATGTGTGTAGATAGGAAAATGATGGAGTACTCGTTGTTGGGATAGGCTTATGGCTTGCATGCCCCAGGAGCTGCATCAACCCTACATGGACCCTCTTTGGATTGAAGGGAGCTCTGCATCTTTGGT	No
oba-miR159b	TTTGGATTGAAGGGAGCTCTG	981816	982003	188	100	100	1	0	+	EPlOBAG00000000619	Exonic	Yes	-82.33	GGTTATGAAGTGGAGCTCCTTTCGTTCCAATGAAAGGTTTATCTGAAGGGTGATACAGCTGCTTGTTCATGGTTCCCACTATTCTATCTCATAGGAAAAGAGATAGGCTTGTGGTTTGCATGACCAAGGAGCCGAATCAACTCCTTGCTGACCACTCTTTGGATTGAAGGGAGCTCTGCATCTTGATC	No
oba-miR159c	ATTGGATTGAAGGGAGCTCCA	5632425	5632621	197	98	98	1	0	-	OBART01G07490, EPlOBAG00000000620	Exonic	Yes	-106.14	GAGGAGGAAGAGGAGCTCCTTTCGATCCAATTCAGGAGAGGAGGTGGTAGGATGCAGCTGCCGGTTCATGGATACCTCTGGAGTGCATGGCAGCAATGCTGTAGGCCTGCACTTGCATGGGTTTGCATGACCCGGGAGATGAACCCACCATTGTCTTCCTCTATTGATTGGATTGAAGGGAGCTCCACATCTCTCTC	No
oba-miR159d	ATTGGATTGAAGGGAGCTCCG	5634803	5634991	189	100	100	1	0	-	OBART01G07490, EPlOBAG00000000623	Exonic	Yes	-100.2	TGATGTGAGGAGGAGCTCCTTTCGATCCAATTCAGGAGAGGAAGTGGTGGGATGCAGCTGCCGGTTCATGGATACCTCTGCAGTTCATGCCGGTAGGCCTGCACTTGCATGGGTTTGCATGACCTGGGAGATGAACCTGCCATTGTGTTCCTCTATTGATTGGATTGAAGGGAGCTCCGGCTACACCTA	No
oba-miR159e	ATTGGATTGAAGGGAGCTCCT	8553958	8554148	191	100	100	1	0	-	EPlOBAG00000000622	Exonic	Yes	-88.8	GATGAAGAAGAAGAGCTCCCTTTCGATCCAATTCAGGAGAGGAAGTGGTAGGATGCAGCTGCCGGTTCATGGATACCTCTGGAGTGCAGGGCAAATAGTCCTACCCTTTCATGGGTTTGCATGACTCGGGAGATGAACCCGCCATTGTCTTCCTCTATTGATTGGATTGAAGGGAGCTCCTCTAGCTACAT	No
oba-miR160a-5p/3p	TGCCTGGCTCCCTGTATGCCA/GCGTGCAAGGAGCCAAGCATG	3245815	3245902	88	100	100	2	0	-	EPlOBAG00000002175	Exonic	Yes	-49.39	GTGTGCCTGGCTCCCTGTATGCCACACATGTAGACCAACCCATGGTGTCTGGTTGCCTACTGGGTGGCGTGCAAGGAGCCAAGCATGC	No
5p/3p	TGCCTGGCTCCCTGTATGCCA/GCGTGCAAGGAGCCAAGCATG	23087538	23087625	90	87	87	6	0	+	EPlOBAG00000002173	Exonic	Yes	-54.89	GCGTGCCTGGCTCCCTGTATGCCACTCATGTAGCCCAATCCATGGTGTGTTTGGATGCTGTGGGTGGCGTGCAAGGAGCCAAGCATGC	No
5p	TGCCTGGCTCCCTGTATGCCA	1408393	1408482	90	80	80	8	0	+	EPlOBAG00000002174	Exonic	Yes	-50.06	TGTGCCTGGCTCCCTGTATGCCACTCATCTAGAGCAACAAACTTCTGCGAGAGGTTGCCTATGATGGATGGCGTGCACGGAGCCAAGCAT	No
oba-miR160b-5p/3p	TGCCTGGCTCCCTGTATGCCA/GCGTGCAAGGAGCCAAGCATG	23087512	23087650	139	100	100	6	0	+	EPlOBAG00000002173	Intron-exon	Yes	-67.92	AAGGTTTGGTTTTGATCGGCTTGAGAGCGTGCCTGGCTCCCTGTATGCCACTCATGTAGCCCAATCCATGGTGTGTTTGGATGCTGTGGGTGGCGTGCAAGGAGCCAAGCATGCGTGCCATGATCTCTCTTTCTGCCTT	No
5p/3p	TGCCTGGCTCCCTGTATGCCA/GCGTGCAAGGAGCCAAGCATG	3245810	3245926	122	82	82	2	0	-	EPlOBAG00000002175	Intron-exon	Yes	-56.62	AGGTTTGTTCAGAAGCTGTGTAGTGTGTGCCTGGCTCCCTGTATGCCACACATGTAGACCAACCCATGGTGTCTGGTTGCCTACTGGGTGGCGTGCAAGGAGCCAAGCATGCATGCCTGC	No
oba-miR160c-5p/3p	TGCCTGGCTCCCTGTATGCCA/GCGTGCACGGAGCCAAGCATA	1408389	1408487	99	100	100	8	0	+	EPlOBAG00000002174	Intron-exon	Yes	-58.93	GGAATGTGCCTGGCTCCCTGTATGCCACTCATCTAGAGCAACAAACTTCTGCGAGAGGTTGCCTATGATGGATGGCGTGCACGGAGCCAAGCATATTCC	No
5p/3p	TGCCTGGCTCCCTGTATGCCA/GCGTGCAAGGAGCCAAGCATG	3245817	3245901	90	80	80	2	2	-	EPlOBAG00000002175	Exonic	Yes	-47.58	TGTGCCTGGCTCCCTGTATGCCACACATGTAGACCAACCCATGGTGTCTGGTTGCCTACTGGGTGGCGTGCAAGGAGCCAAGCATG	No
3p	GCGTGCAAGGAGCCAAGCATG	23087536	23087623	93	76	76	6	2	+	EPlOBAG00000002173	Intron-exon	Yes	-51.75	GAGCGTGCCTGGCTCCCTGTATGCCACTCATGTAGCCCAATCCATGGTGTGTTTGGATGCTGTGGGTGGCGTGCAAGGAGCCAAGCATG	No
5P	TGCCTGGCTCCCTGTATGCCG	2040581	2040681	102	67	67	7	1	-	EPlOBAG00000002177	Intron-exon	Yes	-51.36	GGGATATGCCTGGCTCCCTGTATGCCGCTCGCATGGCTGCCAACCCAATGAACTCAATCTCGTTGTTGGCCGCTGCGTACGGCGTGCGAGGTGCCAAGCAT	No
oba-miR160d-5p/3p	TGCCTGGCTCCCTGTATGCCA/GCGTGCGAGGAGCCAAGCATG	29758048	29758189	142	99	99	3	0	+	EPlOBAG00000002176	Intron-exon	Yes	-69.18	GGGGATATGCCTGGCTCCCTGTATGCCACTCGCGTAGCTGCCAAACTCAGTTGAAACAACTGCCTTCTCCCGGCGAGATTCAGGCATTGTGTTCGTACGTTTGGCTCTTCTGCGGATGGCGTGCGAGGAGCCAAGCATGACC	No
oba-miR160e-5p/3p	TGCCTGGCTCCCTGTATGCCG/GCGTGCGAGGTGCCAAGCATG	2040572	2040685	114	99	99	7	0	-	EPlOBAG00000002177	Intron-exon	Yes	-60.73	GTAGGGGATATGCCTGGCTCCCTGTATGCCGCTCGCATGGCTGCCAACCCAATGAACTCAATCTCGTTGTTGGCCGCTGCGTACGGCGTGCGAGGTGCCAAGCATGGCCCTCTT	No
5p	TGCCTGGCTCCCTGTATGCCA	1408386	1408492	115	66	66	8	1	+	EPlOBAG00000002174	Intron-exon	Yes	-63.42	TTGGGAATGTGCCTGGCTCCCTGTATGCCACTCATCTAGAGCAACAAACTTCTGCGAGAGGTTGCCTATGATGGATGGCGTGCACGGAGCCAAGCATATTCCCTCCT	No
oba-miR160f-5p/3p	TGCCTGGCTCCCTGAATGCCA/GCATTGAGGGAGTCATGCAGG	19080978	19081077	100	100	100	8	0	+	Nill	Intronic	Yes	-61.19	GGATTAACGCTGCCTGGCTCCCTGAATGCCATCCGAGAAGCGTGCCGCTGTGGCCGGCTGCTTCCTGGTTGGCATTGAGGGAGTCATGCAGGGTTTGCTC	No
5p	TGCCTGGCTCCCTGTATGCCA	3245816	3245899	84	69	69	2	1	-	EPlOBAG00000002175	Exonic	Yes	-46.01	TGCCTGGCTCCCTGTATGCCACACATGTAGACCAACCCATGGTGTCTGGTTGCCTACTGGGTGGCGTGCAAGGAGCCAAGCATG	No
oba-miR162a	TCGATAAACCTCTGCATCCAG	20794184	20794354	171	99	99	2	0	+	OBART02G23180,EPlOBAG00000000709	Exonic	Yes	-69.8	GGTGATGCCTGGGCGCAGTGGTTTATCGATCCCTTCCCTGCCTTGTGGCGCTGATCCAGGAGCGGCGAATTTCTTTGAGAGGGTGTTCTTTTTTTTTCTTCTTTTTGGTCCTTGTTGCAGCCAACGACAACGCGGGAATCGATCGATAAACCTCTGCATCCAGTTCTCGCC	No
oba-miR162b	TCGATAAGCCTCTGCATCCAG	17649245	17649378	134	100	100	4	0	+	EPlOBAG00000000707	Exonic	Yes	-52.7	TGGGTGATGCCTGGGCGCAGTGGTTTATCGATCTCTTCCCTGCCTTGTGCTGCTCCGATCGATGCCCGTGCTGATTCTTGATAATATACAACGCAGGAATCGATCGATAAGCCTCTGCATCCAGATCTCACTTT	No
oba-miR164a	TGGAGAAGCAGGGCACGTGCA	22978028	22978183	156	100	100	7	0	-	EPlOBAG00000000662	Intron-exon	Yes	-68.3	GTGAGAAGGACCGCGTTGGAGAAGCAGGGCACGTGCATGCATATGTTCATCATCATCTTCTTCCTCCTCCTCTAGCTCCAGCCTTGTGTGGGTTGGAAGTTTAGATAGAACTCGCACTGCACGTGGTCTCCTTCTCCATCCCGGTCTTTTTCTCAC	No
oba-miR164b	TGGAGAAGCAGGGCACGTGCA	12053519	12053627	109	100	100	5	0	-	EPlOBAG00000000661	Intron-exon	Yes	-68.5	GTGCACGGTGGAGAAGCAGGGCACGTGCATTACCATCCACTCGCCTGCCGGCCGCCGGCCGCCATTGCCATGGATGGTTCTTCATGTGCCCGTCTTCTCCACCGAGCAC	No
	TGGAGAAGCAGGGCACGTGCT	29216583	29216676	101	67	67	2	1	-	Nil	Intergenic	Yes	-57	GCTGGAGAAGCAGGGCACGTGCTCGACGGCGGGGCTGGCTGGCCGGCCGGCTTGCAGCATGTGCGCTCCTTCTCCAGCATGGCTTCTCGCCCCG	No
oba-miR164c	TGGAGAAGCAGGGTACGTGCA	13254468	13254586	119	100	100	5	0	+	EPlOBAG00000000660	Exonic	Yes	-55.3	AGGTTCTTGTTGGAGAAGCAGGGTACGTGCAAAATGCACACCGGTTGGTCGAGCTAATTAACAAGCTCTGACGACCATGGTGATCGAATGCACGTGCTCCCCTTCTCCACCATGGCCTT	No
oba-miR164d	TGGAGAAGCAGGGCACGTGCT	29216591	29216684	94	100	100	2	0	-	Nil	Intergenic	Yes	-61.1	CAAACCGTGCTGGAGAAGCAGGGCACGTGCTCGACGGCGGGGCTGGCTGGCCGGCCGGCTTGCAGCATGTGCGCTCCTTCTCCAGCATGGCTTC	No
oba-miR164e	TGGAGAAGCAGGGCACGTGAG	9772733	9772864	132	99	99	3	0	+	EPlOBAG00000000664	Exonic	Yes	-76	TTGTGCAGGGTGGAGAAGCAGGGCACGTGAGTGGCCATCCAGTGTAGCTTCGCTGCGCGTCCATGGCGGCGAACGCGCGTGATCTGGAGTTTGGATGGTCGTTCATGTGTCCGTCTTCTCCACCGAGCACTG	No
	TGGAGAAGCAGGGCACGTG	12053519	12053630	117	66	66	5	2	-	EPlOBAG00000000661	Intron-exon	Yes	-68.8	GCCGTGCACGGTGGAGAAGCAGGGCACGTGCATTACCATCCACTCGCCTGCCGGCCGCCGGCCGCCATTGCCATGGATGGTTCTTCATGTGCCCGTCTTCTCCACCGAGCAC	No
oba-miR164f	TGGAGAAGCAGGGCACGTGCA	18530428	18530639	212	81	81	5	0	+	EPlOBAG00000000667	Exonic	Yes	-134.5	TGAGGATGGCGAGGCGCGCGAGGTGGAGAAGCAGGGCACGTGCATTCCTAGAGCTTCCGTCCAGCTCCCCGGCGGGCTAGCTAGCTCACTCCGCCGCCGCCGCCGCCGCCGCCGCCGCCGCCGGCGCGCGCACGGCTGGCTGGCTCCGGCCGGCTGAGATGCATGCACGGATGCATGTGCCCTTCTTCTCCACCGTGCACGCCTCGCCTGCA	Simple_repeat
oba-miR166a-5p/3p	GGAATGTTGTCTGGTTCAAGG/TCGGACCAGGCTTCATTCCCC	16436750	16436894	145	100	100	10	0	+	EPlOBAG00000001980	Exonic	Yes	-66.05	TGAAGCTATTTGCTTCTGAGTGGAATGTTGTCTGGTTCAAGGTCTCATGCACCTTGCGGTTTTGAGGATGATTTGTGCAAGGTTTTTCATTCCTCTCATCCGTGGGATCTCGGACCAGGCTTCATTCCCCTCAGAGATAGCTTCA	No
	GGAATGTTGTCTGGTTCAAGG/TCGGACCAGGCTTCATTCCCC	640487	640635	151	74	74	3	0	+	EPlOBAG00000001984	Intron-exon	Yes	-64.4	GAAGCTATTGTTTCTGGGTGGAATGTTGTCTGGTTCAAGGCCCCTTAGGATGTGTGATTTTTGATGGTTTATGCATTCATCTTGATGCGAACATCTATCTCGGATCTTTGGGTTCTCGGACCAGGCTTCATTCCCCTCAGAGATAGCTT	No
oba-miR166b-5p/3p	GGAATGTTGTCTGGCTCGAGG/TCGGACCAGGCTTCATTCCCC	22971762	22971953	196	59	59	2	1	+	EPlOBAG00000001979	Intron-exon	Yes	-77.39	GGAAGCTTTTTCACTTTGAGGGGAATGTTGTCTGGCTCGAGGTGCATGGAGAAACCTCTGATCGATCAGGTTTGATCTGTAGAGACTGATCTCGGACCAGGCTTCATTCCCCTCAAGTAAAGCTCCCATATTTATTTATGTCTCGTCGATCGATCGATCGATCTCCGCGGTTCTTGGACCGCATGCATACCC	Simple_repeat
oba-miR166c-5p/3p	GGAATGTTGTCTGGTCCGAG/TCGGACCAGGCTTCATTCCCC	3250595	3250719	125	100	100	3	0	+	EPlOBAG00000001981	Intron-exon	Yes	-70.5	GGCAGTTGAGGGGAATGTTGTCTGGTCCGAGACCTAACACCGGGCGGAATGGCGGATTCAGCTGCAGCTAAGCAAGCTAGGTGGGGGGTTTCGGACCAGGCTTCATTCCCCCCAACTCAACTGTT	No
3p	TCGGACCAGGCTTCAATCCC	13541390	13541500	118	67	67	9	2	+	EPlOBAG00000001978	Intron-exon	Yes	-53.8	GTTAAGGGGATTGTTGTCTGGTTCAAGGTCTCCACATTGTGCAAAATGTTCATTCATGGAGGCACAGGATGCTTGGTGATCTCGGACCAGGCTTCAATCCCTTTAACCAGC	No
3p	TCGGACCAGGCTTCATTCCTC	28554477	28554591	123	65	65	2	1	-	Nil	Intergenic	Yes	-56.8	TTGTGGGGAATGTTGGCTGGCTCGAGGCATCCACATCTTAATTCCTCTCCGGCGATCGAGCCGGCTCGGGCGTGTGGAGGCGTCGGACCAGGCTTCATTCCTCGCAAGCCGATGT	No
oba-miR166d-5p/3p	GGAATGTTGTCTGGCTCGAGG/TCGGACCAGGCTTCATTCCCC	22971763	22971887	125	100	100	2	0	+	EPlOBAG00000001979	Intron-exon	Yes	-54.54	GAAGCTTTTTCACTTTGAGGGGAATGTTGTCTGGCTCGAGGTGCATGGAGAAACCTCTGATCGATCAGGTTTGATCTGTAGAGACTGATCTCGGACCAGGCTTCATTCCCCTCAAGTAAAGCTCC	No
3p	TCGGACCAGGCTTCAATCCC	13541391	13541495	107	66	66	9	2	+	EPlOBAG00000001978	Exonic	Yes	-50.4	TTAAGGGGATTGTTGTCTGGTTCAAGGTCTCCACATTGTGCAAAATGTTCATTCATGGAGGCACAGGATGCTTGGTGATCTCGGACCAGGCTTCAATCCCTTTAA	No
oba-miR166e-5p/3p	GGAATGTTGTCTGGTTCAAGG/TCGGACCAGGCTTCATTCCCC	640495	640631	137	99	99	3	0	+	EPlOBAG00000001984	Intron-exon	Yes	-60.8	TGTTTCTGGGTGGAATGTTGTCTGGTTCAAGGCCCCTTAGGATGTGTGATTTTTGATGGTTTATGCATTCATCTTGATGCGAACATCTATCTCGGATCTTTGGGTTCTCGGACCAGGCTTCATTCCCCTCAGAGATA	No
5p	GGAATGTTGTCTGGTTCAAGG/TCGGACCAGGCTTCATTCCCC	16436760	16436888	138	72	72	10	0	+	EPlOBAG00000001980	Intron-exon	Yes	-55.35	TGCTTCTGAGTGGAATGTTGTCTGGTTCAAGGTCTCATGCACCTTGCGGTTTTGAGGATGATTTGTGCAAGGTTTTTCATTCCTCTCATCCGTGGGATCTCGGACCAGGCTTCATTCCCCTCAGAGATA	No
oba-miR166f	TCGGACCAGGCTTCATTCCCC	11534458	11534564	107	99	99	10	0	-	EPlOBAG00000001985	Intron-exon	Yes	-59.8	CGATCATCTTGTTGAGAGGAATGTCGTCTGGCCTGAGATCGTGCCACAGTGGTGGGTACACGTGGACGGTCTCGGACCAGGCTTCATTCCCCTCAACAACTCGTCGG	No
oba-miR166g-5p/3p	AATGGAGGCTGATCCAAGATC/TCGGACCAGGCTTCATTCCTC	13273133	13273277	145	99	99	12	0	+	EPlOBAG00000001988	Intron-exon	Yes	-75	AGCATGGTGTCTGGAATGGAGGCTGATCCAAGATCCTTGCTTGGTGCAAAATACTAGGGCATTGTTGTAAGTGCCATTAGTTCTTTTTTGTTTCCGAGTTTGTTATCGAGGATCTCGGACCAGGCTTCATTCCTCACACCGTGCT	No
3p	TCGGATCAGGCTTCATTCCTC	23194410	23194544	140	62	62	3	1	+	EPlOBAG00000001987	Exonic	Yes	-58.92	GGTGTTTGGAATGCAGTTTGATCCAAGATCTGCCTATATATATGGTGTGTATATCATATCTTGTGATATGGGGGATATGCAACAGGTGAGTGACAGGGGTAGGTAGATCTCGGATCAGGCTTCATTCCTCACACC	No
oba-miR166h-5p/3p	GGAATGTTGGCTGGCTCGAGG/TCGGACCAGGCTTCATTCCTC	28554479	28554597	119	98	98	2	0	-	Nil	Intergenic	Yes	-67.2	GGTGGCTTGTGGGGAATGTTGGCTGGCTCGAGGCATCCACATCTTAATTCCTCTCCGGCGATCGAGCCGGCTCGGGCGTGTGGAGGCGTCGGACCAGGCTTCATTCCTCGCAAGCCGAT	No
3p	TCGGACCAGGCTTCATTCCCC	3250600	3250709	114	64	64	3	1	+	EPlOBAG00000001981	Exonic	Yes	-62.45	TTGAGGGGAATGTTGTCTGGTCCGAGACCTAACACCGGGCGGAATGGCGGATTCAGCTGCAGCTAAGCAAGCTAGGTGGGGGGTTTCGGACCAGGCTTCATTCCCCCCAA	No
oba-miR166i-5p/3p	AATGCAGTTTGATCCAAGATC/AATGCAGTTTGATCCAAGATC	23194405	23194549	145	99	99	3	0	+	EPlOBAG00000001987	Intron-exon	Yes	-60.62	AGATAGGTGTTTGGAATGCAGTTTGATCCAAGATCTGCCTATATATATGGTGTGTATATCATATCTTGTGATATGGGGGATATGCAACAGGTGAGTGACAGGGGTAGGTAGATCTCGGATCAGGCTTCATTCCTCACACCAATAC	No
3p	TCGGACCAGGCTTCATTCCTC	13273138	13273272	141	64	64	12	1	+	EPlOBAG00000001988	Intron-exon	Yes	-64.6	GGTGTCTGGAATGGAGGCTGATCCAAGATCCTTGCTTGGTGCAAAATACTAGGGCATTGTTGTAAGTGCCATTAGTTCTTTTTTGTTTCCGAGTTTGTTATCGAGGATCTCGGACCAGGCTTCATTCCTCACACC	No
oba-miR166j-5p/3p	GAATGACGTCCGGTCTGAAGA/TCGGACCAGGCTTCATTCCCC	27881988	27882087	100	100	100	3	0	-	OBART03G33570, EPlOBAG00000001991	Intron-exon	Yes	-51	TGATCCATGGCTGTTGAGAGGAATGACGTCCGGTCTGAAGATCGCCGTCCCCAGGCGGTGGCTTCGGACCAGGCTTCATTCCCCATGACTCATGGAACCC	No
oba-miR166k-5p	GGTTTGTTGTCTGGCTCGAGG/TCGGACCAGGCTTCAATCCCT	28554308	28554434	127	98	98	2	0	-	Nil	Intergenic	Yes	-69.65	ATTAGGTTAAGGGGTTTGTTGTCTGGCTCGAGGCATCCGGGACTCCGGTTTCTCCTTTCCTACTGGAGGCGCCTAGCTTCCGGCGAGCTCGGAGCCTCGGACCAGGCTTCAATCCCTTTAACCATGC	No
3p	TCGGACCAGGCTTCATTCCC	16436766	16436882	118	61	61	10	1-	+	EPlOBAG00000001980	Intron-exon	Yes	-49.45	TGAGTGGAATGTTGTCTGGTTCAAGGTCTCATGCACCTTGCGGTTTTGAGGATGATTTGTGCAAGGTTTTTCATTCCTCTCATCCGTGGGATCTCGGACCAGGCTTCATTCCCCTCA	No
oba-miR166l-5p/3p	GGATTGTTGTCTGGTTCAAGG/TCGGACCAGGCTTCAATCCCT	13541385	13541501	117	100	100	9	0	+	EPlOBAG00000001978	Intron-Exon	Yes	-59.4	GTTAGGTTAAGGGGATTGTTGTCTGGTTCAAGGTCTCCACATTGTGCAAAATGTTCATTCATGGAGGCACAGGATGCTTGGTGATCTCGGACCAGGCTTCAATCCCTTTAACCAGCA	No
	TCGGACCAGGCTTCATTCCC	3250599	3250715	118	67	67	3	2	+	EPlOBAG00000001981	Intron-Exon	Yes	-66.3	GTTGAGGGGAATGTTGTCTGGTCCGAGACCTAACACCGGGCGGAATGGCGGATTCAGCTGCAGCTAAGCAAGCTAGGTGGGGGGTTTCGGACCAGGCTTCATTCCCCCCAACTCAAC	No
oba-miR167a-5p/3p	TGAAGCTGCCAGCATGATCTA/ATCATGCATGACAGCCTCATTT	18815938	18816078	141	100	100	12	0	+	EPlOBAG00000000627	Intron-exon	Yes	-65.8	TAGTGTGAATGAGTGAAGCTGCCAGCATGATCTAGCTCTGATTAATCGGCACTGTTGGCGTACAGTCGATTGACTAATCGTCAGATCTGTGTGTGTAAATCACTGTTAGATCATGCATGACAGCCTCATTTCTTCACACTG	No
oba-miR167b	TGAAGCTGCCAGCATGATCTA	28037676	28037838	163	100	100	3	0	-	EPlOBAG00000000633	Intron-exon	Yes	-80.1	GTGCCCAAGAGAAAGCGTGAAGCTGCCAGCATGATCTAACTTGCAGACAAGAAATCAGCTCAGCTCGCTGGTTTCGAACAGGAAGGCGGCTAGCTGAGGCTTCTTCTGAGTACGTGATGGTTAGATCATGCTGTGACAGTTTCACTCCTTCCCTGTTGGGCAC	No
oba-miR167c	TGAAGCTGCCAGCATGATCTA	30359068	30359230	163	163	100	3	0	+	EPlOBAG00000000631	Intron-exon	Yes	-81.71	TGTCCAAGGGAACGAGTGAAGCTGCCAGCATGATCTAGCTCTGAATGATCAACAAGATGTGCTCCCACACTGCCTTCCTGTGGATCTTGAGCTGTTGCTAGTCTTGTGGTCATGCCTTGCTAGGTCATGCTGCGGCAGCCTCACTTCTTCCCATTGTTGGGCA	No
oba-miR167d-5p/3p	TGAAGCTGCCAGCATGATCTG/gatcatgctgtgcagtttcatc	3826034	3826143	110	110	100	7	0	-	EPlOBAG00000000626	Exonic	Yes	-53.13	CATTAGGAGCTGAAGCTGCCAGCATGATCTGATGAGTGCTTATTAGGTGAGGGCAGAATTGACTGCCAAAACAAAGATCAGATCATGCTGTGCAGTTTCATCTGCTTGTG	No
oba-miR167e-5p/3p	TGAAGCTGCCAGCATGATCTG/agatcatgttgcagcttcact	3473408	3473680	273	269	99.6	2	0	-	EPlOBAG00000000636	Exonic	Yes	-99.71	TGTGAGAGAATGAAGCTGCCAGCATGATCTGGTTGTCAGGCATGAGCCAAATCTATCCATGGTGTTGGTGGTACTGAAATTACCGTGTTTTCGAGGTTTTTCGTCGTGTCAACTTGCGAAGGGAATTACGGGTTCTTGATGAGCATTGGTGATAGGAGGTGTGGGCTTGGTTAGTAGAGGTAGAATTATGATTGTTCTTGTGAGTTTCAGTAAGAGGTGGGAGTGATTGGAATTTGGCTCCATCAGATCATGTTGCAGCTTCACTCTCTCACC	No
oba-miR167f	TGAAGCTGCCAGCATGATCTG	11768114	11768226	113	113	100	10	0	-	EPlOBAG00000000635	Intron-exon1	Yes	-52.78	CACAAGTGGATGAAGCTGCCAGCATGATCTGATCACAGTAGTTCTCTAGCTGATGATGATTTACAAAACCTAGAGACATGCATCAGATCATCTGGCAGTTTCATCTTCTCATGGCAGCAC	No
oba-miR167g	TGAAGCTGCCAGCATGATCTG	3124778	3124859	82	82	100	3	0	+	EPlOBAG00000000637	Exonic	Yes	-39.07	CATAAGCAGGTGAAGCTGCCAGCATGATCTGAAAGCATCTCAAACCAGCGATCAGATCATCCGGCAGCTTCATCTTCTCATG	No
oba-miR167h-5p/3p	TGAAGCTGCCAGCATGATCTG/aggtcatgctgtagtttcatc	18819748	18819867	120	120	100	12	0	+	EPlOBAG00000000632	Intron-exon1	Yes	-49.46	CACAAGTTGGTGAAGCTGCCAGCATGATCTGATGATGATGATGATCCACCTCTCTCATCTGTGTTCTTGATTAATTACGGATCAATCGATCAGGTCATGCTGTAGTTTCATCTGCTGGTT	Simple repeat
oba-miR167i-5p/3p	TGAAGCTGCCAGCATGATCTG/agatcatgttgcagcttcact	22673348	22673548	201	197	99.5	6	0	+	EPlOBAG00000000628	Exonic	Yes	-95.56	TGTGAGAGGTTGAAGCTGCCAGCATGATCTGGTCCATGAGTTGCACTGCTGAATATATTGAATTCAGCCAGGAGCTGCTACTGCAGTTCTGATCTCGATCTGCATTCGTTGTTCTGAGCTATGTATGGATTTGATCGGTTTGAAGGCATCCATGTCTTTAATTTCATCGATCAGATCATGTTGCAGCTTCACTCTCTCACT	No
5p/3p	TGAAGCTGCCAGCATGATCTG/agatcatgttgcagcttcact	22690796	22690996	201	197	99.5	6	0	+	EPlOBAG00000000629	Exonic	Yes	-95.56	TGTGAGAGGTTGAAGCTGCCAGCATGATCTGGTCCATGAGTTGCACTGCTGAATATATTGAATTCAGCCAGGAGCTGCTACTGCAGTTCTGATCTCGATCTGCATTCGTTGTTCTGAGCTATGTATGGATTTGATCGGTTTGAAGGCATCCATGTCTTTAATTTCATCGATCAGATCATGTTGCAGCTTCACTCTCTCACT	No
oba-miR167j	TGAAGCTGCCAGCATGATCTG	27455418	27455577	160	156	99.4	1	0	-	EPlOBAG00000000634	Intron-exon1	Yes	-66.97	TTGTGATGTGTGCACCTTAAGCAGCTGAAGCTGCCAGCATGATCTGATCTTTTGCGATCTCTTTTTTTATCTGAATAAGTGGATGGAAATATTGGGTTCCTAAGATTCAGATCGTGCTGCGCAGTTTCATCTGCTAATCGATGCACTACACTGTGAATTT	No
oba-miR168a	TCGCTTGGTGCAGATCGGGAC	1385017	1385103	87	87	100	2	0	-	EPlOBAG00000000679	Exonic	Yes	-51.63	CGCCTCGGGCTCGCTTGGTGCAGATCGGGACCCGCCGCCGCCGCTGCCGGGGCCGGATCCCGCCTTGCACCAAGTGAATCGGAGCCG	Simple_repeat
oba-miR169a	CAGCCAAGGATGACTTGCCGA	7650890	7651062	173	100	100	1	0	+	EPlOBAG00000000650	Intron-exon	Yes	-99.99	CGCCGGCGGCCTGACATTGGGATCGGAGGCCATGGTGCAGCCAAGGATGACTTGCCGATCGATCGATCTATCTATGAAGCTAAGCTAGCTGGCCATGGATCCATCCATCAATTGGCAAGTTGTTCTTGGCTACATCTTGGCCCCTGCTCCTCATGTAAGGCCGGCCTGTGGCG	No
	CAGCCAAGGATGACTTGCCGG	23221930	23222084	163	63	63	4	1	-	EPlOBAG00000000649	Intron-exon	Yes	-86.88	GGTTGCCATGCGCTGTGAGGAGGAGAACGGGATGCAGCCAAGGATGACTTGCCGGCTCCTGGTATTGGGGGAATCTCAGCTTTGCTGAAGCGCCTTGGAGTTAGCCGGCAAGTCTGTCCTTGGCTACACCTAGCTCTCTTCTTCTAGCGTTTGGC	No
oba-miR169b	CAGCCAAGGATGACTTGCCGG	22338235	22338362	128	100	100	6	0	-	EPlOBAG00000000648	Exonic	Yes	-62.89	GAACGGAATGCAGCCAAGGATGACTTGCCGGTACGTGTATGCATGTTTCAAGGTACTATATGTGCCCCCAACTGTTTTAGATCCATGCTGACATTTTCCGGCAAGTTGTCCTTGGCTACGTCTTGTTC	No
	CAGCCAAGGATGACTTGCCGG	5684487	5684616	137	66	66	8	0	+	EPlOBAG00000000651	Exonic	Yes	-73.17	GAGCAGGATGCAGCCAAGGATGACTTGCCGGCCGGCGATGGCCGCCGGCGACGGCGAGGTTAATTAATTGGCCGGAGACTGGCAGTCTGTCTGTTGATCCGGCAAGTTTGTCCTTGGCTACACCTTGCTC	No
	TAGCCAAGGATGACTTGCCGG	27465369	27465485	120	64	64	2	1	-	Nill	Intronic	Yes	-57.43	TGTAGCCAAGGATGACTTGCCGGCCTGGTTTGTGTTCATCAGCAATCCAGCATATGCTGTATTGCCGTGTGTGATCGATCGATGCATGGACCGGCAAGTTATTTTCTTTGGCTACAT	No
	TAGCCAAGGATGACTTGCCTG	16055855	16055963	115	62	62	9	2	+	EPlOBAG00000000758	Exonic	Yes	-51.95	GTAGCCAAGGATGACTTGCCTGTGTCTCTGCTCATGTGCAGTAGAAGAAGATGCATTTCTAGCTGCTTTCTGCACATGTGATCTCATAGGCAGTCTCCTTGGCTAGCCT	No
oba-miR169c	CAGCCAAGGATGACTTGCCGG	23221949	23222060	112	100	100	4	0	-	EPlOBAG00000000649	Exonic	Yes	-57.04	GAACGGGATGCAGCCAAGGATGACTTGCCGGCTCCTGGTATTGGGGGAATCTCAGCTTTGCTGAAGCGCCTTGGAGTTAGCCGGCAAGTCTGTCCTTGGCTACACCTAGCTC	No
	CAGCCAAGGATGACTTGCCGA	7650923	7651028	110	67	67	1	1	+	EPlOBAG00000000650	Exonic	Yes	-54.2	GGTGCAGCCAAGGATGACTTGCCGATCGATCGATCTATCTATGAAGCTAAGCTAGCTGGCCATGGATCCATCCATCAATTGGCAAGTTGTTCTTGGCTACATCTTG	No
miR169d	TAGCCAAGGATGAATTGCCGG	11496376	11496478	103	99	9	99	0	-	EPlOBAG00000000654	Exonic	Yes	-47	ATTTATCGTGTAGCCAAGGATGAATTGCCGGCGTTTCGCGCTGTTGATGGTGCGTGCATATATAAGTTGGCGCCGGCAAGTCATTTCAGGCTACATGTTTGCC	No
miR169e	TAGCCAAGGATGACTTGCCGG	27465362	27465493	132	132	100	2	0	-	Nil	Intergenic	Yes	-62.56	GCTGGTTGTGTAGCCAAGGATGACTTGCCGGCCTGGTTTGTGTTCATCAGCAATCCAGCATATGCTGTATTGCCGTGTGTGATCGATCGATGCATGGACCGGCAAGTTATTTTCTTTGGCTACATTACAACC	No
oba-miR169f.1/.2	TAGCCAAGGATGACTTGCCTA/TGAGGACAAGAGCTGATTCGG	16360467	16360680	214	99	99	2	0	+	EPlOBAG00000000765	Intron-exon	Yes	-112.74	GGGCCTTCCATGAGGACAAGAGCTGATTCGGTAGCCAAGGATGACTTGCCTAATGCCTATGTGCATGTATTTATACGCTGCTCATCTGCATTTTGATTCTCCCCTGATCAGTCCTGTCGTCAATTATATGTGTGTGTAGTACTCTGTACTCATACATATATAGGCATGTCTTCCTTGGCTATTCGGAGCGGCTCTTGTCTCTCGTGGAAGGCTG	No
oba-miR169g	TAGCCAAGGATGACTTGCCTA	13143487	13143612	126	100	100	4	0	+	EPlOBAG00000000762	Exonic	Yes	-69.92	CTGCCTCTGGTAGCCAAGGATGACTTGCCTATTGTGCTCTTCTGAATGATGCAGTGCCATGATCAGTGTGGCCTGGCTGGTTCAGATGAGCCGAGATAGGCAGTCTCCTTGGCTAGCCTGAGTGGC	No
	TAGCCAAGGATGACTTGCCTG	16055848	16055970	128	75	75	9	1	+	EPlOBAG00000000758	Exonic	Yes	-57.35	GCATCTGGTAGCCAAGGATGACTTGCCTGTGTCTCTGCTCATGTGCAGTAGAAGAAGATGCATTTCTAGCTGCTTTCTGCACATGTGATCTCATAGGCAGTCTCCTTGGCTAGCCTGAGTGGC	No
	TAGCCAAGGATGACTTGCCTG	21195011	21195126	123	70	70	8	1	+	EPlOBAG00000000759	Exonic	Yes	-51.33	CTCTGGTAGCCAAGGATGACTTGCCTGTGTCCTTGTGTGTAAGGATCATTAATTATTATTCAGAAAATTATCCTTTCAGCAGGTTTCATGGGCAGTCTCCTTGGCTAGCCTGAGTG	No
oba-miR169h	TAGCCAAGGATGACTTGCCTG	21195007	21195128	122	99	99	8	0	+	EPlOBAG00000000759	Exonic	Yes	-53.33	TTAGCTCTGGTAGCCAAGGATGACTTGCCTGTGTCCTTGTGTGTAAGGATCATTAATTATTATTCAGAAAATTATCCTTTCAGCAGGTTTCATGGGCAGTCTCCTTGGCTAGCCTGAGTGAT	No
	TAGCCAAGGATGACTTGCCTG	16055846	16055968	126	73	73	9	0	+	EPlOBAG00000000758	Exonic	Yes	-57.99	TCGCATCTGGTAGCCAAGGATGACTTGCCTGTGTCTCTGCTCATGTGCAGTAGAAGAAGATGCATTTCTAGCTGCTTTCTGCACATGTGATCTCATAGGCAGTCTCCTTGGCTAGCCTGAGTG	No
	TAGCCAAGGATGACTTGCCTA	13143491	13143610	122	70	70	4	1	+	EPlOBAG00000000762	Exonic	Yes	-68.2	CTCTGGTAGCCAAGGATGACTTGCCTATTGTGCTCTTCTGAATGATGCAGTGCCATGATCAGTGTGGCCTGGCTGGTTCAGATGAGCCGAGATAGGCAGTCTCCTTGGCTAGCCTGAGTG	No
oba-miR169i-5P.1/5P.2/3P	TGGTGATAAGGGTGTAGCTCTG/TAGCCAAGGATGACTTGCCTG/TGAGTCGCTCTTATCACTCATG	21191153	21191328	176	99	99	8	0	+	EPlOBAG00000000760	Intron-exon	Yes	-93.53	GGAAGAGAGCAAGGCTTGCATGGTGATAAGGGTGTAGCTCTGGTAGCCAAGGATGACTTGCCTGTGTCCTTGTGTGGAGGATCATTCAGAAAATGAGCCTTGAACTGGTTCATAGGCAGTCTCCTTGGCTAGTCTGAGTCGCTCTTATCACTCATGTTAGGCTTGCATCTCGTTGA	No
5P.2	TAGCCAAGGATGACTTGCCTA	13143454	13143600	152	67	67	4	1	+	EPlOBAG00000000762	Intron-exon	Yes	-74.35	GGAAGAAGAGGGGCCTTGCATGAGGGCTAGAGCCTGCCTCTGGTAGCCAAGGATGACTTGCCTATTGTGCTCTTCTGAATGATGCAGTGCCATGATCAGTGTGGCCTGGCTGGTTCAGATGAGCCGAGATAGGCAGTCTCCTTGGCT	No
5P.2	TAGCCAAGGATGACTTGCCTA	32729093	32729266	178	66	66	3	1	+	EPlOBAG00000000657	Intron-exon	Yes	-84.93	AGAGAGGTCTTGCATGGAAGTAAGAGGCCATCTTCGATAGCCAAGGATGATTTGCCTGTAGCCCCATTGTCATCAGCTCTCTCCGTCGAGAGCGACAACCGGGCTCTACTGGCAAGTCTCCTCGGCTACCCGAGTACCTCTTATGCTATCCCATGTCAGACCTGCTCTTCTTTA	No
oba-miR169j	TAGCCAAGGATGACTTGCCTG	16055846	16055970	125	97	97	9	0	+	EPlOBAG00000000758	Exonic	Yes	-59.71	TCGCATCTGGTAGCCAAGGATGACTTGCCTGTGTCTCTGCTCATGTGCAGTAGAAGAAGATGCATTTCTAGCTGCTTTCTGCACATGTGATCTCATAGGCAGTCTCCTTGGCTAGCCTGAGTGGC	No
	TAGCCAAGGATGACTTGCCTA	13143489	13143612	128	74	74	4	1	+	EPlOBAG00000000762	Exonic	Yes	-69.75	GCCTCTGGTAGCCAAGGATGACTTGCCTATTGTGCTCTTCTGAATGATGCAGTGCCATGATCAGTGTGGCCTGGCTGGTTCAGATGAGCCGAGATAGGCAGTCTCCTTGGCTAGCCTGAGTGGC	No
	TAGCCAAGGATGACTTGCCTG	21200447	21200571	128	72	72	8	0	+	EPlOBAG00000000763	Exonic	Yes	-59.81	CTGGTAGCCAAGGATGACTTGCCTGTATATCTATATATATATGTGTGTGATCAATGGATTGATCAAGCTGCTTGCAGGCTCATGCATATATATGTACAGGCAGTCTCCTTGGCTAGCCCGGCTGC	No
oba-miR169k	TAGCCAAGGATGACTTGCCTG	16059036	16059191	156	100	100	9	0	+	EPlOBAG00000000764	Exonic	Yes	-77.18	TCTGTCTAGATAGCCAAGGATGACTTGCCTGTGGCCTCTTGGAGAGAGAGGTGTAGCTTAATTAGCAGCATGGTTTGAGCATTGCTTGATCGGTTGATCGCTTCGCTTGCTCTGCATGAGATCTTACAGGCAGTCTCCTTGGCTAGTCTGGGCGGC	No
	TAGCCAAGGATGACTTGCCTA	13143489	13143612	129	66	66	4	1	+	EPlOBAG00000000762	Exonic	Yes	-69.75	GCCTCTGGTAGCCAAGGATGACTTGCCTATTGTGCTCTTCTGAATGATGCAGTGCCATGATCAGTGTGGCCTGGCTGGTTCAGATGAGCCGAGATAGGCAGTCTCCTTGGCTAGCCTGAGTGGC	No
	TAGCCAAGGATGACTTGCCTG	21191165	21191294	131	63	63	8	0	+	EPlOBAG00000000760	Intron-exon	Yes	-55.05	GGCTTGCATGGTGATAAGGGTGTAGCTCTGGTAGCCAAGGATGACTTGCCTGTGTCCTTGTGTGGAGGATCATTCAGAAAATGAGCCTTGAACTGGTTCATAGGCAGTCTCCTTGGCTAGTCTGAGTCGC	No
oba-miR169l	TAGCCAAGGATGACTTGCCTG	21203863	21203970	108	100	100	8	0	+	EPlOBAG00000000757	Exonic	Yes	-49.39	TTATCTCTGATAGCCAAGGATGACTTGCCTGTGTCCTCCCTGAAGGATTAGCAATTTAATGATCCTTTAAGCTGGTTCATGGGCAGTCTCCTTGGCTAGCCTGAGTGG	No
	TAGCCAAGGATGATTTGCCTG	32729122	32729227	109	66	66	3	1	+	EPlOBAG00000000657	Exonic	Yes	-53.29	ATCTTCGATAGCCAAGGATGATTTGCCTGTAGCCCCATTGTCATCAGCTCTCTCCGTCGAGAGCGACAACCGGGCTCTACTGGCAAGTCTCCTCGGCTACCCGAGT	No
oba-miR169m	TAGCCAAGGATGACTTGCCTG	21200441	21200572	138	94	94	8	0	+	EPlOBAG00000000763	Exonic	Yes	-63.13	TGAGTCCTGGTAGCCAAGGATGACTTGCCTGTATATCTATATATATATGTGTGTGATCAATGGATTGATCAAGCTGCTTGCAGGCTCATGCATATATATGTACAGGCAGTCTCCTTGGCTAGCCCGGCTGCC	No
oba-miR169n	TAGCCAAGAATGACTTGCCTA	5498246	5498422	177	100	100	11	0	-	EPlOBAG00000000659	Exonic	Yes	-83.57	CTCCCTTTGGTAGCCAAGAATGACTTGCCTATGTGTTTTGCCTTGTGTTGGCTCATCCATCCATCTATCAGCCGTTGCAGATTTGCAGTGGCAGATTAAAGGGTTTCAGAAAGAAATTCTTGTGATGGATGTGCAATGTGGCTGCATGGGCCGGTCTTCTTGGCTAGCCAGAGTGGCTC	No
oba-miR169o	TAGCCAAGAATGACTTGCCTA	5494429	5494601	173	100	100	11	0	-	EPlOBAG00000000658	Exonic	Yes	-80.18	CTCCCTTTGGTAGCCAAGAATGACTTGCCTACGCTTTTGCCCTCTGTTGGCTCATCCATCCGTCTATCTATCTGCCATGGCAGATGGCAGATTAAGGGTTTCTGAAAGAAATTCTTGTGATAGGATGTGCAATGAGGCTGCATGGGCCGGTCTTCTTGGCTAGCCAGAGTGGCTC	No
oba-miR169q	TAGCCAAGGAGACTGCCCATG	21203863	21203970	108	108	100	8	0	-	EPlOBAG00000000757	Exonic	Yes	-42.31	CCACTCAGGCTAGCCAAGGAGACTGCCCATGAACCAGCTTAAAGGATCATTAAATTGCTAATCCTTCAGGGAGGACACAGGCAAGTCATCCTTGGCTATCAGAGATAA	No
oba-miR169r-5p/3p	TAGCCAAGGATGATTTGCCTG/TGGCAAGTCTCCTCGGCTACC	32729117	32729245	129	129	100	3	0	+	EPlOBAG00000000657	Intron-exon	Yes	-54.4	AGGCCATCTTCGATAGCCAAGGATGATTTGCCTGTAGCCCCATTGTCATCAGCTCTCTCCGTCGAGAGCGACAACCGGGCTCTACTGGCAAGTCTCCTCGGCTACCCGAGTACCTCTTATGCTATCCCA	No
oba-miR171a	TGATTGAGCCGCGCCAATATC	21047379	21047474	96	100	100	6	0	+	EPlOBAG00000000640	Exonic	Yes	-47.32	GGAAAGAGCGATATTGGTGAGGTTCAATCCGATGATTGGTTTTACAGCAGTGGTAAAATCAGTATCTGATTGAGCCGCGCCAATATCTCTTCCTCTC	No
	TGATTGAGCCGTGCCAATATC	4240365	4240456	93	68	68	8	1	+	EPlOBAG00000000642	Exonic	Yes	-51.3	ACGACGGGATATTGGGGCGGTTCAATCAGAAAGCTTGTGCTCCGGAAGCGAGGAGCTCTACTCTTTTGATTGAGCCGTGCCAATATCACGTC	No
	TGATTGAGCCGTGCCAATATC	24586742	24586836	98	68	68	4	1	-	EPlOBAG00000000639	Exonic	Yes	-50.06	GGAACGGGATATTGGTGCGGTTCAATCAGAAAGCTTGTGCTCCGAAGGCGAGGGGCTCCACTCTTTGATTGAGCCGTGCCAATATCACGTCGCCT	No
oba-miR171b	TGATTGAGCCGTGCCAATATC	4240362	4240461	100	100	100	8	0	-	EPlOBAG00000000642	Exonic	Yes	-55.41	GCGACGACGGGATATTGGGGCGGTTCAATCAGAAAGCTTGTGCTCCGGAAGCGAGGAGCTCTACTCTTTTGATTGAGCCGTGCCAATATCACGTCGCATC	No
	TGATTGAGCCGTGCCAATATC	24586742	24586833	93	92	92	4	0	-	EPlOBAG00000000639	Exonic	Yes	-47.98	ACGGGATATTGGTGCGGTTCAATCAGAAAGCTTGTGCTCCGAAGGCGAGGGGCTCCACTCTTTGATTGAGCCGTGCCAATATCACGTCGCCT	No
	TGATTGAGCCGCGCCAATATC	21047382	21047470	93	68	68	6	1	+	EPlOBAG00000000640	Exonic	Yes	-44.64	AAGAGCGATATTGGTGAGGTTCAATCCGATGATTGGTTTTACAGCAGTGGTAAAATCAGTATCTGATTGAGCCGCGCCAATATCTCTTC	No
oba-miR171c-5p/3p	GGATATTGGTGCGGTTCAATC/TGATTGAGCCGCGCCAATATC	24586741	24586839	99	100	100	4	0	-	EPlOBAG00000000639	Exonic	Yes	-52.78	GTGGGAACGGGATATTGGTGCGGTTCAATCAGAAAGCTTGTGCTCCGAAGGCGAGGGGCTCCACTCTTTGATTGAGCCGTGCCAATATCACGTCGCCTT	No
5P/3p	5p:GGATATTGGGGCGGTTCAATC/ TGATTGAGCCGCGCCAATATC	4240368	4240460	93	92	92	8	1/0		EPlOBAG00000000642	Exonic	Yes	-48.38	ACGGGATATTGGGGCGGTTCAATCAGAAAGCTTGTGCTCCGGAAGCGAGGAGCTCTACTCTTTTGATTGAGCCGTGCCAATATCACGTCGCAT	No
3P	TGATTGAGCCGCGCCAATATC	21047378	21047474	99	67	67	6	1	+	EPlOBAG00000000640	Exonic	Yes	-47.33	TGGAAAGAGCGATATTGGTGAGGTTCAATCCGATGATTGGTTTTACAGCAGTGGTAAAATCAGTATCTGATTGAGCCGCGCCAATATCTCTTCCTCT	No
oba-miR171d-5p/3p	TGTTGGCCCGGCTCACTCAGA/TGATTGAGCCGCGCCAATATC	19408780	19408914	135	99	99	7	0	-	EPlOBAG00000000645	Exonic	Yes	-58.13	TTGTAGCTATGATGTTGGCCCGGCTCACTCAGATGGATCATCGATGCAGAAGAGTGCATGAATCTGATGCAGTCTCAGTGTAGTATGCTCCATGCTGGAACTTCTGATTGAGCCGTGCCAATATCTCAGCACCAT	No
oba-miR171e-5p/3p	TGTTGGCTCGGCTCACTCAGA/TGATTGAGCCGCGCCAATATC	1861539	1861657	119	100	100	3	0	+	EPlOBAG00000000644	Exonic	Yes	-58.79	TGGTAGCTATGATGTTGGCTCGGCTCACTCAGACGGCATTGGCGTGATGCAAAGCATGCATGCGTGCTTGCTAGCTCACTTGTGTTTCTGATTGAGCCGTGCCAATATCTTAGTGCTCTT	No
5P/3P	TGTTGGCCCGGCTCACTCAGA/TGATTGAGCCGCGCCAATATC	19408786	19408880	100	69	69	7	1	-	EPlOBAG00000000645	Exonic	Yes	-58.08	TGTAGCTATGATGTTGGCCCGGCTCACTCAGATGGATCATCGATGCAGAAGAGTGCATGAATCTGATGCAGTCTCAGTGTAGTATGCTCCATGCTGGAACTTCTGATTGAGCCGTGCCAATATCTCAGCACCATT	No
oba-miR171f-5p/3p	TGTTGGCATGGTTCAATCAAA/TGATTGAGCCGCGCCAATATC	27558616	27558742	127	100	100	3	0	+	OBART03G33070, EPlOBAG00000000643	Exonic	Yes	-61.93	GGGAGAGTGCGATGTTGGCATGGTTCAATCAAACCGGGCAAACTTATGCACTAGCTAAGCAAGATGCAGGGATATGCAGTATGGTTTTGTTTGGTCTGATTGAGCCGTGCCAATATCACAAGCTTGC	No
3p	TGATTGAGCCGCGCCAATATC	19408787	19408904	119	63	63	7	0	-	EPlOBAG00000000645	Exonic	Yes	-52.91	GATGTTGGCCCGGCTCACTCAGATGGATCATCGATGCAGAAGAGTGCATGAATCTGATGCAGTCTCAGTGTAGTATGCTCCATGCTGGAACTTCTGATTGAGCCGTGCCAATATCTCA	No
oba-miR171g	GAGGTGAGCCGAGCCAATATC	12377682	12377770	89	98	98	7	0	-	OBART07G13040, EPlOBAG00000000688	Exonic	Yes	-45.77	GACATGGCATGGTATTGACTTGGCTCATCTCAGCAACAGCAAACTGCATGCAGCGCTGGAGGTGAGCCGAGCCAATATCACTTCGTGTC	No
oba-miR171h	GTGAGCCGAACCAATATCACT	21245269	21245369	101	100	100	4	0	+	EPlOBAG00000000687	Intron-exon	Yes	-45.14	AGAAGAAGAGGACATGGTTTGGTATTGTTTCGGCTCATGTCGTTCACACAGATGTGAGCCGAACCAATATCACTCATGTATTCTTCATTCAGAGAACTTCT	No
oba-miR171i-5p/3p	AGGTATTGGCGTGCCTCAATC/GGATTGAGCCGCGTCAATATC	19623842	19623961	120	99	99	3	0	+	OBART03G24080, EPlOBAG00000000646	Exonic	Yes	-56.5	TAAAAAGAGGTATTGGCGTGCCTCAATCCGAAGGCATGGCTGATTACAGGCACCTCGACCGATCTAGCGCATGCAGCCATGTTTCTTGGATTGAGCCGCGTCAATATCTCTCCTTGCATC	No
oba-miR172a	AGAATCTTGATGATGCTGCAT	19104325	19104433	109	100	100	9	0	+	EPlOBAG00000000567	Exonic	Yes	-49.31	GTGTTTGCGGGCGTGGCATCATCAAGATTCACATCCATGCATATATCACAAGACGCACATATACATCCGATTTGGCTGAGAATCTTGATGATGCTGCATCCGCAGACAA	No
	AGAATCTTGATGATGCTGCAT	30983593	30983702	111	72	72	2	0	-	Nill	Intronic	Yes	-46.11	GTGCTTGCAGGTGCAGCACCATCAAGATTCACATCGAGTTCATCCCTAAACGAGATCGAGGTTGGCTGACTATATGTGATGAGAATCTTGATGATGCTGCATCAGCAAAC	No
oba-miR172b	GGAATCTTGATGATGCTGCAT	36558471	36558708	238	230	99.2	1	0	-	EPlOBAG00000000569	Exonic	Yes	-99.22	GTGATTTCTGACGTGGCATCATCAAGATTCACACATTACATTGCATGCATGCATATGTCTATGCATCTTTGAGCTTGTTGTTCTGATCTCAACAACCTAGCTAGCTAATATTTCTCTCCCGGCCCTGACCTGCATGATGCATGGTTGCACGCATGGAGAGAGAAGAGAGAGATCGAAGCTAATTAAGCGCATGTGTATATATGTGTGGGAATCTTGATGATGCTGCATCGGAAATTAA	No
oba-miR172c	TGAATCTTGATGATGCTGCAC	10711579	10711689	111	107	99.1	7	0	-	EPlOBAG00000000568	Exonic	Yes	-65.96	CTTGTTGCGGGTGCAGCGTCATCAAGATTCACGTGTGCCGCACGGCACACGTATCGGTTTTCAAGTGTGGTCATCGTGCGTGAATCTTGATGATGCTGCACCAGCAAAGAG	No
oba-miR172d-3p	AGAATCTTGATGATGCTGCAT	30983582	30983711	130	100	100	2	0	-	Nill	Intronic	Yes	-57.16	AAACAGTCGGTGCTTGCAGGTGCAGCACCATCAAGATTCACATCGAGTTCATCCCTAAACGAGATCGAGGTTGGCTGACTATATGTGATGAGAATCTTGATGATGCTGCATCAGCAAACGCTCGACTACT	No
3P	AGAATCTTGATGATGCTGCAT	19104318	19104439	126	71	71	9	0	+	EPlOBAG00000000567	Intron-exon	Yes	-51.67	AGAGTCGGTGTTTGCGGGCGTGGCATCATCAAGATTCACATCCATGCATATATCACAAGACGCACATATACATCCGATTTGGCTGAGAATCTTGATGATGCTGCATCCGCAGACAAGCGCCT	No
oba-miR319b	TTGGACTGAAGGGTGCTCCC	5748224	5748420	197	197	100	1	0	-	OBART01G07620, EPlOBAG00000000618	Exonic	Yes	-100.8	GATGGATGGAAGAGAGCGTCCTTCAGTCCACTCATGGGCGGTGCTAGGGTCGAATTAGCTGCCGACTCATTCACCCACATGCCAAGCAAGAAACGCTTGAGATAGCGAAGCTTAGCAGATGAGTGAATGAAGCGGGAGGTAACGTTCCGATCTCGCGCCGTCTTTGCTTGGACTGAAGGGTGCTCCCTCCTCCTCGA	No
oba-miR390-5p/3p	AAGCTCAGGAGGGATAGCGCC/CGCTATCTATCCTGAGCTCC	32485999	32486089	91	165	100	3	0	-	GQ419290.1	Intron-exon	Yes	-52.29	GGTATGGAACAATCCTTGAAGCTCAGGAGGGATAGCGCCTCGAAATCAAACTAGGCGCTA TCTATCCTGAGCTCCATGGTTTGTTCTTACC	No
oba-miR393a	TCCAAAGGGATCGCATTGATC	1933907	1934021	115	100	100	11	0	-	Nil	Intergenic	Yes	-62.88	TGGGGAAGCATCCAAAGGGATCGCATTGATCCTTCATCGCTCTCGCTCGCTTCCATGGCGGTCGTCGTCTACAAGCAGCTTGACGGATCATGCGATCCTTTTGGAGGCTTCCTCTA	No
	TCCAAAGGGATTGCACTGATC	27050102	27050215	120	71	71	4	2	+	Nil	Intergenic	Yes	-58.76	GCGGAAAATTCCAAAGGGATTGCACTGATCGATCTCGCACGTCGTCGTCGATCGATGAGGCGATCGATCGAGATAGCTAGCCAGATCAATGCGATCCCTTTGGAGTCCTCCACTA	Simple_repeat
oba-miR393b-5p/3p	TCCAAAGGGATCGCATTGATCT/TCAGTGCAATCCCTTTGGAAT	27050104	27050231	128	124	99.2	4	0	-	Nil	Intergenic	Yes	-56.44	TCGGCCTGAGGAAACTAGTGGAGGACTCCAAAGGGATCGCATTGATCTGGCTAGCTATCTCGATCGATCGCCTCATCGATCGACGACGACGTGCGAGATCGATCAGTGCAATCCCTTTGGAATTTTCC	Simple_repeat
oba-miR394	TTGGCATTCTGTCCACCTCC	23804046	23804155	110	100	100	2	0	+	EPlOBAG00000000684	Exonic	Yes	-44.89	TACTGAGAGTTCTTTGGCATTCTGTCCACCTCCTTGTCGAATCCTCAGAGACAGAAATCTCATATCTGTTGATCTTGGAGGTGGGCATACTGCCAATGGAGCTGTGTAGGC	No
oba-miR395a	GTGAAGTGCTTGGGGGAACTC	24668541	24668680	140	132	98.6	4	0	-	OBART04G26520, EPlOBAG00000000556	Exonic	Yes	-63.22	TTGTCCACTGGAGTTCTCCTCAATCTACTTCAGTAGATAGCTATGGCTACGCCTCATTGCATTGCACTGTTACATAACTGTGATCATGGGGCCAAAAGCTAGCTATGTATAGTGAAGTGCTTGGGGGAACTCCAGTTGAC	No
	GTGAAGTGCTTGGGGGAACTC	24939108	24939244	136	57	90.3	4	0	+	EPlOBAG00000000554	Exonic	Yes	-68.61	TTGTCCACTGGAGTTCTCCTCAAATCACTTCAGTAGATAGCTAGCTAGGCTTCATTGCATTACACTGTTACAAAACTGTGAGCATGGGGCCAAAAGCTAGTTGTATATAGTGAAGTGTTTGGGGGAACTCCGGTTG	No
oba-miR395b	GTGAAGTGTTTGGGGGAACTC	24668379	24668464	86	97	97	4	0	-	OBART04G26520,EPlOBAG00000000548	Exonic	Yes	-46.56	GAGTCCCTAGGAGTTCCTTTCAAGCACTTTACGACACACTGCATTAAGAGTTGTCGTGAAGTGTTTGGGGGAACTCTTAGTGTCGCC	No
oba-miR395c	GTGAAGTGTTTGGAGGAACTC	24668238	24668326	89	89	100	4	0	-	OBART04G26520, EPlOBAG00000000551	Exonic	Yes	-39.7	GTATTATCAAGAGTTCTCTTTAAGCACTTCATACGACACCATTATTTATAGGGTTGTTGTGAAGTGTTTGGAGGAACTCTCGGTGTCAT	No
oba-miR395d	GTGAAGTGTTTGGGGGAACTC	24668100	24668187	88	80	97.7	4	0	-	OBART04G26520, EPlOBAG00000000537	Exonic	Yes	-43.61	GTATTGTCGTGAGTTCCCTTCAAACACTTCACGTGGCACTATCTCAATGCCTACTATGTGAAGTGTTTGGGGGAACTCTCGGTATCAC	No
	GTGAAGTGTTTGGGGGAACTC	24667959	24668046	88	56	90.9	4	0	-	OBART04G26520, EPlOBAG00000000539	Exonic	Yes	-46.91	GTATTATCGAGAGTTCCCTTCAACCACTTCACGTGGCACTGTTTCAAGGCCTATTGTGTGAAGTGTTTGGGGGAACTCTCGATATCAC	No
oba-miR395e	GTGAAGTGTTTGGGGGAACTC	24667959	24668046	88	88	100	4	0	-	OBART04G26520, EPlOBAG00000000539	Exonic	Yes	-46.91	GTATTATCGAGAGTTCCCTTCAACCACTTCACGTGGCACTGTTTCAAGGCCTATTGTGTGAAGTGTTTGGGGGAACTCTCGATATCAC	No
	GTGAAGTGTTTGGGGGAACTC	24939780	24939867	88	56	90.9	4	0	+	EPlOBAG00000000541	Exonic	Yes	-38.97	GTATTATCGTGAGTTCCCTTCAACCACTTCACGTGGCACTATTTTAGGACCTACTATGTGAAGTGTTTGGGGGAACTCTCGACATCAC	No
oba-miR395f	GTGAATTGTTTGGGGGAACTC	24667821	24667902	82	78	98.8	4	0	-	OBART04G26520, EPlOBAG00000000542	Exonic	Yes	-43.5	TTATCGCGGGTTCCCTTCAATCACTTCACATGGTACTATTTCAAGGCCTACTATGTGAAGTGTTTGGGGGAACTCTCGATGT	No
	GTGAAGTGTTTGGGGGAACTC	24668107	24668175	69	45	91.3	4	1	-	OBART04G26520, EPlOBAG00000000537	Exonic	Yes	-35.18	GTTCCCTTCAAACACTTCACGTGGCACTATCTCAATGCCTACTATGTGAAGTGTTTGGGGGAACTCTCG	No
oba-miR395g	GTGAAGTGTTTGGGGGAACTC	24667680	24667765	86	86	100	4	0	-	OBART04G26520, EPlOBAG00000000544	Exonic	Yes	-42.67	GTATCACCGTGAGTTCCCTTCGAACACTTCACGTGGCACTATTTCAATGCCTATTGTGAAGTGTTTGGGGGAACTCTCGATGTCAT	No
oba-miR395h	GTGAAGTGTTTGGGGGAACTC	2645691	2645802	112	108	99.1	8	0	+	EPlOBAG00000000553	Exonic	Yes	-63.53	TTGTTACCTGGAGTTTCCTCAACACACTTCACATCTGCTAGGCCCTATTACAATTGCGCAATGTGGGGTCTGCAATTGGTAGTGAAGTGTTTGGGGGAACTCTAGGTGGCAC	No
oba-miR395i	GTGAAGTGTATGGGGGAACTC	2645866	2645964	99	87	97	8	1	+	EPlOBAG00000000543	Exonic	Yes	-46.46	GTTTTACCGGGAGTTCCCTTCAAGCACTTCATGTAGAGCTTTCTATTGACATGGAGCTTTAGAACAATGTGAAGTGTATGGGGGAACTCTTGGTACCAA	No
	GTGAAGTGTTTGGGGGAACTC	2646199	2646297	99	75	93.9	8	0	+	EPlOBAG00000000540	Exonic	Yes	-48.26	GTTTTATCGGGAGTTTCCTTCAAGCACTTCACGTAGAGCTTTCTATTGATATGGAGCTTTGGAACAATGTGAAGTGTTTGGGGGAACTCTTGATACCAA	No
oba-miR395j	GTGAAGTGTTTGGGGGAACTC	2646026	2646137	112	108	99.1	8	0	+	EPlOBAG00000000549	Exonic	Yes	-52.14	GTGTTCCCAAGAGTTCCTTGCAAGCACTTCACATAGAACTTCGGTTACTCTCATGTAACATTGGGAACTTGAGAAGCTACTGTGAAGTGTTTGGGGGAACTCTAGGTGGCAC	No
	GTGAAGTGTTTGGGGGAACTC	2646366	2646468	103	63	90.3	8	0	+	EPlOBAG00000000550	Exonic	Yes	-44.39	CCCAGGAGTTCCTTGCAAACACTTCACATAGAACTTCAGTTACTCTCATACAACATTGTGATTTTGAGAAGCTATTGTGAAGTGTTTGGGGGAACTCTCGGTG	No
oba-miR395k	GTGAAGTGTTTGGGGGAACTC	2646199	2646297	99	99	100	8	0	+	EPlOBAG00000000540	Exonic	Yes	-48.26	GTTTTATCGGGAGTTTCCTTCAAGCACTTCACGTAGAGCTTTCTATTGATATGGAGCTTTGGAACAATGTGAAGTGTTTGGGGGAACTCTTGATACCAA	No
	GTGAAGTGTATGGGGGAACTC	2645866	2645964	99	71	92.9	8	1	+	EPlOBAG00000000543	Exonic	Yes	-46.46	GTTTTACCGGGAGTTCCCTTCAAGCACTTCATGTAGAGCTTTCTATTGACATGGAGCTTTAGAACAATGTGAAGTGTATGGGGGAACTCTTGGTACCAA	No
oba-miR395l	GTGTAGTGTTTGGGGGAACTC	2646544	2646637	94	86	97.9	8	1	+	EPlOBAG00000000555	Exonic	Yes	-41.53	GCGTTCCTTCCAAGCACTTCACACAGAGCTTTTATTTCTCTCACCTCGATTGAGAACTTAATTAGAAGCTTTTGTGTAGTGTTTGGGGGAACTC	No
oba-miR395m	GTGAAGTGTTTGGGGGAACTC	24939119	24939238	120	120	100	4	0	+	EPlOBAG00000000554	Exonic	Yes	-59.29	GAGTTCTCCTCAAATCACTTCAGTAGATAGCTAGCTAGGCTTCATTGCATTACACTGTTACAAAACTGTGAGCATGGGGCCAAAAGCTAGTTGTATATAGTGAAGTGTTTGGGGGAACTC	No
oba-miR395n	GTGAAGTGTTTGGGGGAACTC	24939369	24939434	66	62	98.5	4	0	+	EPlOBAG00000000545	Exonic	Yes	-40.23	GAGTTCCCTTCAAGCACTTCACGACGCACTATTTTGAGAGTTGTTGTGAAGTGTTTGGGGGAACTC	No
oba-miR395o	ATGAAGTGTTTGGAGGAACTC	24939507	24939575	69	69	100	4	0	+	EPlOBAG00000000552	Exonic	Yes	-34.36	GAGTTCTCTTTAAGCACTTCATACGACACCATTATTGTTAGGGTTGTTATGAAGTGTTTGGAGGAACTC	No
	GTGAAGTGTTTGGAGGAACTC	24668248	24668316	69	57	95.7	4	1	-	OBART04G26520, EPlOBAG00000000551	Exonic	Yes	-34.51	GAGTTCTCTTTAAGCACTTCATACGACACCATTATTTATAGGGTTGTTGTGAAGTGTTTGGAGGAACTC	No
oba-miR395p	GTGAAGTGTTTGGGGGAACTC	24668110	24668177	68	48	92.6	4	0	-	OBART04G26520, EPlOBAG00000000537	Exonic	Yes	-38.49	GAGTTCCCTTCAAACACTTCACGTGGCACTATCTCAATGCCTACTATGTGAAGTGTTTGGGGGAACTC	No
	GTGAAGTGTTTGGGGGAACTC	24939651	24939718	68	48	92.6	4	0	+	EPlOBAG00000000538	Exonic	Yes	-38.77	GAGTTCCCTTCAAGCACTTCACGTGACACTATTTCAATGTCTATCATGTGAAGTGTTTGGGGGAACTC	No
	GTGAAGTGTTTGGGGGAACTC	24667969	24668036	68	44	91.2	4	0	-	OBART04G26520, EPlOBAG00000000539	Exonic	Yes	-34.3	GAGTTCCCTTCAACCACTTCACGTGGCACTGTTTCAAGGCCTATTGTGTGAAGTGTTTGGGGGAACTC	No
oba-miR395q	GTGAAGTGTTTGGGGGAACTC	24939651	24939718	68	60	97.1	4	0	+	EPlOBAG00000000538	Exonic	Yes	-38.77	GAGTTCCCTTCAAGCACTTCACGTGACACTATTTCAATGTCTATCATGTGAAGTGTTTGGGGGAACTC	No
	GTGAAGTGTTTGGGGGAACTC	24668110	24668177	68	44	91.2	4	0	-	OBART04G26520, EPlOBAG00000000537	Exonic	Yes	-38.49	GAGTTCCCTTCAAACACTTCACGTGGCACTATCTCAATGCCTACTATGTGAAGTGTTTGGGGGAACTC	No
	GTGAAGTGTTTGGGGGAACTC	24667828	24667893	66	42	90.9	4	0	-	OBART04G26520, EPlOBAG00000000542	Exonic	Yes	-33.93	GTTCCCTTCAATCACTTCACATGGTACTATTTCAAGGCCTACTATGTGAAGTGTTTGGGGGAACTC	No
oba-miR395r	GTGAAGTGTTTGGGGGAACTC	24939790	24939857	68	68	100	4	0	+	EPlOBAG00000000541	Exonic	Yes	-33.77	GAGTTCCCTTCAACCACTTCACGTGGCACTATTTTAGGACCTACTATGTGAAGTGTTTGGGGGAACTC	No
	GTGAAGTGTTTGGGGGAACTC	24667969	24668036	68	44	91.2	4	0	-	OBART04G26520, EPlOBAG00000000539	Exonic	Yes	-34.3	GAGTTCCCTTCAACCACTTCACGTGGCACTGTTTCAAGGCCTATTGTGTGAAGTGTTTGGGGGAACTC	No
oba-miR395s	GTGAAGTGTTTGGGGGAACTC	24939922	24940007	86	86	100	4	0	+	EPlOBAG00000000546	Exonic	Yes	-42.8	GTATCACCGTGAGTTCCCTTCAAGCACTTCACGTGGCACTATTTCAATGCCTATTGTGAAGTGTTTGGGGGAACTCTCGATGTTCC	No
	GTGAAGTGTTTGGGGGAACTC	24667683	24667765	83	75	97.6	4	0	-	OBART04G26520, EPlOBAG00000000544	Exonic	Yes	-42.51	GTATCACCGTGAGTTCCCTTCGAACACTTCACGTGGCACTATTTCAATGCCTATTGTGAAGTGTTTGGGGGAACTCTCGATGT	No
oba-miR395t	GTGAAGTGTTTGGGGAAACTC	4893563	4893705	143	139	99.3	9	0	-	EPlOBAG00000000557	Exonic	Yes	-63.73	TTATCTACTGGAGTTCTCCTCAAACCACTTCAGCAGATAGCTAGCTAGGCCTCATTGCATTGCACCACTGTTGCATAACTATGAGCATGGGGCCAAAAGTTAGCTGCTTATAGTGAAGTGTTTGGGGAAACTCCGGTTGGCAA	No
oba-miR395u	GTGAAGCGTTTCGGGGAAATC	4892911	4892995	85	77	97.6	9	1	-	EPlOBAG00000000564	Exonic	Yes	-28.31	CACTGCCAGGAATTCCCTTCAAGCACTTCATGAAACAATATTTTGAGAGTTGTTGTGAAGCGTTTCGGGGAAATCTCAGTGTCGC	No
	GTGAAGTGTTTGGGGGAACTC	24939365	24939444	80	44	88.8	4	2	+	EPlOBAG00000000545	Exonic	Yes	-44.96	CCAGGAGTTCCCTTCAAGCACTTCACGACGCACTATTTTGAGAGTTGTTGTGAAGTGTTTGGGGGAACTCTCGGTGTCGC	No
oba-miR395y	GTGAAGTGTTTGGGGGAACTC	2646362	2646471	110	106	99.1	8	0	+	EPlOBAG00000000550	Exonic	Yes	-51.43	TGGCCCCAGGAGTTCCTTGCAAACACTTCACATAGAACTTCAGTTACTCTCATACAACATTGTGATTTTGAGAAGCTATTGTGAAGTGTTTGGGGGAACTCTCGGTGCCA	No
	GTGAAGTGTTTGGGGGAACTC	2646031	2646133	103	67	91.3	8	0	+	EPlOBAG00000000549	Exonic	Yes	-46.97	CCCAAGAGTTCCTTGCAAGCACTTCACATAGAACTTCGGTTACTCTCATGTAACATTGGGAACTTGAGAAGCTACTGTGAAGTGTTTGGGGGAACTCTAGGTG	No
oba-miR396a-5p/3p	TTCCACAGCTTTCTTGAACTG/GTTCAATAAAGCTGTGGGAA	30231264	30231417	154	150	99.4	2	0	+	Nill	Intergenic	Yes	-61.24	CTTTGTGATCTTCCACAGCTTTCTTGAACTGCACGCATGATGAATAATCCCTTTGGTTAATTGTGATCTGGTCTCTGAGAGATCGTAGCTAGACTCGATCGGTTGCATTGGCATCAGAGAGAGCAGTTCAATAAAGCTGTGGGAAATTGCAGAG	No
	TTCCACAGCTTTCTTGAACTG/GTTCAATAAAGCTGTGGGAA	3218395	3218547	161	65	65	6	0	+	EPlOBAG00000000669	Exonic	Yes	-66.44	CTTTGTGGTCTTCCACAGCTTTCTTGAACTGCATCTTTGAGAGAGATTAGCATCCCTATGTGTGGATTTTGCTTGCACGAGTGTGCAGTTCAATAAAGCTGTGGGAAATTACAGAGAGAGGTCAATTGACAGCAAGGTTAGTTGGAGCTTTCAC	No
oba-miR396b-5p/3p	TTCCACAGCTTTCTTGAACTG/GTTCAATAAAGCTGTGGGAA	3218395	3218510	116	116	100	6	0	+	EPlOBAG00000000669	Exonic	Yes	-53.8	CTTTGTGGTCTTCCACAGCTTTCTTGAACTGCATCTTTGAGAGAGATTAGCATCCCTATGTGTGGATTTTGCTTGCACGAGTGTGCAGTTCAATAAAGCTGTGGGAAATTACAGAG	No
oba-miR396c	TTCCACAGCTTTCTTGAACTT/GGTCAAGAAAGCTGTGGGAAG	30238391	30238531	141	141	100	2	0	-	Nill	Intergenic	Yes	-70.75	TGCCATGCCTTTCCACAGCTTTCTTGAACTTCTCTTGTGCCTCACTCACTTTCATTACTGGAGAGATATGCATCATCAGTGGAAGCTTATAGGGAGAGGAGTGCAAGAAGAGGGTCAAGAAAGCTGTGGGAAGAAATGGCA	No
oba-miR396e-5p/3p	TCCACAGGCTTTCTTGAACTG/ATGGTTCAAGAAAGCCCATGGAAA	26552036	26552219	184	184	100	4	0	+	EPlOBAG00000000673	Exonic	Yes	-75.38	GCGGGCATGCTTTCCACAGGCTTTCTTGAACTGTGAACTCGTGGGGGTGTATGTGCTCATGTTGGGATTGTGGTCGGTGGCCTCCAATTCTCTGAAAAGAAAGCTGAATTGTCGAGCTCCCCGTTCTGTCTTTGGTCGTCTCTACCTGTTGATGGTTCAAGAAAGCCCATGGAAACCATGCCGC	No
oba-miR396f-5p/3p	TCTCCACAGGCTTTCTTGAACT/ATAGTTCAAGAAAGTCCTTGGAAA	31433581	31433756	176	176	100	2	0	-	Nill	Intergenic	Yes	-73.1	GCCATGCTCTCCACAGGCTTTCTTGAACTGTGAACTCGTGTGTGCATGCTCCTCATATATTGTTCTAGATCCCATGCATGATGCATATCGATCGATCTGATCTGAATTAGGTCATCGATGCGCATCTGGATCCCCATCTTGTTGATAGTTCAAGAAAGTCCTTGGAAAACATGGTG	No
oba-miR397a	TCATTGAGTGCAGCGTTGATG	23511907	23512020	114	114	100	6	0	+	EPlOBAG00000000696	Intron-exon	Yes	-58.11	ATCAAATGCATCATTGAGTGCAGCGTTGATGAACAACGGTAACCGGTCCATGTTGATGCGCATTTGGCCGGTGATCTGATCATCATCAGCGCTTCACTCAATCATGCGTTTGGC	No
oba-miR397b	TTATTGAGTGCAGCGTTGATG	2992700	2992817	118	118	100	2	0	-	EPlOBAG00000000697	Intron-exon	Yes	-50.52	AGGGAAGGCATTATTGAGTGCAGCGTTGATGAACCTGCCGGCCGGCTAAATTAATTAGCAAGAAAGTCTGAAACTGGCTCAAAGGTTCACCAGCACTGCACCCAATCACGCCTTTGCT	No
oba-miR398a	TGTGTTCTCAGGTCACCCCTT	7140578	7140692	115	115	100	10	0	-	EPlOBAG00000000690	Intron-exon	Yes	-51.1	GCTGAACCCAGAGGAGTGGTACTGAGAACACAGGTGCCAATACAATGTATGGTGAGCTACTGTATAATGGAGTAATTCTGTAACTGTGTTCTCAGGTCACCCCTTTGGGTTTCTT	No
oba-miR398b	TGTGTTCTCAGGTCGCCCCTG	11559677	11559764	88	88	100	7	0	-	EPlOBAG00000000691	Exonic	Yes	-63.67	GGAGTTCCTACAGGGGCGAGCTGGGAACACACGGTGATGAGGCGGTCTGGTCTTTCGTGTGTTCTCAGGTCGCCCCTGCCGGGACTCT	No
oba-miR399a	TGCCAAAGGAGAATTGCCCTG	25426470	25426618	149	149	100	1	0	+	EPlOBAG00000000533	Exonic	Yes	-69.77	CTGTGAATTACAGGGCAGTTCACCTTTGGCACAAGGGCAAGCAGTAGAAACCATGCGTGCTTGCTAGAGCTGGAAATGATGCTGGTAGCATTGCATGGTTCAGGGATCACAGATCTCGTGCCAAAGGAGAATTGCCCTGCGATTTTGTC	No
oba-miR399b	TGCCAAAGGAGAATTGCCCTG	7191889	7191985	97	97	100	2	0	-	EPlOBAG00000000531	Exonic	Yes	-43.5	GTGAGAATCACAGTGCGATTCTCCTCTGGCATGGCATGAGAGGCCTAAAAAAGAGACGCACTGCCGTGCCAAAGGAGAATTGCCCTGCCATTCAGAA	No
oba-miR399c	TGCCAAAGGAGAATTGCCCTG	21087291	21087400	110	110	100	5	0	-	EPlOBAG00000000525	Intron-exon	Yes	-61.16	CGGCGAATTACAGGGCGGTTTCTCCTTTGGCACGTACGGAGGCAAGGCATGCGGTGAAAAATCTCTAGCTAGCCATGCGTGCCAAAGGAGAATTGCCCTGCGATTCACCA	No
oba-miR399e	TGCCAAAGGAGATTTGCCCAG	25425447	25425564	118	114	99.2	1	0	-	EPlOBAG00000000527	Exonic	Yes	-53.83	ACATGCATTACCGGGTGAGTCTTCCTTGGCAGTGTTCGAATCGGCAGTACCGGTCTGCAAGTGATCGGTCAATCACCAGTTCACCACTGCCAAAGGAGATTTGCCCAGCAATGCAACT	No
oba-miR399f	TGCCAAAGGAGATTTGCCCAG	17043158	17043274	117	117	100	6	0	-	EPlOBAG00000000530	Exonic	Yes	-47.44	TGGTGGATTACCGGGCCATGTCTCCTTGGGCAGAGGTGATCAGATTGCACACTTCACTTCAACCTCTTGCTCTAGCTTGTTCTCTCTGCCAAAGGAGATTTGCCCAGCAATCCACAT	No
oba-miR399g	TGCCAAAGGAGATTTGCCCGG	7196724	7196842	119	115	99.2	2	1	+	EPlOBAG00000000526	Exonic	Yes	-62.2	ATGTGCATTGCAGGGCAACTACTCCATTGGCAGAGGGATGGATTGGATATGGATATGGCTGATGCTTCCATTTGATCCCATCCCTATCTGCCAAAGGAGATTTGCCCGGCGATTCACTC	No
oba-miR399h	TGCCAAAGGAGACTTGCCCAG	21089293	21089391	99	95	99	5	0	+	EPlOBAG00000000529	Intron-exon	Yes	-53.13	CCATGCATTACTGGACAGGTCTCCCTTGGCAGTGGCCGATCGAGCTGATCAAACCACGCAAAAGCCACTGCCAAAGGAGACTTGCCCAGCAATGCAGAT	No
oba-miR399i	TGCCAAAGGAGAGCTGCCCTG	7178515	7178630	116	116	100	2	0	+	OBART02G09950, EPlOBAG00000000523	Exonic	Yes	-49.83	GTGAGAATCACAGTGCAGTTCTCCTCTGGCATGGAGGGCAAGAGGAGCTGAATAGCTAATGGATGATAAACTGCTAGCCTTTCCCTGCCAAAGGAGAGCTGCCCTGCCATTCAGTG	No
oba-miR399j	TGCCAAAGGAGAGTTGCCCTA	21581819	21581924	106	106	100	4	0	+	EPlOBAG00000000535	Exonic	Yes	-56.51	AGTCCAGTTTCAGGGCTCCTCTCTCTTGGCAGGGAGCATGTGAAGTCTTTTGTAGCTCACTCATTTTCAGCCCTCTGCCAAAGGAGAGTTGCCCTAAAACTGGACT	No
oba-miR408-5p/3p	CAGGGATGAGGCAGAGCATGG/CTGCACTGCCTCTTCCCTGGC	10689652	10689860	209	209	100	1	0	+	EPlOBAG00000000686	Intron-exon	Yes	-87.98	GGGAGTTCTGTGATTGGAGAGGAGAGGAGACAGGGATGAGGCAGAGCATGGGATGGGGCTATCAACAGATGTAGATTATTCCTTGCACAAGAGATGATGATGAGCTGTGAATGAGTTCTGAGAGATGGCTGGTGTTGTTGTTGCTCCCTCCCCTGCACTGCCTCTTCCCTGGCTCCCCTGCACACCTCTCTCTCTCTCTCTCTCTCTCT	Low_complexity/imple_repeat
oba-miR418	TAATGTGATGATGAAATGACG	31024862	31024943	82	82	100	2	0	-	OBART02G37490	Intronic	Yes	-18.95	CGTTAGCTGTCTGCAATCTGCCATTCTTATCATCGCACATTTAATGTGATGATGAAATGACGCATTTCTGTCAAGTCTCACC	No
oba-miR437	AAAGTTAGAGAAGTTTGACTT	15096571	15096781	211	113	98.3	2	0	-	OBART02G17000	Intronic	Yes	-99.9	CCCTCTGTTTCATATTGTATTGTGTTTTAGTTTTGTTGTAAGTCAAAATTCTTTTACTTTGACCAAGTTTGTAGTAAAATAATTAACATCTAAATACCAAACAAATACACTATTGAGACATATTTCATGGTTGATTTTTCTATAAACTTGGTCAAAGTTAGAGAAGTTTGACTTAGGACAAAACTAAACACCTTATGATATGGAACAGAGGG	STOWAWAY41_OS/ DNA/TcMar-Stowaway
oba-miR438	TTCCCACGCGTTATAGTGAAA	16906758	16906943	186	182	99.5	6	0	+	OBART06G17910	Intronic	Yes	-60.39	AACGTGTTTTGGGCAAACTTGTTTTCCCACGCGTTATAGTGAAAACTTTTGGAATATGTTTGTTATGGGAGTATATATTATTGATATTGGATCTAGAAGCATAATTTTATATAACGTGTGTTACGGGTGGACATGGTTTCAAAAGTTTTCACTCTAACGCGTGGGATATCATCTACTTCCTCCGTT	No
oba-miR440	AGTGTATCCTGATGATCGGGACAA	7761093	7761212	120	108	97.5	11	1	-	OBART11G09170	Intronic	Yes	-52.74	ATTGCTATTGTTGGTGCTGGGCTCGTCCTGATCACTAGGAGACTCTGATCAAGCTAGGCCTAACCTTATGTATTAGTGTATCCTGATGATCGGGACAAGGCTAACACTGATGAGAGCGAT	No
oba-miR443	ATCACAATACAATAAATCTGGA	27550538	27550685	148	128	97.9	3	0	+	Nill	Intergenic	Yes	-55.47	CGTCCCATAAAAACAAACCCAAAACTAGATGTGATATATCACAATACAATAAATCTGGATAGGAGTCTATCCACATACTTTTATCTAGATTTATTGTACTGGGATATGTCACATATATTCAGTTTTATATTTGTCTTTTTGGACAAAA	STOWAWAY15-2_OS/ DNA/TcMar-Stowaway
miR528-5p/3p	TGGAAGGGGCATGCAGAGGAG/CCTGTGCTTGCCTCTTCCATT	1521099	1521186	88	100	100	3	0	+	OBART03G02350	Intronic	Yes	-46.97	AGTGGAAGGGGCATGCAGAGGAGCAGGAGATTCAGTTTGAAGCTGGACTTCACTTTTGCCTCTCTCTCCTGTGCTTGCCTCTTCCATT	No
oba-miR529a	CTGTACCCTCTCTCTTCTTC	14552813	14552911	99	100	100	2	0	+	EPlOBAG00000000013	Exonic	Yes	-47.77	GAAGAAGAGAGAGAGTACAGCCTTAGTTCAGATCACATATGACTATCTTTTGCGAGTCTGATCGATACTCTGATGAAGGCTGTACCCTCTCTCTTCTTC	No
oba-miR529b	AGAAGAGAGAGAGTACAGCTT	9783552	9783690	139	98	98	4	0	+	EPlOBAG00000000014	Exonic	Yes	-59.37	ATCGTGAAGGCTAAATGGAGAAGAGAGAGAGTACAGCTTTGGGCGGTTTAGTTGTTAGATGGTGGAAGTACTTGCGACGCCTACTACCCTTTTCACCAAGGCTGTACCCTCCCTCTTCTTCTCTTAGCTTTTTGATGAT	No
	AGAAGAGAGAGAGTACAGCCT	14552804	14552929	134	70	70	2	1	+	EPlOBAG00000000013	Exonic	Yes	-58.52	AGGCTAAAGGAAGAAGAGAGAGAGTACAGCCTTAGTTCAGATCACATATGACTATCTTTTGCGAGTCTGATCGATACTCTGATGAAGGCTGTACCCTCTCTCTTCTTCTCTTAGCTTCTTGATGCT	No
oba-miR530-5p/3p	TGCATTTGCACCTGCACCTA/AGGTGCAGAGGCAGATGCAAC	5073160	5073316	157	98	98	4	0	+	Nil	Intergenic	Yes	-73.81	GTGATAGAGCTGCATTTGCACCTGCACCTACAGAGAGGAAGATGGAGCAGCAAGCTAGCAATACGTGCTTGATCGCTATACGCTAGCTTCTTGCACACAATGTTGTTCCTGGTCCCTTCCTGATCCCTAGGTGCAGAGGCAGATGCAACTGTGTCAT	No
oba-miR531a	CTCGCCGGGGCTGCGTGCCGCCAT	7316190	7316270	81	100	100	5	0	+	OBART05G08420	Intronic	Yes	-62.13	GGCGCCGCCGAGCCTTGCTCGCCGGGGCTGCGTGCCGCCATAGCTGGCGCGCATCCCCGTCGAGCGTTGCTCGACGGTGCC	No
	CTCGCCGGGGCTGCGTGCCGCCAT	1120007	1120086	80	96	96	8	0	+	Nil	Intergenic	Yes	-61.57	GGCGCCGCCGAGCCTTGCTCGCCGGGGCTGCGTGCCGCCATAGCTGGCGCGCATCCCCGTCGAGCAACGCTCGACGGTGC	SC-1_int-int/ LTR/Copia
oba-miR531b	CTCGCCGGGGCTGCGTGCCG	7315068	7315136	69	98	98	5	0	+	OBART05G08420	Intronic	Yes	-47.83	CCGAGCCTTGCTCGCCGGGGCTGCGTGCCGCCATAGCTGGCGCGCATCCCCGTCGAGCGTTGCTCGACG	SC-1_int-int LTR/Copia
	CTCGCCGGGGCTGTGTGCCG	7780443	7780511	69	94	94	6	1	+	Nil	Intergenic	Yes	-45.58	CCGAGCCTTGCTCGCCGGGGCTGTGTGCCGCCATATCCGGCGCGCATCCCCGTCGAGCGTTGCTCGACG	SC-1_int-int /LTR/Copia
	CTCGCCGGGGCTGCGTGCCG	1120011	1120079	69	94	94	8	0	+	Nil	Intergenic	Yes	-50.55	CCGAGCCTTGCTCGCCGGGGCTGCGTGCCGCCATAGCTGGCGCGCATCCCCGTCGAGCAACGCTCGACG	SC-1_int-int/ LTR/Copia
oba-miR531c	CTCGCCGGGGCTGCGTGCCGCCAT	7316190	7316270	81	100	100	5	0	+	OBART05G08420	Intronic	Yes	-62.13	GGCGCCGCCGAGCCTTGCTCGCCGGGGCTGCGTGCCGCCATAGCTGGCGCGCATCCCCGTCGAGCGTTGCTCGACGGTGCC	SC-1_int-int/ LTR/Copia
	CTCGCCGGGGCTGCGTGCCGCCAT	1120007	1120086	80	96	96	8	0	+	Nil	Intergenic	Yes	-61.57	GGCGCCGCCGAGCCTTGCTCGCCGGGGCTGCGTGCCGCCATAGCTGGCGCGCATCCCCGTCGAGCAACGCTCGACGGTGC	SC-1_/int-int LTR/Copia
miR535-5p/3p	TGACAACGAGAGAGAGCACGC/GTGCTTTCTC CCGTTGTCAC	13317103	13317196	94	100	100	11	0	+	Nil	Intergenic	Yes	-69.04	GGCGGTGACAACGAGAGAGAGCACGCCGGTGCGGCGGTCACGGTGAGCCGGCCCGCGGCGGCGTACCTGCGTGCTTTCTCCCGTTGTCACTGCC
oba-miR812a	AACGGACGGTCAAACGTTGGAC	28557543	28557775	234	96	96	1	2	+	Nil	Intergenic	Yes	-82.6	ACCTCCGTCTCAAAATAAGTGTAGTTTTACACTATTCATCTCCAAAATTTGATCGTTCGTCTTATTTGAAAATTTTTTATGATTACTATTTTTATTGTTATTACATGATAAAACATGAAT AGTATTTTATGTGTGACTAATTTTTTTAAAAATTTTCATAAATTTTTTAAATAAAACGGACGGTCAAACGTTGGACACGGATTTCATGGCTGCACTTATTTTGGAACGGAGG	STOWAWAY51_OS /DNA/TcMar-Stowaway
	GACGGACGGTCAAACGTTGGAC	11007518	11007751	234	93	93	9	1	+	Nil	Intergenic	Yes	-112.51	ACCTCCGTCCCAAAATAAGTGCAGTTTTGCATTATTCATCTTCAACGTTTGACCGTTCGTCTTATTTGAAAATTTTTTATGATTACTATTTTTATTGTTATTAGATGATAAAAGATGAATAGTACTTTATGTGTGACTAATTTTTTTAAAATTTTTCATAAATTTTTCAAATAAGACGGACGGTCAAACGTTGGACACGGATTTCGACGACTGCACTTATTTTGGGACGGAGGT	STOWAWAY51_OS/ DNA/TcMar-Stowaway
	GACGGACGGTCAAACGTTGGAC	19631698	19631929	233	92	92	7	1	+	Nil	Intergenic	Yes	-106.47	CCTCCGTCCCAAAATAAATGCAGTTTTGCACTATTCATCTCCAACGTTTGACCGTTCGTCTTATTTGAAAATTTTTTATAATTATTTTTTTATTGTTATTAGATGATAAAATATGAATAGTACTTTATGTGTGACTATTTTTTTAAAAAAATTTCATAAATTTTTCAAATAAGACGGACGGTCAAACGTTGGACACGAATTTCCACGGCTGCACTTATTTTGGGACGGAGGT	STOWAWAY51_OS /DNA/TcMar-Stowaway
	GACGGACGGTCAAATGTTGGAC	25332635	25332867	233	90	90	6	1	+	Nil	Intergenic	Yes	-91.52	CCTCCATCCTAAAATAAGTGTAGTTTTGCACTATTCATCTCCAATATTTGACCGTTCGTTTTATTTGAAAATTTTTTATGATTACTATTTTTATTGCTATTAGATGATAGAACATGAATAGTATTTTATGTGTGACTAATTCTTTTAAAAAATTTTATAAAGTTTTCAAATAAGACGGACGGTCAAATGTTGGACACGAATTTTCACGATTGCACTTATTTTGGGACGGATGT	No
	GACGGACGGTCAAACGTTGGAC	17135418	17135650	233	90	90	2	2	+	Nil	Intergenic	Yes	-83.15	CCTCCGTCCCAAAATAAGTGTAGTTTTGCGCTATTCATCTCTAATATTTGACCGTTCGTTTTATTTGAAAATTTTTTATGATTACTATTTTTATTGCTATTAGATGATAAAACATGAATAGTACTTTATGTGTGACTAATTTTTTTAATTTTTTTCATAAATTTTACAAATAAGACGGATGGTCAAACGTTGGACACGGATTTCCACGGCTGCACTTATTTTAGGACGGAGTT	STOWAWAY51_OS/ DNA/TcMar-Stowaway
	GACGGACGGTCAAACGTTGGAC	3530324	3530555	233	90	90	8	1	+	Nil	Intergenic	Yes	-87.8	CCTCCATCCTAAAATAAGTACAGTTTTGCACTATTCATCTTCAACGTTTGATCGTTCGTCTTATTTGAAAAAATTTTATGATTACTATATTTATTGTTATTAGATGATAAAACATGAATAGTACTTTATGTGTGACTATTTTTTTAAAAAAAATTATAATTTTTTTAAATAAGACGGACGGTCAAACGTTGGACACGGATTTCCACGGTTGCACTTATTTTGGGACGGAGGT	STOWAWAY51_OS /DNA/TcMar-Stowaway
	GACGGACGGTCAAACGTTGGAT	26562761	26562994	234	90	90	4	2	+	Nil	Intergenic	Yes	-95.57	CTCCGTCTCAAAATAAGTGTAGTTTTATACTATTCATCTCCAACGTTTAACCGTTCGTCTTATTTGAAATTTTTTTATAATTACTATTTTTATTGTTATTAGATGATAAAACATGAATAGTACTTTAAGTGTGGCTAATTTTTTTAAAAAAAAAATCATAAATTTTTCAAATAAGACGGACGGTCAAACGTTGGATACGGATTTCCACGGCTGCACTTATTTTGGGACGGAGGT	STOWAWAY51_OS/ DNA/TcMar-Stowaway
	GACGAACGGTCAAACGTTGGAC	1770547	1770779	233	90	90	5	1	+	Nil	Intergenic	Yes	-110.69	CCTCCGTCCCAAAATAAGTGCAGTTTTGCACTATTCACGTTCAACGTTTGATCGTTCGTCTTATTTGAAAATTTTTTATGATTAGTATTTTTATTGCTATTAGATGATAAAACATGAATAGTACTTTATGTGTGACTAAATTTTTTTATATTTTTCACAAATTTTTCAAATAAGACGAACGGTCAAACGTTGGACACGGATATCCACGGCTGTACTTATTTTGGGACGGAGGT	STOWAWAY51_OS/ DNA/TcMar-Stowaway
	GACGGACGGTCAAACGTTGGGC	19515571	19515803	233	89	89	12	2	+	Nil	Intergenic	Yes	-113.54	CCTCCGTCCCAAAATAAGTGCAGTTTTGCACTATTCACGTTCAACGTTTGACCGTTCGTCTTATTTGAAAATTTTTTATAATTAGTATTTTCATTGCTATTAAATGATAAAACATGAATAGTACTTTATGTGTGACTAAATATTTTCAAATTTTTCACAAATTTTTCAAATAAGACGGACGGTCAAACGTTGGGCACGAATATCCACGGCTGCACTTATTTTGGGACGGAGGT	STOWAWAY51_OS/ DNA/TcMar-Stowaway
oba-miR812b	GACGGACGGTTAAACGTTGGAC	1772407	1772575	169	98	98	2	0	+	Nil	Intergenic	Yes	-57.79	GTATCCGTATCAACGTTTGACCGTTCGTCTTATTTGAAAATTTTATGAAAAGATTAAAAAAATAGTCACGCATAAAGTAATATTCATGTTTTATCATTTAATAACAATAAAAATACTAATCATTAAAAATTTTCAAATAAGACGGACGGTTAAACGTTGGACACGAATA	STOWAWAY51_OS /DNA/TcMar-Stowaway
	GACGAACGGTCAAACGTTGGAC	948772	948940	170	90	90	8	1	+	Nil	Intergenic	Yes	-45.96	ATCCGTATCTAACGTTTGACCATCCGTCTTATTTAAAAAATTTATGAAAAAACTAAAAAAATTAGTCACATATAAAGTACTATTCATGTTTTATCATCTAATAACAATAAAAATAGTAATCATAAAAATATTTCAAATAAGACGAACGGTCAAACGTTGGACATGAATA	STOWAWAY51_OS /DNA/TcMar-Stowaway
	GACGGACGGTCAAACGTTGAAC	14112626	14112790	166	89	89	10	2	+	Nil	Intergenic	Yes	-56.61	CGTTCAATGTTTGACCATCCGTCTTATTTGAAAAATTTGTGAAAAAATTAAAAACATTTAGTCACACATAAAGTACTATTCATGTTTTATCATCTAATAGCAATAAAAATACTAATCATAAAAAATTTTCAAATAAGACGGACGGTCAAACGTTGAACATGAATA	STOWAWAY51_OS/ DNA/TcMar-Stowaway
	GACGGACGGTCAAACGTTGGAC	22426576	22426747	173	89	89	5	1	+	Nil	Intergenic	Yes	-58.7	GTTTCCGTGTCTAACATTTGACCGTTCGTCTTATTTGAAAAAATTATGAAAAAATTTAAAAAGATAAGTCATGCATAAAGTATTATTCATGTTTTATCATCTAACAATAATAAAAATACTAATCATAAAAAATTTTATATAAGACGGACGGTCAAACGTTGGACACGAAAAC	STOWAWAY9_OS/ DNA/TcMar-Stowaway
	GACGAACGGTCAAACGTTGGAC	17147243	17147409	167	88	88	12	2	+	Nil	Intergenic	Yes	-60.25	GGATCTGTGTCCAACGTTTGACCGTTCGTCTTATTTGAAAAATTTATGAAAAAACTAATAAAATATTCACCCATAAAGTACTATTTATGTTTTATCATCTAATAACAATAAAAATACTAATCACAAAAAATTTTTAAATAAGACGAACGGTCAAACGTTGGACATGA	STOWAWAY51_OS /DNA/TcMar-Stowaway
oba-miR812c	GACGGACGGTCAAACGTTGGAC	21381317	21381480	164	97	97	6	1	+	Nil	Intergenic	Yes	-57.6	GGTTTTCGCGTCTAATGTTTGACCGTCCATCTTATTTGAAAAAAATTAAAAACATAAGTCATGCATAAAGTATTATTCATGTTTTATCATTTAACAATAATAATAACACCAATCATAAAAAAAATTTATATAAGACGGACGGTCAAACGTTGGACACGGAAACC	STOWAWAY9_OS/ DNA/TcMar-Stowaway
	GACGGACGGTCAAACGTTGGAC	14544992	14545155	164	87	87	1	1	+	Nil	Intergenic	Yes	-58.84	GGTTTCCGTGTCCAACGTTTGACAATCCATCTTATTTGAAAAAAATTAAAAAGACAAGTCATGCATAAAGTATTAATCATGTTTTATCATCTAACAACAATGAAAACACTAATTATAAAAAAATTTCATATAAGACGGACGGTCAAACGTTGGACATGGAAACC	STOWAWAY9_OS DNA/TcMar-Stowaway
	GACGGACAGTCAAACGTTGGAC	5377478	5377640	164	85	85	8	2	+	Nil	Intergenic	Yes	-51.74	GGTTTACGTGTCCAACGTTTGACCGTGTATCTTATTTGAAAAAATTAAAAAGACAAGTCACGCATTAAGTATTAATCATGTTTTATTATTTAACAATAATAAAAATACTAATTATAAAAAAATTTCATATAAGACGGACAGTCAAACGTTGGACACGGAAACC	STOWAWAY9_OS /DNA/TcMar-Stowaway
oba-miR812d	GACGGACAGTCAAACGTTGGAC	19620511	19620673	163	83	83	6	2	+	OBART06G20640	Intronic	Yes	-55.45	CGTGTCCAACGTTTGACCGTCTGTCTTATTTGAAAAAATTATAAAAAATTTAAAAAAGACAAGTCACGCATAAAGTATTAATCATGTTTTATCATCTAACAATAATGAAAATACTAATTATAAAAAAATTTCATATAAGACGGACAGTCAAACGTTGGACACG	STOWAWAY9_OS/ DNA/TcMar-Stowaway
	GACGGACGGTCAAACGTTGGAT	15524160	15524320	161	83	83	11	2	+	Nil	Intergenic	Yes	-53.24	GTGTCTAACATTTGACCGTTCGTCTTATTTGAAATAATTATAAAAAAATTTTATAAGACAAGTCATGCATAAAGTATTATTCATGTTTTATCATCTAACAATAATGAAAATACTAATCATAAAAAAATTCATATAAGACGGACGGTCAAACGTTGGATACG	STOWAWAY9_OS/ DNA/TcMar-Stowaway
	GACGGACAGTTAAACGTTGGAC	25367909	25368070	162	83	83	3	2	+	Nil	Intergenic	Yes	-46.97	CGTGTCCAACGTTTGACCATCCGTCTTATTTAAATAAATTATGAAAAAAATTAAAAAGACAAGTCACGCATAAAGTATTAATCATGTTTTATCATCTAACAACAATAAAAATATTAATTATAAAAAATTTTATATAAGACGGACAGTTAAACGTTGGACACG	STOWAWAY9_OS /DNA/TcMar-Stowaway
	GACGGACGGTTAAACGTTGGAC	1772411	1772570	161	85	85	2	0	-	Nil	Intergenic	Yes	-56.54	CGTATCAACGTTTGACCGTTCGTCTTATTTGAAAATTTTATGAAAAGATTAAAAAAATAGTCACGCATAAAGTAATATTCATGTTTTATCATTTAATAACAATAAAAATACTAATCATTAAAAATTTTCAAATAAGACGGACGGTTAAACGTTGGACACG	STOWAWAY51_OS /DNA/TcMar-Stowawa
	GACGGACAGTCAAACGTTGGAC	1902281	1902441	161	83	83	10	2	+	Nil	Intergenic	Yes	-49.18	CGTGTCCAACATTTGACCGTCCGTCTTATTTGAAAAAATTATGAAAAATTAAAAAGACAAGTCACGCATAAAGTATTAATCATGTTTTATCATCTAACAACAACGAAAATACTAATTATAAAAAAATTTCATATAAGACGGACAGTCAAACGTTGGACATG	STOWAWAY9_OS DNA/TcMar-Stowaway
oba-miR812e	GACGGATGGTCAAACGTTGGAC	12208260	12208427	171	93	93	8	2	+	Nil	Intergenic	Yes	-64.6	GTTTTAGTGTCCAACTTTGACCGTCCGTCTTATTTGAAATTTTTTATTACTATTTTTATTGTTATTAGATGGTAAAATATAAATATTACTTTATGCGTGACTTAATTTTTTAAAAAAATTTATAAATTTTTCAAATAAGACGGATGGTCAAACGTTGGACACGGAAAC	STOWAWAY9_OS/ DNA/TcMar-Stowaway
	GACGGACGGTCAAACGTTAGAC	17819055	17819227	173	89	89	1	2	-	Nil	Intergenic	Yes	-61.08	GTTTCAGTGTCCAACTTTGACCGTCCGTCTTATTTTAAAAATTATTATTATTACTATTTTCATTGTTATTTGATAATAAAATATAAAGAGTACTTTATGTGTGACTTAATTTTTTAAAAAAATTTCATAAATTTTTCAAATAAGACGGACGGTCAAACGTTAGACACGGAAAC	STOWAWAY51_OS/ DNA/TcMar-Stowaway
	GACGGACGGTTAAACGTTGGGC	14720439	14720610	172	87	87	2	1	+	Nil	Intergenic	Yes	-58.72	GTTTCAGTGCCCAATTTTAACCATCCGTCTTATTTAAAATATTTTTATGATTAGTATTTTTATTATTATTAGATGATAAAATATGAATAATACTTTATGCGTGACTTGACTTTTCAAATTTTTTCATAAAATTTTCAAATAAGACGGACGGTTAAACGTTGGGCATGGAAAC	STOWAWAY9_OS /DNA/TcMar-Stowaway
	GACGGAAGGTCAAACGTTGGAC	14630118	14630289	172	85	85	4	2	-	Nil	Intergenic	Yes	-47.45	GTTTCAGTGTCCAACTTTAACCATCCATTTTATTTGAAATATTTTTATGATTAGTATTTTTGTTGTTATTAGATGATAAAATATGAATAGTACTTTATGAGTAACTTAATTTTCAAAATTTTCTCATAAATTTTTTAAATAAGACGGAAGGTCAAACGTTGGACACGAAAA	STOWAWAY51_OS/ DNA/TcMar-Stowaway
oba-miR812f	ACGGATGATTAAAGTTGGACACGG	4846734	4846975	242	93	93	3	0	+	Nil	Intergenic	Yes	-70.57	TTCCGATGTAATCCATATGTTCCATTTTAAGTGCAGTCATGGTTTTACGCGCCCAACTTTAATAGTCCGTCTTATTTTAAAAAAATTAAAAACATAAGTCACAAGTAAAGTATACTATTCATATTTTATCATCTCATAATAATAAAAATACTAATTATAAAAAAATTTAAATAAGACGGATGATTAAAGTTGGACACGGAAACTTATGGTTGTACTTAAAATAGGACGGAGGGAGTATCATT	STOWAWAY44_OS DNA/TcMar-Stowaway
	ACGGACGATTAAAGTTGGACGCGG	13185122	13185356	239	86	86	4	2	+	Nil	Intergenic	Yes	-94.63	CTATTACTCCATCCGTCCCATTTTAAGTGTAGCCATGGTTCTCCGCGCCCAACTTTAACTGTCCGTGTTATTTGAAAAAAATTTAAAAACAAAGTCACGAGTAAAGTACTATTCATGTTTTATCATCTCATAACAACAAAAATACTAATTATAAAAAAAATTCAAATAAGACGGACGATTAAAGTTGGACGCGGAAACTTATTGTTGCACTTAAAATAGGACGGAGGGAGTATTAT	STOWAWAY44_OS /DNA/TcMar-Stowaway
oba-miR812i	AAGACGGATGATTAAAGTTGGACA	17454957	17455201	243	96	96	7	0	+	Nil	Intergenic	Yes	-94.8	TAGAACTCCCTCCATCCAAAAATAAGCGTAGCTATAAGTTTCTGTATTCAACTTAGATCATCTGTCTTATTTGAAACTTTTTTATGATTATTATTTTTTTTGTTATTAGATTGTAAAACGTGAATATTACTTTATGCATGACTTATGTTATTTTAGATTTTCTAAAAAAATATATAAGACGGATGATTAAAGTTGGACAGGAAAACTCATGGTTGCGCTTATTTTGGGAAGGAGGGAGTACGGAG	STOWAWAY44_OS DNA/TcMar-Stowaway
	AAGACAGACGATTAAAGTTGGACA	21267550	21267786	239	84	84	2	2	-	Nil	Intergenic	Yes	-129.91	ACTACCTCCGTCCCAAAATAAGTGCAGCCATGAGTTTCCGTGTCCAACTTTGATCGTCCGTCTTATTTAAAATTTTTTATGATTAGTATTTTAATTATTATTAGATTATAAAACATGAATAGTACTTTATGCGAGACTTACGTTTTTTAGTTTTTTCTAAAAAAATTTAAATAAGACAGACGATTAAAGTTGGACACGGAAACTCATAGCTGCGCTTATTTTGGGACGGAGGGAGTA	STOWAWAY44_OS/ DNA/TcMar-Stowaway
oba-miR812j	AAGATGGATGATTAAAGTTGGACA	14990589	14990880	298	91	91	8	1	+	Nil	Intergenic	Yes	-116.26	AGAGTGCATCCTTGGTCTTGGATAGTACCCCCTTGTCTCAAAATAAGCGCAGCCATGAGTTTCCGTGTCCAACTTTAATTGTTCGTCTTATTTGATTTTTTTTAAAAAAAAACTAAAAAACACAAGTCATGCATAAAATACTATTCATGTTTTATAATCTAATAACAATAAAAATACTAACCATACAAAAATTTCAAATAAGATGGATGATTAAAGTTGGACACGGAAACTCATGGCTGTACTTATTTTGTGACGGAGACTATCGGAGAGATCAGCTAGTTGGAAAATGCCA	STOWAWAY44_OS /DNA/TcMar-Stowaway
	AAGACAGATGATCAAAGTTGGACA	7934064	7934341	278	82	82	6	2	-	Nil	Intergenic	Yes	-92.54	GTACTCCCTCCGTCCCAAAATAAGTGCAACCATAAGTTTCAATGTCCAATTTTAATTATCCGTCTTATTTCATTTTTTTTTTTTGAAAAAAAATAAAAAACATAAGTCACGTATAAAGTACTATTCATGTTTTATAATCTAACAACGATAAAAATACTAATTATAAAAAAATTTCAAATAAGACAGATGATCAAAGTTGGACACAGAAACTCATGGCTGCACTTATTTTGGAATGGAGGAAGTACCTATCAAACCCACACACAGCCAAGTTGCAAACT	STOWAWAY44_OS/ DNA/TcMar-Stowaway
oba-miR812k	ACGAACGGTCAAAGTTGGACGCGG	108642	108868	227	94	94	7	1	+	Nil	Intergenic	Yes	-124.23	CTCCGTCCCATAATAAGTGTAGCCATGAGTTTCCGCGCCCAACTTTGATCGTTCGTCTTATTTGAAATTTTTTTATAATTAGCATTTTTGTTGTTATGAGATGATAAAACATGAATAGTACTTTACTTGTGACTTATGTTTTTAATTTTTTTCAAAAAATTTTCAAATAAGACGAACGGTCAAAGTTGGACGCGGAAAACCATGGCTGCACTTATTTTGGGACGGAG	STOWAWAY44_OS/ DNA/TcMar-Stowaway
	ACGAACGGTCAAAGTTGGGCGCGG	32093068	32093294	227	94	94	1	2	+	Nil	Intergenic	Yes	-100.24	CTCCGTTCCATAATAAGTGCAGCCATGAGTTTTCGCGCTCAACTTTGATCGTCCGTCTTATTTGAAATTTTTTTTATAATTAGCATTTTTGTTGTTATGAGATGATAAAACATGAATAGTACTTTACTTATGACTTATGTTTTTAAATTTTTTCAAATTTTTTTTAATAAAACGAACGGTCAAAGTTGGGCGCGGAAAACCATGGCTACACTTATTTTGGGACGGAG	STOWAWAY44_OS/ DNA/TcMar-Stowaway
	ACGAACGGTTAAAGTTGGACGCGG	26357353	26357579	227	92	92	4	0	-	Nil	Intergenic	Yes	-118.64	CTCCGTCCCATAATAAGTGTAGCCATGAGTTTCCGTGTCCAACTTTGATCGTTCGTCTTATTTGAAATTTTTTTATAATTAGTATTTTTGTTGTTATGAGATGATAAAACATGAATAGTGCTTTACTCGTGACTTATGTTTTTAATTTTTTTCAAAAAATTTTCAAATAAGACGAACGGTTAAAGTTGGACGCGGAAAATCATGGCTGCACTTATTTTGGGACAGAG	STOWAWAY44_OS /DNA/TcMar-Stowaway
	ACGAACGGTTAAAGTTGGGCGTGG	8301967	8302193	227	91	91	9	2	1	OBART09G06860	Intronic	Yes	-120.35	CTCTGTCCCAAAATAAGTGCAGCCATGAGTTTCCGCGCCCAACTTTGATCGTCTGTCTTATTTGAAATTTTTTTATAATTAGCATTTTTGTTGTTATGAGATGATAAAACACGAATAGTACTTTACTCGTGACTTATGTTTTTAATTTTTTACTAAAAATTTTCAAATAAGACGAACGGTTAAAGTTGGGCGTGGAAAACTATGGCTGCATTTATTTTGGGACGGAG	STOWAWAY44_OS /DNA/TcMar-Stowaway
oba-miR812l	ACGAACGGTTAAAGTTGGACGCGG	3633917	3634159	243	96	96	3	0	-	OBART03G05450	Intronic	Yes	-116.52	AGTACTTCCTCCGTCCCATTTTAAGTGCAACCATATATTTTCGTGTTCAATTTTGATCGTTCGTCTTATTTTAAATTTTTTTATAATTAATATTTTTGTTGTTATAAGATGATAAAACATGCATAGTATTTTACTCGTGACTTATGTTTTAAAATTTTTCTAAAAATTTTTTAAATAAGACGAACGGTTAAAGTTGGACGCGGAAAATCATGGATGCACTTAAAGTGGGATGGAGGGAGTATT	STOWAWAY44_OS /DNA/TcMar-Stowaway
	ACGAACGGTTAAAGTTGGACGCGG	26357347	26357587	241	84	84	4	0	-	Nil	Intergenic	Yes	-126.26	AATACTACCTCCGTCCCATAATAAGTGTAGCCATGAGTTTCCGTGTCCAACTTTGATCGTTCGTCTTATTTGAAATTTTTTTATAATTAGTATTTTTGTTGTTATGAGATGATAAAACATGAATAGTGCTTTACTCGTGACTTATGTTTTTAATTTTTTTCAAAAAATTTTCAAATAAGACGAACGGTTAAAGTTGGACGCGGAAAATCATGGCTGCACTTATTTTGGGACAGAGGAAGTA	STOWAWAY44_OS DNA/TcMar-Stowaway
	ACGGACGGTCAAAGTTGGACGCGG	13808265	13808506	243	84	84	5	2	-	Nil	Intergenic	Yes	-113.33	AGTACTACCTCCGTCCCATTACAAGTGCAACCATAAGTTTCCGCGTCCAACTTTGATCGTTCGTCTTATTTAAATTTTTTTATAATTAGTATTTTTATTGTTATGAGATGATAAAATATGAATAGTACTTTACTCGTGACTTATGTTTTTAAATTTTTTTAAAAAATTTTCAAATAAGACGGACGGTCAAAGTTGGACGCGGAAAACTATGGTTACACTTATAATAGGACGGAGGCGGTAGT	STOWAWAY44_OS/ DNA/TcMar-Stowaway
	ACGAACGGTCAAAGTTGGACGCGG	108634	108875	242	83	83	7	1	+	Nil	Intergenic	Yes	-133.21	AGTACTACCTCCGTCCCATAATAAGTGTAGCCATGAGTTTCCGCGCCCAACTTTGATCGTTCGTCTTATTTGAAATTTTTTTATAATTAGCATTTTTGTTGTTATGAGATGATAAAACATGAATAGTACTTTACTTGTGACTTATGTTTTTAATTTTTTTCAAAAAATTTTCAAATAAGACGAACGGTCAAAGTTGGACGCGGAAAACCATGGCTGCACTTATTTTGGGACGGAGGAAGTAT	STOWAWAY44_OS /DNA/TcMar-Stowaway
	ACGAACGGTCAAAGTTGGGCGCGG	21977717	21977959	243	83	83	2	2	+	Nil	Intergenic	Yes	-123	AGTACTACCTCCGTCCCATAATAAGTGCAGCCATGAGTTTTCGCGCCCAACTTTGATCGTCCATCTTATTTGAAATTTTTTTATAATTAACATTTTTGTTGTTATGAGATGATAAAACATGAATAGTACTTTATTCGTGACTTATGTTTTTAATTTTTTTTAAAAAAATTTTAAATAAGACGAACGGTCAAAGTTGGGCGCGGAAAACTATGGCTGCACTTATTTTGGGACGAAGGAAGTAGT	STOWAWAY44_OS/ DNA/TcMar-Stowaway
oba-miR812m	ACGAACGGTTAAAGTTGGACGCGG	13808293	13808475	184	93	93	5	2	-	Nil	Intergenic	Yes	-70.82	CATAAGTTTCCGCGTCCAACTTTGATCGTTCGTCTTATTTAAATTTTTTTATAATTAGTATTTTTATTGTTATGAGATGATAAAATATGAATAGTACTTTACTCGTGACTTATGTTTTTAGTTTTTTTCAAAAAATTTTCAAATAAGACGAACGGTTAAAGTTGGACGCGGAAAATCATGGCT	STOWAWAY44_OS /DNA/TcMar-Stowaway
	ACGAACGGTTAAAGTTGGACGCGG	26357373	26357559	187	92	92	4	0	-	Nil	Intergenic	Yes	-88.15	AGCCATGAGTTTCCGTGTCCAACTTTGATCGTTCGTCTTATTTGAAATTTTTTTATAATTAGTATTTTTGTTGTTATGAGATGATAAAACATGAATAGTGCTTTACTCGTGACTTATGTTTTTAATTTTTTTCAAAAAATTTTCAAATAAGACGAACGGTTAAAGTTGGACGCGGAAAATCATGGCT	STOWAWAY44_OS /DNA/TcMar-Stowaway
	ACGAACGGTCAAAGTTGGACGCGG	108662	108848	187	91	91	7	1	+	Nil	Intergenic	Yes	-68.93	AGCCATGAGTTTCCGCGCCCAACTTTGATCGTTCGTCTTATTTGAAATTTTTTTATAATTAGCATTTTTGTTGTTATGAGATGATAAAACATGAATAGTACTTTACTTGTGACTTATGTTTTTAATTTTTTTCAAAAAATTTTCAAATAAGACGAACGGTCAAAGTTGGACGCGGAAAACCATGGCT	STOWAWAY44_OS/ DNA/TcMar-Stowaway
	ACGAACGGTTAAAGTTGGGCGTGG	8301987	8302173	187	90	90	9	2	+	OBART09G06860	Intronic	Yes	-83.03	AGCCATGAGTTTCCGCGCCCAACTTTGATCGTCTGTCTTATTTGAAATTTTTTTATAATTAGCATTTTTGTTGTTATGAGATGATAAAACACGAATAGTACTTTACTCGTGACTTATGTTTTTAATTTTTTACTAAAAATTTTCAAATAAGACGAACGGTTAAAGTTGGGCGTGGAAAACTATGGCT	STOWAWAY44_OS/ DNA/TcMar-Stowaway
miR812n-5p/3p	AAGTGCAGCCATGAGTTTCCGTAC/ACGGAAAATCATGGCTGCACTTAA	10604937	10605138	203	98	98	8	1	-	OBART08G10450	Intronic	Yes	-78.43	CTTAAGTGCAGCCATGAGTTTCCGTACCCAACTTTATCGTTCGTCTTATTTGAAATTTTTTTATGATTAGTATTTCTATTGTTATTAGATGATAAAACATGAATAGTACTTTATGTGTGACTATGTTTTTATTGTTTTTAAAAAAAATTCAAATAACACAGACAATCAAAGTTGGGCACGGAAAATCATGGCTGCACTTAAA	STOWAWAY44_OS /DNA/TcMar-Stowawa
5p	AAGTGCAGCCTTGAGTTTCCGCGC	35190746	35190945	200	87	87	1	2	-	Nil	Intergenic	Yes	-92.12	TAAGTGCAGCCTTGAGTTTCCGCGCTCAACTTTGATCGTCCGTCTTATTTGAAATTTTTTTATAATTAGCATTTTTGTTGTTATGAGATAATAAAACATGAATAGTACTTTACTCGTGACTTATGTTTTTAATTTTTTCAAAAAATTTTCAAATAAGACGAACGGTCAAAGTTGGGCGCGAAAAATCATGGCTGCACTTA	STOWAWAY44_OS /DNA/TcMar-Stowaway
5p/3p	TGTGTTTAACGTTTGACTGTC/GAACGGTCAAATATTAGACACGGA	16972078	16972250	173	94	94	10	2//1	+	Nil	Intergenic	Yes	-52.96	GGTTTTTGTGTTTAACGTTTGACTGTCTATCTTATATGAAAAAATTTTTATTAGTATTTTTATTATTGTTAGATGATAAAATATGAATAATACTTTATGCATGACTTATCTTTTAAAAATTTTTCATAATTTTTTTAAATAAGATGAACGGTCAAATATTAGACACGGAAACT	STOWAWAY9_OS /DNA/TcMar-Stowaway
3p	GAACGGTCAAATGTTAGACACGGA	22426575	22426747	174	93	93	5	0	+	Nil	Intergenic	Yes	-59.91	GGTTTTCGTGTCCAACGTTTGACCGTCCGTCTTATATAAAATTTTTTATGATTAGTATTTTTATTATTGTTAGATGATAAAACATGAATAATACTTTATGCATGACTTATCTTTTTAAATTTTTTCATAATTTTTTCAAATAAGACGAACGGTCAAATGTTAGACACGGAAAC	STOWAWAY9_OS/ DNA/TcMar-Stowaway
5p/3p	TGTGTTCAACGTTTGACTGTC/GAACGGTCAAATGTTAGACACGGA	16458045	16458218	174	92	92	9	1/0	+	OBART09G16560	Intronic	Yes	-54.49	GGTTTTTGTGTTCAACGTTTGACTGTCCGTCTTATATAAAATTTTTTTATGATTAGTATTTTCATTATTGTTAGATGATAAAACATGAATAATACTTTATGCATGACTTATCTTTTAAAATTTTTTTATAATTTTTTTAAATAAGACGAACGGTCAAATGTTAGACACGGAAAC	STOWAWAY9_OS/ DNA/TcMar-Stowaway
5p	CGTGCTAACGTTTGACTGTC	20510414	20510586	174	91	91	2	2	+	Nil	Intergenic	Yes	-54.07	GATTTTCGTGCTAACGTTTGACTGTCCGTCTTATATGAAAATTTTTTATAATTAGTATTTTCATTATTGTTAGATGATAAAACATGATTAATACTTTATGCGTGACTTATCTTTTTAATTTTTTTTCATAATTTTTTTAAATAAGATAGACGGTCAAATGTTGGACACGGAAA	STOWAWAY9_OS/ DNA/TcMar-Stowaway
5p	CGTGTCCAACGTTTGACTGTC	27301276	27301449	174	90	90	3	1	-	Nil	Intergenic	Yes	-67.6	GGTTTTCGTGTCCAACGTTTGACTGTCTGTCTTATATGAATTTTTTTTATAATTAGTATTTTCATTGTTGTTAGATGATAAAACATGATTAATACTTTATGCGTGACTTGTCTTTTTAATTTTTTTCATATTTTTTTCAAATAAGACGGACGGTCAAATGTTGGACACGGAAAC	STOWAWAY9_OS/ DNA/TcMar-Stowaway
5p	CGTGTCTAACGTTTGACTGTC	23390182	23390355	174	80	89	6	2	+	Nil	Intergenic	Yes	-56.06	GATTTTCGTGTCTAACGTTTGACTGTCCGTCTTATATGAAAATTTTTAATAATTAGTATTTTTATTGTTGTTAGATGATAAAACATGATTAATACTTTATGCGTGACTTGTCTTTTTAATTTTTTTCATAATTTTTTTAAATAAGACGAACGGTCAAACGTTGAATACGGAAAC	STOWAWAY9_OS/ DNA/TcMar-Stowaway
3p	GAACGGTCAAATGTTAGACACGGA	587985	588159	175	89	89	8	0	-	Nil	Intergenic	Yes	-55.62	GGTTTCCGTGTCCAACGTTTTACCATCCGTCTTATATAAAATTTTTTTATGATTAGTATTTTTATTATTGTTAGATGATAAAACATGTATAATACTTTATGCATGACTTATCTTTTTAAATTTGTTTATATTTTTTTCAAATAAGACGAACGGTCAAATGTTAGACACGGAAACT	STOWAWAY9_OS /DNA/TcMar-Stowaway
5p	CGTGTCCAACTTTGACTGTC	32051181	32051353	174	89	89	1	2	+	Nil	Intergenic	Yes	-43.89	GGTTTTCGTGTCCAACTTTGACTGTCCATCTTATATGAAATTTTTTTATAATTCGTATTTTCATTGTTGTTAGATGATAAAACATGATTAATATTTTATGCGTGACTCGTCTTTTTAATTTTTTTCATAATTTTTTTAAATAAAACGGAGGGTCAAACGTTAGACACGGAAAC	STOWAWAY9_OS/ DNA/TcMar-Stowaway
oba-miR812p	GACGGACGATTAAAGTTGGGCATG	20017299	20017512	214	97	97	8	0	+	Nil	Intergenic	Yes	-82.89	CCCATTTTAAGTGCAGCCATGATTTTTCGTGCACAACTTTAACCGTCCGTTTTACTTAAATTTTTTTTGAAAAAATTGAAAAAGTAAGTCACGTATAAAGTACTATTCATATTTTATCATCCCATAACAATAAAAATGCAAATTATAAAAAAAATGCAAATAAGACGGACGATTAAAGTTGGGCATGAAAACTTATGGTTGCACTTAAAATGGG	STOWAWAY44_OS /DNA/TcMar-Stowaway
	GACGGACGATCAAAGTTGGGCAAG	6038468	6038678	212	88	88	3	2	-	Nil	Intergenic	Yes	-54.69	ATTCCAAGTGCAGCCATGATTTTCCGTGCATAATTTTAACCGTCCGTCTTATTTAATTTTTTTTTAAAAAAATAAAAATATAAGTCACATATAAAGTACTATTCATGTTTTATCATCTTATAATAATAAAACTACTAATTATAAAAAAAATTCAAATAAGACGGACGATCAAAGTTGGGCAAGAAAACTTATGGTTACACTTATAAATGGG	STOWAWAY44_OS /DNA/TcMar-Stowaway
	GACGGACGATCAAATTTGGGCATG	18283287	18283500	215	88	88	4	2	-	OBART04G17760	Intronic	Yes	-81.76	CCTATTTTAAGTGCAGCCATGATTTTCCGTGCCCAACTTTGATTGTCAGTCTTATTTCAAATTTTTTTGAAAAAAATTAAAAACATAAGTCACGCGTAAAGTACGATTCATGTTTTATCATCTTATAACAATAAAAATACTAATTATAAAAAAATTCAAATAAGACGGACGATCAAATTTGGGCATGAAAACTCATGGTTGCACTTAAAATGAG	STOWAWAY44_OS/ DNA/TcMar-Stowaway
	GACGGACGATCAAAGTTGGGCGTG	11599707	11599921	216	85	85	9	2	-	Nil	Intergenic	Yes	-88.67	CCCATTTTAAGTGCAGCTATGGTTTCCGCGTCTAACTTTGACCGTCCGTCTTATTTGATTTTTTTTTTGAAAAAATTTAAAAACATAAGTCACGAGTAAAGTAATATCCATGTTTTATTATCTCATAACAACAAAAATACTAATTATAAAAAAATTTAAAATAAGACGGACGATCAAAGTTGGGCGTGAAAACTTATGGTTGCACTTAAAATGGG	STOWAWAY44_OS /DNA/TcMar-Stowaway
oba-miR812s	AAGACGGACAATCAAACGTTGGAC	5614572	5614742	171	98	98	3	0	-	Nil	Intergenic	Yes	-47.46	TGGGTTTTCGTGTACAACGTGATCGTTCGTCTTATTTGAAAATTTTATGAAAAAATTAAAAAAATCACACATAAAGTACTATTCATATTTTATCATCCAATAATGATAAAAATACTAATCACAAAAGAATTTTAAATAAGACGGACAATCAAACGTTGGACACAGAAATTC	STOWAWAY51_OS/ DNA/TcMar-Stowawa
	AAGACGGACAGTCAAACGTTGGAC	14137512	14137686	175	83	83	11	1	+	Nil	Intergenic	Yes	-45.85	TGGGTTTTCGTGTCCAACATTTAACCGTCCGTCTTATTTGAAAAATTTATGAAAAAAATTAAAAAGTCAAGTCACGCATAAATTATTAATCATATTTTATCATCTAACAACAATGAAAATACTAATTATAAAAAAAATTTATATAAGACGGACAGTCAAACGTTGGACACGGAGA	STOWAWAY9_OS/ DNA/TcMar-Stowaway
	AAGACGGACAGTCAAACGTTGGAC	922139	922316	179	83	83	7	1	+	Nil	Intergenic	Yes	-61.99	TGGGTTTTCGTGTCCAACGTTTGACCGTCCGTCTTATTTGAAAAAATTATAAAAAAAAATAAAAAGACAAGTCACGCATAAAGTATTAATCATATTTTATCATCTAACAACAATGAAAATACTAATTATAAAAAAGTTTCATATAAGACGGACAGTCAAACGTTGGACACAGAAACTC	STOWAWAY9_OS /DNA/TcMar-Stowaway
	AAGACGGACAGTCAAACGTTGGAC	1902273	1902445	173	82	82	10	1	+	Nil	Intergenic	Yes	-60.1	TGGGTTTCCGTGTCCAACATTTGACCGTCCGTCTTATTTGAAAAAATTATGAAAAATTAAAAAGACAAGTCACGCATAAAGTATTAATCATGTTTTATCATCTAACAACAACGAAAATACTAATTATAAAAAAATTTCATATAAGACGGACAGTCAAACGTTGGACATGGAAATTC	STOWAWAY9_OS/ DNA/TcMar-Stowaway
	AAGACGGACAGTCAAACGTTGAAC	25694612	25694789	178	83	83	4	2	+	Nil	Intergenic	Yes	-51.62	TGGGTTTTCGTGTCCAACATTTGACCGTCCGTCTTATTTGAAAAAAATATAAAAAAATTTAAAAAGACAAGTCACACATAAAGTATTAATCATGTTTTATCATCTAACAACAATTAAAATACTAATTATAAAAAAATTTTATATAAGACGGACAGTCAAACGTTGAACACGGAAACTC	STOWAWAY9_OS /DNA/TcMar-Stowaway
oba-miR812t	ACGGAAAAGCATGGTTGCACTTAA	1482690	1482910	222	86	86	12	2	+	OBART12G02160	Intronic	Yes	-106.03	GTCCCATTTTGAGTGTAACCATTAGTTTCTGTGCCCAACTTTGATCGTCCGTTTTATTTGAAATTTTTTATAATTAGTATTTTTGTTGTTATGAGATGATAAAACATGAATAGTATTTTATGCGTGACTTATGTTTTTAAATTTTTTTTTAAAATTTTTTCAAATAAGACGGACGATCAAAGTTGAGCACGGAAAAGCATGGTTGCACTTAAAATGGGACA	STOWAWAY44_OS/ DNA/TcMar-Stowaway
	ACGGAAAAACATGGATGCACTTAA	13158364	13158585	223	85	85	6	2	+	Nil	Intergenic	Yes	-83.85	TACGTTCCATTTTAAGTGTAACCATAAGTTTCCGTGCCCAATTTTGATCGTCTGTCTTATTTGAAATTTTTTTATAATTAGTATTTTTTGTTGTTATGAGATGATAAAACATGAATAGTACTTTATGCGTGTCTTATATTTTTTAAATTTTCTTAAATTTTTTTAAATAAGACGGATGATTAAAATTGAGCACGGAAAAACATGGATGCACTTAAAATAGGA	STOWAWAY44_OS/ DNA/TcMar-Stowawa
	ACGGAAAATCATGGCTACACTTAA	3803992	3804208	217	85	85	2	1	+	Nil	Intergenic	Yes	-94.56	TCCCATTTTAAGTGCAACCATAAGTTTTCGTGCCCAACTTTGATCATCCGTCTTATTTGAACTTTTTTTATAATTAGTATTTTTCTTGTTATGAGATGATAAAACATGAATAGTACTTTATGCGTAACTTATGCTTTTAAATTTTTCAAAAAAAAATCAAATAAGACGGACGATTAAAGTTGGGCACGGAAAATCATGGCTACACTTAAAATGGGAC	STOWAWAY44_OS /DNA/TcMar-Stowaway
	ATAGAAAATCATGGCTGCACTTAA	13613577	13613796	221	85	85	8	2	+	Nil	Intergenic	Yes	-91.35	GTCCCATTTTAAGTGCAACCATGAGTTTCCATGCTCAACTTTGATTGTCCATCTTATTTGAAATTTTTTATAATTAGTATTTTTATTATTTTGAGATGATAAAACATGAATAGTACTTTATGCGTGACTTATGTTTTTAATTTTTTTTTCAAAAATTTTTTAAATAAGACAGACGATTAAAGTTGGGCATAGAAAATCATGGCTGCACTTAAAATGGGAC	STOWAWAY44_OS /DNA/TcMar-Stowaway
	ACGGAAAATCATGGCTGCACTTAA	18283285	18283502	219	85	85	4	0	+	OBART04G17760	Intronic	Yes	-82.41	GTCTCATTTTAAGTGCAACCATGAGTTTTCATGCCCAAATTTGATCGTCCGTCTTATTTGAATTTTTTTATAATTAGTATTTTTATTGTTATAAGATGATAAAACATGAATCGTACTTTACGCGTGACTTATGTTTTTAATTTTTTTCAAAAAAATTTGAAATAAGACTGACAATCAAAGTTGGGCACGGAAAATCATGGCTGCACTTAAAATAGGAC	STOWAWAY44_OS/ DNA/TcMar-Stowaway
	ATGGAAAATCATGGCTGCACTTAA	16635937	16636155	219	84	84	11	1	-	OBART11G16380	Intronic	Yes	-93.82	GTCCCATTTTAAGTGCAACCATGAGTTTTCGTGTTCAACCTTGATCGTCTGTCTTATTTGATTTTTTTTTATAATTAGTATTTTTATTGTTATGAGATGATAAAACATGAATAGTACTTTACGCGTGACTTATGTTTTAAATTTTTTTCAAAAAAATTTTAAATAAGACGGACGATCAAAGTTGGGTATGGAAAATCATGGCTGCACTTAAATTGGGAC	STOWAWAY44_OS /DNA/TcMar-Stowaway
	ACGAAAAAACATGGCTGCACTTAA	3217385	3217601	218	83	83	5	2	+	Nil	Intergenic	Yes	-77.76	GTCCCATTTTAAGTGCAACCATGAGTTTTCTGCACAACTTTAATCATCCGTCTTATTTAAATTTTTTTATAATTAGCATTTTTGTTATTATGAGATGATAAAACATAAATAATACTTTTATATGTGCCTTATGCTTTTATTTATTTTTTATTTTTTTCAAATAAGACAGACGATAAAAGTTGAGCACGAAAAAACATGGCTGCACTTAAAATGGGAC	STOWAWAY44_OS /DNA/TcMar-Stowaway
oba-miR812u	ATAGAAAATCATGGCTGCACTTAA	13613582	13613796	217	83	83	8	2	+	Nil	Intergenic	Yes	-78.35	ATTTTAAGTGCAACCATGAGTTTCCATGCTCAACTTTGATTGTCCATCTTATTTGAAATTTTTTATAATTAGTATTTTTATTATTTTGAGATGATAAAACATGAATAGT-ACTTTATGCGTGACTTATGTTTTTAATTTTTTTTTCAAAAATTTTTTAAATAAGACAGACGATTAAAGTTGGGCATAGAAAATCATGGCTGCACTTAAAA-TGGGACA	STOWAWAY44_OS/ DNA/TcMar-Stowaway
	ACGGAAAATCATGGCTGCACTTAA	18283285	18283502	220	82	82	4	0	+	OBART04G17760	Intronic	Yes	-84.08	GTCTCATTTTAAGTGCAACCATGAGTTTTCATGCCCAAATTTGATCGTCCGTCTTATTTGAATTTTTTTATAATTAGTATTTTTATTGTTATAAGATGATAAAACATGAATCGTACTTTACGCGTGACTTATGTTTTTAATTTTTTTCAAAAAAATTTGAAATAAGACTGACAATCAAAGTTGGGCACGGAAAATCATGGCTGCACTTAAAATAGGACA	STOWAWAY44_OS/ DNA/TcMar-Stowaway
oba-miR812v	ATGGCTGCACTTAAAATGGGATGG	5237224	5237455	232	83	83	6	1	+	Nil	Intergenic	Yes	-98.2	CCTCCATTCCATTTTAAGTGCAACCATAAGTTTTCGTGCCTAATTTTAATAGTCCGTCTTATTTGAATTTTTTTTATAATTAGTATTTTTGTTGTTATGGGATGATAAAACATGAATAGTACTTTATGTGTGACTTATGTTTTTATTTTTTTAAAAAAAATTAAATAAGACGGACGATTAAAGTTTAGCATGGAAAAACATGGCTGCACTTAAAATGGGATGGAGGGAGTACT	STOWAWAY44_OS/ DNA/TcMar-Stowaway
	ATGGCTGCACTTAAAATGGAACGG	14277891	14278121	232	81	81	3	1	+	Nil	Intergenic	Yes	-88.88	CTACTTCCTCCGTGTCATTTTAAGTGCAATTATAAGTTTCCGCACTCAACTTTAATCGTTCGTCTTATTTAAAATTATTTTATAATTAATATTTTTATTGTTATAAGATGATAAAATATGAATAGTACTTTACTCGTGACTTACGTTTTTAAATTTTTTTTCAAATAAGATGAACGGTTAAAGTTGGGCCAAAAAAAC-CATGGCTGCACTTAAAATGGAACGGAGGGAGTACT	STOWAWAY44_OS/ DNA/TcMar-Stowaway
	ATAACTGCACTTAAAATGGGACGG	1829029	1829257	234	81	81	12	2	-	Nil	Intergenic	Yes	-98.04	CTACTCCATCCGTCCCATTTTAAATGTAACCATGAGTTTTCGCGCTCAATTTTGATCGTTCGTCTTATTTATTTTTTTTATAATTAGTATTTTTTTTGTTGTTATGAGATGATAAAACATAATAGTACTTAACTCGTGACTTATGTTTTTGTTTTTTTTTAAATAAGACGGACGATCAAAATTGGGCACGAAAAACCATAACTGCACTTAAAATGGGACGGAGGGAGTA	STOWAWAY44_OS/ DNA/TcMar-Stowaway
	ATGGCTGCACTTAAAATGGGATGG	817513	817731	221	81	81	8	1	-	Nil	Intergenic	Yes	-97.98	CCTCCATCCCATTTTAAGTGCAACCATGAGTTTTCGTGCCCAATTTTGATCGTCCATCTTATTTGAAATTTTTTTGTAATTAGTTTTTTTTTTGTTGTTATGAGATGATAAAACATAAATAGTACTTTATGTGTGACTTATGTTTTCAAATTTTTTTAAATAAGACGGACGATCAAAGTTGAGTACGGAAAAGTATGGCTGCACTTAAAATGGGATGGA
	ATGGCTACACTTAAAATGGGACGG	13185124	13185348	228	81	81	4	1	-	Nil	Intergenic	Yes	-92.23	CCTCCGTCCTATTTTAAGTGCAACAATAAGTTTCCGCGTCCAACTTTAATCGTCCGTCTTATTTGAATTTTTTTTATAATTAGTATTTTTGTTGTTATGAGATGATAAAACATGAATAGTACTTTACTCGTGACTTTGTTTTTAAATTTTTTTCAAATAACACGGACAGTTAAAGTTGGGCGCGGAGAACCATGGCTACACTTAAAATGGGACGGATGGAGTAAT	STOWAWAY44_OS/ DNA/TcMar-Stowaway
	ATGGCTGCACTTAAAATGGGACGG	8440786	8441013	233	80	80	9	0	+	Nil	Intergenic	Yes	-98.63	CTGCTCCATCCGTCCCATTTTAAGTGTAACTATGAGTTTCTGCGCTAAACTTTGATCGCCCGTCTTATTTGAAATTTTTTATTTAGTATTTTTGTTGTTATGAGATGATAAAACACGAATAGTACTTTACTCATGACTTATATTTTTTTAATTTTTTCAAATAAAACGGACGATGGAAGTTAGACACGGAAACCATGGCTGCACTTAAAATGGGACGGAGGGAGTAGT	STOWAWAY44_OS/ DNA/TcMar-Stowaway
	ATGGCTACACTTAAAATAGGACGG	7260200	7260421	222	80	80	2	2	+	Nil	Intergenic	Yes	-86.49	CTCTGTCCCATTTTAAGTGCAACCATGAGTTTCCATGTCCAACTTTGATCGTCCGTTTTATTTGAATTTTTTTTATAATTAGTATTTTTGTTGTTATGAGATGAAAAAATATGAACAATACTTTATTCATGACTTATGTTTTTAAATTTTTTTAAATAAGACGGACGATTAAAATTGGGCACGGAAAATTATGGCTACACTTAAAATAGGACGGAGGGAGTA	STOWAWAY44_OS /DNA/TcMar-Stowaway
oba-miR814a	CACTTCATAGTACAACGAATCC	16107919	16108015	97	88	88	11	1	-	OBART11G15830	Intronic	Yes	-59.96	ACCTAGTACCGGACAAGACACTTCATAGTACAACGAATCCGGACATGCTTCCTGTCTAAATTCGTTGTACTATGAAGTGTCACATCCGGTCCTAGGT	STOWAWAY47_OS/ DNA/TcMar-Stowaway
	CACTTCATAGTACAATGAATAT	18178083	18178179	98	86	86	1	2	+	Nil	Intergenic	Yes	-47.2	ACCTAGTACCGGACGAGACACTTCATAGTACAATGAATATGAACATACTTACTGTCCAGATTCATTGTACTATAAAGTGTCACATCTGGTCCTAGGT	STOWAWAY47_OS/ DNA/TcMar-Stowaway
	CACTTTATAGTATAACGAATCT	14672905	14673000	97	86	86	10	2	-	Nil	Intergenic	Yes	-55.5	ACTTAGACCTGATGTGACACTTTATAGTATAACGAATCTGGACAGTAAGCATGTCCAGATTCATTGTACTATGAAGTGTCACGTCCGCTACTAAGTT	STOWAWAY47_OS /DNA/TcMar-Stowaway
	CACTTCATAGTACAATGAATCT	393800	393893	95	85	85	7	1	+	Nil	Intergenic	Yes	-43.34	ATCTAGTACGGGATGTGACACTTCATAGTACAATGAATCTGGACATGTTTCCTATCCAGATTCGTTGTACCATGAAATGTCCAATCCGGTCCTA	STOWAWAY47_OS/ DNA/TcMar-Stowaway
	CACTTCATAGTACGACAAATCT	1956166	1956262	98	84	84	8	2	-	Nil	Intergenic	Yes	-37.93	ACCTAGTACCGGACGAGACACTTCATAGTACGACAAATCTGGAAATGTTTACTGTCCAGATTTGTTGTACCATAAAGTATCACATCTGGTTCTAAGT	STOWAWAY47_OS /DNA/TcMar-Stowaway
	CACTTTACAGTACAACGAATCT	11678115	11678211	97	83	83	6	2	+	Nil	Intergenic	Yes	-61.61	ACCTAGAACTGGATGGGACACTTTACAGTACAACGAATCTGGACAGGAAGCATGTCTGGATTCATTGTACTATCAAGTGTCCCATCCGGTACTAGGT	STOWAWAY47_OS /DNA/TcMar-Stowaway
	CACTTCCTAGTACAACGAATCT	10459207	10459302	98	83	83	3	1	-	Nil	Intergenic	Yes	-67.75	ACCTTGTACTGGATAAGACACTTCCTAGTACAACGAATCTGGACATACCCCTGTCCAGATTCGTTGTACTAGAATGTGTCCCATCCAGTACAAGGT	STOWAWAY47_OS/ DNA/TcMar-Stowaway
	CACTTCATAGTGCAACGAATCT	10024522	10024614	93	83	83	2	1	-	Nil	Intergenic	Yes	-51.25	CCTCCGACCGGATGGGACACTTCATAGTGCAACGAATCTGGACAGGAAGCATGTCCGGATTCGTTATACTATAAAGTGTCCTATTCGATACTA	STOWAWAY47_OS/ DNA/TcMar-Stowaway
oba-miR814b	CACTTCATAGTACAACGAATCT	23150872	23150945	74	97	97	2	0	+	Nil	Intergenic	Yes	-47.26	ACCGGACGAGACACTTCATAGTACAACGAATCTGGACAGGAAGATTCGTTGTACTATAAAGTGTCTCATCTGGT	STOWAWAY15_OS /DNA/TcMar-Stowaway
	CACATCCTAGTACAACGAATCT	25051437	25051505	69	82	82	3	2	+	EPlOBAG00000001515	Exonic	Yes	-54.55	GGATGTGACACATCCTAGTACAACGAATCTGGACAATTACAGATTCGTTGTACTAGGATGTGTCACATC	STOWAWAY47_OS/ DNA/TcMar-Stowaway
oba-miR814c	CACTTCATAGTGCAACGAATCT	10024526	10024608	83	95	95	2	1	-	Nil	Intergenic	Yes	-51.26	ACCGGATGGGACACTTCATAGTGCAACGAATCTGGACAGGAAGCATGTCCGGATTCGTTATACTATAAAGTGTCCTATTCGAT	STOWAWAY47_OS/ DNA/TcMar-Stowaway
	CACTTCATAGTACAACGAATTT	16107926	16108008	83	90	90	11	1	+	OBART11G15830	Intronic	Yes	-55.06	ACCGGATGTGACACTTCATAGTACAACGAATTTAGACAGGAAGCATGTCCGGATTCGTTGTACTATGAAGTGTCTTGTCCGGT	STOWAWAY47_OS/ DNA/TcMar-Stowawa
	CACTTTACAGTACAACGAATCT	11678122	11678204	83	86	86	6	2	+	Nil	Intergenic	Yes	-51.79	ACTGGATGGGACACTTTACAGTACAACGAATCTGGACAGGAAGCATGTCTGGATTCATTGTACTATCAAGTGTCCCATCCGGT	STOWAWAY15_OS/ DNA/TcMar-Stowaway
	CACTTTATAATACAACGAATCT	18369695	18369773	79	84	84	7	2	+	Nil	Intergenic	Yes	-36.03	GATAAGACACTTTATAATACAACGAATCTGGATAGAAAGCATGTCCGAATTCATTGTACTATGAAGTGTCTTATCCGGT	STOWAWAY15_OS /DNA/TcMar-Stowaway
	CACTTCATAGTACAACGAATCT	17362390	17362472	83	84	84	12	0	+	Nil	Intergenic	Yes	-35.89	ACCAGACAAGACACTTCATAGTACAACGAATCTGGACAGAAAACATGTCTGGATTCGTTGTAATATGAAATATCCTGCTCGGTA	STOWAWAY47_OS /DNA/TcMar-Stowaway
	TACTTCATAGTACAACGAATCT	16173272	16173353	82	82	82	8	1	+	Nil	Intergenic	Yes	-45.03	ACCGGATGAGATACTTCATAGTACAACGAATCTGGACAAGAAGTATATCCGGATTCATTGTACTATGAAATGTCTCATCCAG	STOWAWAY47_OS /DNA/TcMar-Stowaway
oba-miR816	GTGACATATTTTACTACAAC	18056874	18056950	77	94	94	10	0	+	Nil	Intergenic	Yes	-26.79	ATGTGACATATTTTACTACAACGAATCTGGATATAACAGATGTATGTTTAAATTCGTAGTACTAGGATGTGTCAAAT	STOWAWAY47_OS /DNA/TcMar-Stowaway
	GTGACATATTCTAATACAAC	21784545	21784616	77	84	84	8	2	-	Nil	Intergenic	Yes	-28.78	ATGTGACATATTCTAATACAACGAATTTAGATAGATGTATGTTTCAATTCGTAGTATTAAGATGTGTTACATC	STOWAWAY47_OS/ DNA/TcMar-Stowaway
	GTGACATATTATAGTACAAC	15201945	15202016	77	84	84	1	2	-	Nil	Intergenic	Yes	-33.52	ATGTGACATATTATAGTACAACGAATCTACACAGAGGTATGTCCAGATTCGTAGTATTAGAATGTGTCACATC	STOWAWAY47_OS/ DNA/TcMar-Stowaway
	GTGACATATTCTACTACAAC	4075100	4075171	77	84	84	5	1	-	Nil	Intergenic	Yes	-22.78	ATGTGACATATTCTACTACAACGAATCTGGAGAGAGGTATGTTTAGATTCATAATACTAGGACATGTCACATC	STOWAWAY47_OS/ DNA/TcMar-Stowaway
oba-miR818a	AATCCCTTATATTATGGGACGG	34336653	34336796	144	97	97	1	0	+	Nil	Intergenic	Yes	-77.85	TCCCTCCATCCCATAGTATATGGGATTTGAAAATGATGTGACATATCCTAGTATAATGAATCTGGACAAACCGTCTGTCCAAATTCATTGTCCTAGTATGTGTCACATCTACTCAAAATCCCTTATATTATGGGACGGAAGGAAT	STOWAWAY15-2_OS/ DNA/TcMar-Stowaway
	AATCTCTTATATTATGGGACGG	14826845	14826986	142	88	88	3	1	-	Nil	Intergenic	Yes	-95.73	TCTCTCCGTCCCATAATATAAGGGATTTGGAGAGGATATGACATATCCTAGTACAATGAATCTGGGCAAACTGTCAGCCCAGATTCATTGTCCTAGGATGTGTCACATCCACCCAAAATCTCTTATATTATGGGACGGAAGGA	STOWAWAY15-2_OS/ DNA/TcMar-Stowaway
	AATCCCTTATATTATGGGACGA	18651074	18651219	146	86	86	4	1	-	OBART04G18330	Intronic	Yes	-117.34	TCCCTCCGTCCCATAATATAAGGGATTTTGGGTGGATGTGACACATCCTAGTACAATGAATCTGGATAGACCGTATGTCTGAATTCATTGTACTAGGATGTGTCACATCCACCCAAAATCCCTTATATTATGGGACGACGGAGGGA	STOWAWAY15-2_OS/ DNA/TcMar-Stowaway
	AATCCCTTATATTATGGAACGG	11773757	11773899	144	87	87	10	1	-	EPlOBAG00000001518	Intron-exon	Yes	-111.06	TCCCTCCGTCCCATAATATAAGGGATTTTGGGTGGATGTGACATATCCTAGTACAATGAATCTGGACATACGGTCTGTCCAAATTTATTGTATTAGGATGTGTCACATCCACCTAAAATCCCTTATATTATGGAACGGAGGGA	STOWAWAY15-2_OS/ DNA/TcMar-Stowaway
	AATCCCTTATATTATATGACGG	11403661	11403803	144	85	85	8	2	+	OBART08G11280	Intronic	Yes	-106.61	TCCCTCCGTCCCATAATATAAGGGATTTTGGGTGGATGTGACATATCCTAGTACAATCAATCTGGACATACGGTATGTCCAGATTTATTGTACTATCATGTGTCACATCCACCCAAAATCCCTTATATTATATGACGGAGGGAG	STOWAWAY15-2_OS /DNA/TcMar-Stowaway
	AATCCCTTATATTATGGGACGG	4761719	4761857	144	84	84	11	0	-	OBART11G06070	Exonic	Yes	-115.78	TCCCTCCGTCCCATAATATAAAGGATTTTGGATGGATGTGACACATCCTAATACAATGAATCTGGACGGTCTGTCCAGATTCATTGTATTAGGATGTGTCATATCCACCCAAAATCCCTTATATTATGGGACGGAGGGAG	STOWAWAY15-2_OS /DNA/TcMar-Stowaway
	AATCCCTTATATTATGGGACGG	1495616	1495759	145	82	82	6	0	-	OBART06G01980	Intronic	Yes	-77.37	TCCCTCCGTCGTATAATATAAGGATTTTGGGTGGATGTGATATATTCCAGTACAACAAATCTAGACACACGGTCTGTTCAGATTCATTGTATTAGGATGTGTCACATCTATTCAAAATCCCTTATATTATGGGACGGAGAGAGA	TOWAWAY15-2_OS/ DNA/TcMar-Stowaway
oba-miR818b	AATCCCTTATATTATGGGACGG	3667786	3667898	113	97	97	2	0	+	Nil	Intergenic	Yes	-78.74	CCTCCGTCCCATAATATAAGGGATTTTGGATGGATGTGATACATCTCAGTACAATGAATCTGTACTATAATATGTCATATCCATCCAAAATCCCTTATATTATGGGACGGAGG	STOWAWAY15-2_OS /DNA/TcMar-Stowaway
	AATCCCTTATATTATGGGACGG	6427565	6427681	117	86	86	10	0	+	OBART06G08760	Intronic	Yes	-79.12	CCTCCGTCCCATAATATAAGGGATTTTAGGTGGATGTGACGCATCCTAATACAATGAATCTGGACAGTACTAGGATATGTCACATCCACCCAAAATCCCTTATATTATGGGACGGAGT	STOWAWAY15-2_OS /DNA/TcMar-Stowaway
	AATCTCTTATATTATGGGACGG	5085321	5085433	113	85	85	1	1	-	Nil	Intergenic	Yes	-57.36	CTCTGTCCTATAATATAAGGGACTTTGGGTAGATGTGATACATCTTAGTTCAATGAATCTGGACAGATCATGTATCATATCCATCCAAAATCTCTTATATTATGGGACGGTGGG	STOWAWAY30-2_OS /DNA/TcMar-Stowaway
	AATCCCTTATATTTTGGGACGG	15125118	15125232	116	85	85	10	1	-	EPlOBAG00000001532,OBART10G13960	Intron-exon	Yes	-68.63	CCTCCGTCCCATAATATAAGGGATTTTTGTGAGATGTGACACATCTTAGTACTATGAATCTGGACAAGAAGATATGTCACATCCCACCAAAATCCCTTATATTTTGGGACGGAGGGA	STOWAWAY30-2_OS/ DNA/TcMar-Stowaway
	AATCCCTTATATTATGGGACGG	8354696	8354804	114	85	85	5	0	+	OBART05G09370	Intronic	Yes	-48.76	CCACCGTCCCATAATATAAGAGATTTTGATTGGATGTGATACATCCTAATACAATAAATCTGGACATATCTCATATCCACCGAAAATCCCTTATATTATGGGACGGATGAG	STOWAWAY15-2_OS/ DNA/TcMar-Stowaway
	AATCCCTTATATTATGGGACGG	12490111	12490226	116	84	84	8	0	+	Nil	Intergenic	Yes	-70.22	CCTCCGTCCCATAATATAAGAGATTCTGGGTGGATGTAACATATCCTAGTATAATGAATCTAGATAGACTAGGATACATTACATCCATCCAAAATCCCTTATATTATGGGACGGAGA	STOWAWAY15-2_OS/ DNA/TcMar-Stowaway
	AATCCCTTATATTATGGGATAG	12221946	12222058	114	84	84	4	2	-	Nil	Intergenic	Yes	-44.65	CCTCCGTCTCATAATATAAGAGATTTTTTGATGGATGTGACACATCCTAATACGATGAATCTAGACATGATGTATCGTATTCACCCAAAATCCCTTATATTATGGGATAGAGG	STOWAWAY30-2_OS DNA/TcMar-Stowaway
	AATCCCTTATATTTAGGGACGG	5879792	5879904	116	81	81	11	2	+	Nil	Intergenic	Yes	-47.09	CCTCCGTCCATAAATAGAAAGGATTTTAGTGCGATGTGATATATCCTAGTACAACGAATCTGGACAGACTTATGTCATATCAAACCAAAATCCCTTATATTTAGGGACGGAGGGA	STOWAWAY30-2_OS/ DNA/TcMar-Stowaway
	AATCCCTTATATTTAGGGACGG	5556409	5556522	115	80	80	9	2	+	Nil	Intergenic	Yes	-71.61	CCTCCGTCCCTAAATATAAGGGATTTTGGTCAGATGTGATGTATTCTAGTACAACAAATCTGAACATAGGATGTGTCATATCCAACCAAAATCCCTTATATTTAGGGACGGAGG	STOWAWAY30-2_OS/ DNA/TcMar-Stowaway
oba-miR818c	AATCCCTTATATTATGGGACGG	31673007	31673182	176	98	98	2	0	+	OBART02G38570	Intronic	Yes	-97.85	ATAATATACTCATTTCGTCCTATAATATAAGGGATTTTGAAGGGATGTGACACATTCTAGCTATAACCATATATCTGGACATAGCTAGGAACATATATCTAGACATGCTCTTGTCTAGATATATGTGTTATATCTCTCCAAAATCCCTTATATTATGGGACGGATGAATATGTTATAT	STOWAWAY46_OS /DNA/TcMar-Stowaway
	AATCCCTTATATTATAGGACGG	22115842	22116027	185	80	80	11	1	-	OBART11G22750	Intronic	Yes	-97.88	TAATATACTCCCTCCGTCCAATAATATAATGGATTTTGGAGGGATGTGACATTTCTTAGCTAGTACCACGAATCTAGATAGAGGAAATGTCACGTCCCTCCAAAATCCCTTATATTATGGTCTATCCAGATTTATGGTGCTAGGAAATGTCACATCCCTCCAAAATCCCTTATATTATAGGACGGAGA	STOWAWAY15-2_OS/ DNA/TcMar-Stowaway and STOWAWAY46_OS DNA/TcMar-Stowaway
oba-miR818d	AATCTCTTATATTATGGGACGG	27087359	27087497	139	97	97	4	1	-	OBART04G30190	Intronic	Yes	-76.56	TTCCTATTAATTGTTATTCTCTCCATCCCATAATATAAGGGATTTTAGAGGGATGTGATCTAGATTCGTAGTCCGAGGAAACGTCACATACCTCTAAAATCTCTTATATTATGGGACGGAGGGAGTACTAGTTTAGGAATAAA	TREP220 / DNA/TcMar-Stowaway
	AATCCCTTATATTATGGAACGG	8232894	8233014	123	85	85	9	1	-	Nil	Intergenic	Yes	-57.56	ATTAATATATTCCCTCTGTCCCATAATATAAGGGATTTTAGAGGCATGTGATCCAGATTCGTAGTACTAGGATATGTCACATCCCTCCAAAATCCCTTATATTATGGAACGGAGAGAGTAC	TREP220 /DNA/TcMar-and STOWAWAY46_OS DNA/TcMar-Stowaway
	AATCCCTTATATTATAGGACGG	20796116	20796233	120	81	81	3	1	+	Nil	Intergenic	Yes	-77.27	TTAATACTCCCTTTGTCCCATAATATAAGAGATTTTGGAGGGATGTGACATATTCGTAGTACTAGAATATGTCACATCCCTTCAAAATCCCTTATATTATAGGACGGAGGGAGTAATATA	TREP220 / DNA/TcMar-Stowaway and STOWAWAY46_OS /DNA/TcMar-Stowaway
	AATCCCTTATATTATGGGACAG	7143711	7143838	129	79	79	1	1	-	OBART01G09350	Intronic	Yes	-82.34	TAACTATTACTCCCTCCGTCCCATAATATAAGGGATTTTGGTGGGATGTGACACATCCTAGGATAGTCTTAGGATGCATCACATCCTTCCAAAATCCCTTATATTATGGGACAGAAGGAGTATATTTTTC	STOWAWAY15-2_OS/ DNA/TcMar-Stowaway and STOWAWAY46_OS / DNA/TcMar-Stowaway
	AATCTCTTATATTATGGGACGG	5065510	5065634	128	76	76	6	1	+	Nil	Intergenic	Yes	-65.48	TTATTACTCCCTCCGTCCCATAATATAAGGGATTTTGGGTGGATATGACACATATTCTTAGTACAATGAATCTGGACAGACCAAAATCTCTTATATTATGGGACGGAGGGAGTAGGTGCATAAGA	STOWAWAY15-2_OS/ DNA/TcMar-Stowaway
oba-miR820a	TCGGCCTCGTAGATGGACCAG	10720460	10720692	232	132	92.6	7	1	-	EPlOBAG00000000923	Exonic	Yes	-146.16	TGTTTAAAGATAGACCTCTGACTTGTACATGCGTCGGCCTCGTAGATGGACCAGGAGCTCGACGTTCCTTAAGGCCGTTCTTTCCGACCCATACAAGGTTCCGTCGCCTGCATTGTTCCAAGAGTGTCTTGGACGAAAGCAGGAAGTGGAACCTTGTTAAGGTCGGAACGAACTGCCTTAAGGAAGTCGATGCTCCAGGTCCGTCCACGAGGACGACGCAGCTAGGAGTTAG	No
	TCGGCCTCGTGGATGGACCAG	14586905	14587140	235	128	92	8	0	-	EPlOBAG00000000924	Exonic	Yes	-155.32	TGAAAGATAGACCTCTGACTCGTACATGCGTCGGCCTCGTGGATGGACCAGGAGCTCAATGTTCCTTAAGGCCGTTCTTTCCGACCCATACAAGGTTCCGCCGCCTGCATTGTTCCAAGAGTGTCTTGGACGAAAGCAGGAAGTGGAACCTTGTTAAGGTCGGAACGAATTGCCTTAAGGAAGTCGATGCTCCAGGTCTATCCATGAGGACGACGCAGCTAGGAGTTAGAGGTT	No
oba-miR820b	TCGGCCTCGTAGATGGACCAG	10720466	10720666	201	189	98.5	7	1	-	EPlOBAG00000000923	Exonic	Yes	-135.4	GTACATGCGTCGGCCTCGTAGATGGACCAGGAGCTCGACGTTCCTTAAGGCCGTTCTTTCCGACCCATACAAGGTTCCGTCGCCTGCATTGTTCCAAGAGTGTCTTGGACGAAAGCAGGAAGTGGAACCTTGTTAAGGTCGGAACGAACTGCCTTAAGGAAGTCGATGCTCCAGGTCCGTCCACGAGGACGACGCAGCTAG	No
	TCGGCCTCGTGGATGGACCAG	14586914	14587114	201	165	95.5	8	0	-	EPlOBAG00000000924	Exonic	Yes	-132.83	GTACATGCGTCGGCCTCGTGGATGGACCAGGAGCTCAATGTTCCTTAAGGCCGTTCTTTCCGACCCATACAAGGTTCCGCCGCCTGCATTGTTCCAAGAGTGTCTTGGACGAAAGCAGGAAGTGGAACCTTGTTAAGGTCGGAACGAATTGCCTTAAGGAAGTCGATGCTCCAGGTCTATCCATGAGGACGACGCAGCTAG	No
oba-miR820c	TCGGCCTCGTAGATGGACCAG	10720471	10720661	191	167	96.9	7	1	-	EPlOBAG00000000923	Exonic	Yes	-134.56	TGCGTCGGCCTCGTAGATGGACCAGGAGCTCGACGTTCCTTAAGGCCGTTCTTTCCGACCCATACAAGGTTCCGTCGCCTGCATTGTTCCAAGAGTGTCTTGGACGAAAGCAGGAAGTGGAACCTTGTTAAGGTCGGAACGAACTGCCTTAAGGAAGTCGATGCTCCAGGTCCGTCCACGAGGACGACGCA	No
	TCGGCCTCGTGGATGGACCAG	14586919	14587109	191	151	94.8	8	0	-	EPlOBAG00000000924	Exonic	Yes	-131.99	TGCGTCGGCCTCGTGGATGGACCAGGAGCTCAATGTTCCTTAAGGCCGTTCTTTCCGACCCATACAAGGTTCCGCCGCCTGCATTGTTCCAAGAGTGTCTTGGACGAAAGCAGGAAGTGGAACCTTGTTAAGGTCGGAACGAATTGCCTTAAGGAAGTCGATGCTCCAGGTCTATCCATGAGGACGACGCA	No
oba-miR821a	AAGTCATCAACAACAAAGTTGTAT	23127531	23127803	273	273	100	3	2	-	EPlOBAG00000001091	Exonic	Yes	-140.1	GATTTCAGTTGAAAAAGTCATCAACAACAAAGTTGTATAACTCATCAAGATCTATAACTTCTATTTTGGTCATTTTTTCATCCGACAAAGTGATCGTAACATTTTCACAAATTTTCATATCTCTCTCTATAGTTTATAAAACTATATAAGAGATGTACATTTTGTGAACAATGTTACACATAACTTTGTCGTATGAAGAAACGACCAAAATAAAAGTTATAGATATTGATGAGTTATACCACTTTGTTATTGATGACTTTTTCAGTTGAAATC	OSTE22 / DNA
oba-miR821b	AAGTCATCAACAACAAAGTTGAAT	13063145	13063431	287	247	96.5	7	1	-	EPlOBAG00000000982	Exonic	Yes	-140.89	CTAAATGATTTCAATTGAAAAAGTCATCAACAACAAAGTTGAATAACTTATCAAGATCTAAAACTTTTATTTTTGTTATTTCTTCATCCGACGAAATGTTAGTACTATTATTCACAAATTTTACATATATATGTTAAAGTTTATAAAAACAAATAAGAGATATGTCAATTTTGTAAATAATGTTACTATCACTTTATCGTATGAAGAAATAACCAAAATAAAAGTTTTAGATCTTGAAGAGTTATTCAACTTTGTTGTTGATGACTTTTTCAGTTGATATCATTTAG	OSTE22/ DNA
oba-miR821c	AAGTCATCAACAACAAAGTTGTAT	23127535	23127794	260	260	100	3	2	-	EPlOBAG00000001091	Exonic	Yes	-130.55	TGAAAAAGTCATCAACAACAAAGTTGTATAACTCATCAAGATCTATAACTTCTATTTTGGTCATTTTTTCATCCGACAAAGTGATCGTAACATT-TTCAC-AAATTTTCATATCTCTCTCTATAGTTTATAAAACTATATAAGAGATGTACATTTTGTGAACAATGTTACACATAACTTTGTCGTATGAAGAAACGACCAAAATAAAAGTTATAGATATTGATGAGTTATACCACTTTGTTATTGATGACTTTTTCAGTTGA	OSTE22 / DNA
oba-miR827	TTAGATGACCATCAGCAAATG	21052694	21052810	116	115	100	2	2	-	Nil	Intergenic	Yes	-51.69	TTTTGTTGCTGGTCATCTAGCTACCCGTGCATGCCTGGAGATTGGAGAATAATTGTGACGATGCAGCAGTCGGCTTATTGGCTCTTGGGCACGCGTGGTTAGATGACCATCAGCAAATG	No
oba-miR1319a	AACCAGCATCTGTAATATATTATA	491928	492047	120	90	94.4	12	1	-	OBART12G00740	Intronic	Yes	-45.7	TATGAGTGTTGGTTTTTAAGAAATAACCAGCATCTGTAATATATTATAGGTGTCGGTTAATTAAAAACCAAGACCTATAATATATTATAAGTGCCGTTTTTTTTAAACCGACACCTATCT	CACTA-P /DNA/CMC-EnSpm
oba-miR1319b	CCTTTAATATATTATAGGTGTTGG	21573112	21573231	121	95	95	3	1	+	Nil	Intergenic	Yes	-72.03	ATAGGTGCCGGTTTTTTAAAAAAACCTGACACCTTTAATATATTATAGGTGTTGGTTAATTAAAAATCGGCACCTATAATAAATTATAGGTGTCGGTTTTTTTTAAAAACCGGCACCTGT	CACTA-P/ DNA/CMC-EnSpm
miR1320-5p/3p	TGGAACGGAGGAATTTTATAG/TGTAAAATTCATTCGTTCCAA	4465707	4465802	96	96	100	6	0	-	Nil	Intergenic	Yes	-41.94	TTAGGCCTACTTTGGAACGGAGGAATTTTATAGGATTTTTGCGGGAATTTTAACAGATTCCTGTAAAATTCATTCGTTCCAATGTAGCCCTATTAG	No
miR1423-5p/3p	AGGCACTACACGTTGGGCGCTCG/AGCGCCCGAGCGGTAGTTGTC	13446140	13446277	136	107	99.1	4	1//1	+	OBART04G11190	Intronic	Yes	-101.14	GCACAACACTAGTATTTGGGAGGCACTACACGTTGGGCGCTCGATCCAGGGGTGGGAAAATCGGGCGCCCACGTTTTCCCCACCCCCGGATCGAGCGCCCGAGCGGTAGTTGTCTCCCAAATACTTGTGCTGTGC	No
miR1425-5p/3p	TAGGATTCAATCCTTGCTGCT/CAGCAAGAACTGGATCTTAAT	7511056	7511157	102	100	100	5	0	+	Nil	Intergenic	Yes	-47.04	CTGTTGACTGCATTAGGATTCAATCCTTGCTGCTAAATGTATTGCTTATATTCAGCAATATAATGTTCAGCAGCAAGAACTGGATCTTAATATAGTCGATAGTGG	No
oba-miR1427	TGCGGAACCGCGCGGTGGCAC	6490946	6491195	249	107	93.7	9	2	+	Nil	Intergenic	Yes	-155.2	TGGCTGCGCGCGACCGCGCTGTCCCGCAGGCGGGCGCCGCGCCACCGCGCTGTTCCGCAGCAGGAACATGTGCCACCCGTTACAACCAACTGAAATCTGCACTGATTTGATTATATGCGCACATATATATGCAGTGCATGCAGTGTATATATGCAGTGCATGCAGCGTGTGTGCGCTGTTCCTGGATTCGGTCGTACGCGGCCGTGCTGCGGAACCGCGCGGTGGCACGGCGCCGGCCTGCGGGACCG	No
oba-miR1428a	CACTTTGCAAATTCGCAGGCC	2372426	2372538	119	72	90.3	2	2	+	MIR-1428	Exonic	Yes	-41.21	GGTTAGTGCACTTTGCAAATTCGCAGGCCCTATCCTGTGGTATGAACTGAGTACGCGATAATTTATGGTGCATATTAGGGGCTTACCATAAGATAATGCCATGAATTCGCAAAGTGTTCA	No
oba-miR1428b	TAAGATAATGCCATGAATTCG	20925218	20925341	124	120	99.2	1	0	+	EPlOBAG00000000208	Exonic	Yes	-53.4	GGTTAGTGCGCCTTGCGAATTCACGGGTCTTATCTTGTGGTATGAACTGAGTACGTAATGATTTATGGTGCATATTGGGGGCTTACCATAAGATAATGCCATGAATTCGCAAAGCGTTCAAACC	No
oba-miR1428c	TAAGATAATGCCATGAATTCG	20925209	20925345	137	85	90.5	1	0	+	EPlOBAG00000000208	Exonic	Yes	-54.4	GCTTCAATAGGTTAGTGCGCCTTGCGAATTCACGGGTCTTATCTTGTGGTATGAACTGAGTACGTAATGATTTATGGTGCATATTGGGGGCTTACCATAAGATAATGCCATGAATTCGCAAAGCGTTCAAACCCACT	No
oba-miR1428d	TAAGATAATGCCATGAATTCG	21355851	21355975	124	97	97.2	3	0	+	EPlOBAG00000000212	Exonic	Yes	-42.95	GGTTAGTGTACTTTACGAATTCACAGGCCCTATATTATGGTATGAACTGAGTATGCGATGATTTATGGTGCATATTGGGGGCTTACCATAAGATAATGCCATGAATTCGGCAAAGTGTTCAAACC	No
	TAAGATAATGCCATGAATTCG	20925230	20925349	120	84	93.8	1	0	+	EPlOBAG00000000208	Exonic	Yes	-43.09	TTGCGAATTCACGGGTCTTATCTTGTGGTATGAACTGAGTACGTAATGATTTATGGTGCATATTGGGGGCTTACCATAAGATAATGCCATGAATTCGCAAAGCGTTCAAACCCACTAAAA	No
oba-miR1428e	AATTCACAGGCCCTATCTTGTG	21355452	21355561	110	106	99.1	3	0	+	EPlOBAG00000000209	Exonic	Yes	-57.85	GCGCTTGGCGAATTCACAGGCCCTATCTTGTGGTATGAACTGGGTACGCGATGATTTACACTGCGTATTGGGGGCTTACCATAAGATAATGCCATGAATTTGTCAAGCGT	No
	AATTCATAGGCTCTATCTTGTG	8100323	8100422	110	67	91	2	2	+	EPlOBAG00000000214	Exonic	Yes	-57.03	GCGCTTAGCGAATTCATAGGCTCTATCTTGTGGTATGAACTGAGTACGGGATGATTTGCAGTGCGTATTAGAGGCTTACCATAAGATAATGCCGTGAATTCGCTAAGCGT	No
oba-miR1428f	AATCACAGGCCCTATCTTGTG	4973165	4973261	97	89	97.9	7	1	-	EPlOBAG00000000215	Exonic	Yes	-43.59	TGTGCTTTGCGAATCACAGGCCCTATCTTGTGGTATGAACTAAGTACGCGATGATTTCTGGTACGTATTGGGGGCTTACCATAAGATAATGATGTGAATTCGTAAAGCGT	No
oba-miR1428g	AATTCATAGGCCTTATCTTGTG	3226491	3226599	109	97	97.2	10	2	+	EPlOBAG00000000207	Exonic	Yes	-51.72	CGCTTTGCGAATTCATAGGCCTTATCTTGTGGTATGAACTGAGTACGCGATGATTTATGGCGCATATTGGGGGCTTACCAAAAGATAATGCCGTGAATTTGCAAAGCGC	No
miR1429-5p/3p	GTAATATACTAATCCGTGCAT/GTTGCACGGGTTTATATGTTG	1629936	1630055	120	116	99.2	8	0/1	-	OBART08G02270	Intronic	Yes	-44.84	GTAATATACTAATCCGTGCATCCATCGTATATCTTACACGTCATGTGAACGTGCATCGGTTCATAATGTTGTGTTTATAAATGTTAATGGTATGTGTGGTTGCACGGGTTTATATGTTGC	No
oba-miR1430	TGGTGAGCCTTCATGGCTAAG	5183241	5183382	142	138	99.3	12	1	-	Nil	Intergenic	Yes	-68.8	ATGAGGAGATTGCCTCTGTTAGCCAAGAATGGCTTGCCTATCTCCACTATTTGGTTCATCACTGGAACACACTTGGGGTTCTCAGATGGTGGATGAAATATGGAAGATGGTGAGCCTTCATGGCTAAGAGAGTGATTCTCAT	No
miR1432-5p/3p	ATCAGGAGAGATGACACCGAC/CAGGTGTCATCTCCCCTGAAC	18494320	18494428	109	109	100	7	0	-	OBART07G19840	Intron-exon	Yes	-56.44	CCTGTGATCAGGAGAGATGACACCGACATCGCCGGAATTCGTTCTTGGTCTTGTGCCATGATGAATTGATGGTCCGTTTGATGCAGGTGTCATCTCCCCTGAACATAGG	No
oba-miR1435	TTTCTTAAGTCAAACTTTTT	24259459	24259572	183	110	99.1	1	0	-	Nil	Intergenic	Yes	-50.22	ACTTTTCTTAAGTCAAACTTTTTTTTTAGATTTGATCAAATTTATAAAAAAAATATAGCAATATTTTTAGAAAAAAAATATGTTCAATATTAAATGTAATGAAACTAATTTGGTGCTATAACTGTTTTTATATTTTTCTATAATAAATTTGATTAAACTTTGAAGAAGTTTGACTTAAAAAAAGT	STOWAWAY41_OS /DNA/TcMar-Stowaway
oba-miR1436	ATATTATGGGACGGAGGGAGT	16610028	16610192	164	140	97.5	1	1	-	OBART01G18910	Intronic	Yes	-128.7	AGTTTATGTGCTACTCCCTCCGTCCCATAATATTAAAACCTAGGACTGGATGGGACGTTTCATAGTACAATGAATCTCCAGATTCATTGTACTATGAAACGTCCCATCCAGTCCTAGGTTGTAATATTATGGGACGGAGGGAGTAGTCTCAACCTATATAAACT	STOWAWAY47_OS/ DNA/TcMar-Stowaway
oba-miR1438	AGGGTAATTTTATCATTTTTAA	6579963	6580149	187	183	99.5	10	0	+	Nil	Intergenic	Yes	-56.96	GTTGTGATATAAGGTTTTAGGGTAATTTTATCATTTTTAAGAAAACAAAATTTAATAGCTTCAGATATTCGGTATCTATGTAAAAAATTTTTAGATCCCTCAATAAAATTTAATACCTAAAATCTAAACGTATTAAATTTTGTTTTCTTAAAAATTATAAAATTACCCTAATACATAATACCTCAAT	No
oba-miR1440a	TGCTCAAATACCACTCTCCC	6691283	6691471	189	137	93.1	7	1	-	Nil	Intergenic	Yes	-165.01	AAATGCCAGTGCTCAAATACCACTCTCCCAAATTTTCATTCCCAAATGCCACCCGGGCCCACATGTCAGCCTCACTCAGCATCGGGTCCCGCATCACTTTTGTTTGAATGGAGAGTGAGGCTGACATGTGGGCCCGGGTGGCATTTGGGAATGAAAATTTGGGAGAGTGGTATTTGAGCACTGGCATTT	No
	TGCTCAAATGCCACTCTCCC	11537065	11537253	189	121	91	4	2	-	OBART04G09210	Intronic	Yes	-138.11	AAATACCAGTGCTCAAATGCCACTCTCCCAAAATTTCATTCCCAAATGCAACTTGGGCCCACATGTCAGCCTCATCCAGCACCGGGTCCCGCATCACTTTTGTTTGAATGGAAAGTGAGGCTGACATGTGGGCCCAAGTGGCATTTGGGAATGAAAATTTGGGAGAGTGGTATTTGAGCACTGGCATTT	No
	TGCTCAAATGCCACTCTCCC	25260838	25261026	189	121	91	4	2	+	Nil	Intergenic	Yes	-130.28	AAATGCCAGTGCTCAAATGCCACTCTCCCAAATTTTTATTCTCAAATACCACCCGGGCCCACATGTCAGCCTCACTCAGCATCGGGTCCCGCATCACTTTTGTTTGAATGGAGAGTGAGATTGACATGTGAGCCCGGATGGCATTTGGGAATGAAAATTTGGGAGAGTGGTATTTGAGCACTGGCATTT	No
	TGCTCAAATGCCACTCTCCC	12873748	12873928	181	109	90.1	12	2	-	Nil	Intergenic	Yes	-127.51	AAATGCCAGTGCTCAAATGCCACTCTCCCAAATTTTCATTTCCAAATACCACCCGGGCCCACATGTCAGCCTCACTTAGCATCGGGTCCCGCATCACTTTTGTTTGAATGGAGAGTGAGGCTGACATGTGGGCCCGGGTGGCATTTGGGAATGAAAATTTAGGAAAGTGGCATTTGAGCAC	No
oba-miR1440b	TTTGGGAGAGTGGTATTTGAG	6691283	6691470	188	136	93	7	1	+	Nil	Intergenic	Yes	-163.15	AAATGCCAGTGCTCAAATACCACTCTCCCAAATTTTCATTCCCAAATGCCACCCGGGCCCACATGTCAGCCTCACTCTCCATTCAAACAAAAGTGATGCGGGACCCGATGCTGAGTGAGGCTGACATGTGGGCCCGGGTGGCATTTGGGAATGAAAATTTGGGAGAGTGGTATTTGAGCACTGGCATT	No
	TTTGGGAGAGTGGCATTTGAG	11537065	11537244	180	120	91.7	4	2	+	OBART04G09210	Intronic	Yes	-122.3	AAATGCCAGTGCTCAAATACCACTCTCCCAAATTTTCATTCCCAAATGCCACTTGGGCCCACATGTCAGCCTCACTTTCCATTCAAACAAAAGTGATGCGGGACCCGGTGCTGGATGAGGCTGACATGTGGGCCCAAGTTGCATTTGGGAATGAAATTTTGGGAGAGTGGCATTTGAGCA	No
	TTTGGGAGAGTGGCATTTGAG	25260839	25261026	188	120	91	4	2	-	Nil	Intergenic	Yes	-128.62	AAATGCCAGTGCTCAAATACCACTCTCCCAAATTTTCATTCCCAAATGCCATCCGGGCTCACATGTCAATCTCACTCTCCATTCAAACAAAAGTGATGCGGGACCCGATGCTGAGTGAGGCTGACATGTGGGCCCGGGTGGTATTTGAGAATAAAAATTTGGGAGAGTGGCATTTGAGCACTGGCATT	No
oba-miR1441	ACCGGATGTCGGAAGAGGTTT	14056872	14057051	180	168	98.3	12	1	-	OBART12G13270	Intronic	Yes	-112.59	GTTTTTTCATTCGTGTCCGAAAACTCCTTTTGATATCTGGTCAAACATTCGATGTGACATCTAAAAATTTTATTTTCGCGAACTAAGGGCCTGTTTAGTTCGCGAAAAGAAAATTTTTGGGTGTCACATCGGACGTTTGACCGGATGTCGGAAGAGGTTTTCAGACACGAATAAAAAAAC	OLO24/ DNA/PIF-Harbinger
oba-miR1442	ATTCATAGTATTATATGTGT	22154638	22154817	180	112	90.6	7	2	+	Nil	Intergenic	Yes	-58.68	ATTCATAGTATTATATGTGTCACATCCAATACTAGATTAGTTTTTTATGCGACGAAGAGAGTAGATCTTTTGCTAAGTGTAGGCTAAATTCTTATCATCAGAGGAGTATACTACTCTCTCCGTCTTATAATATAAGATATAATGGGTGGATGCGACACATCCTAGTACAATGAATCTGGA	STOWAWAY47_OS / DNA/TcMar-Stowaway AND STOWAWAY15-2_OS DNA/TcMar-Stowaway
miR1846a-5p/3p	AGTGAGGAGGCCTTGGCCGCT/TGACCCCGTTCTCCTCGCCGG	419536	419641	106	94	97.2	10	2/0	+	EPlOBAG00000000235, OBART10G00370	Exonic	Yes	-47.81	GCTCCCTACCAATGAGCCGCCTGATCTCCCAGTGAGGAGGCCTTGGCCGCTGGATCCGGTGACCCCGTTCTCCTCGCCGGCGGATCCGGCGCTCCAGAGAAAGGAA	No
miR1846c-5p/3p	AGTGAGGAGGCCGGGGCCGCT/TGACCCCGGTCTCCTCGCCGG	103386	103471	86	78	97.7	12	0/2	+	OBART12G00150, EPlOBAG00000000226	Exonic	Yes	-64.78	ATGAGCCGCCGGATCTCCCAGTGAGGAGGCCGGGGCCGCTGAATCCGGTGACCCCGGTCTCCTCGCCGGCGGATCCGGCGCAAAGA	No
miR1846c-5p/3p	AGTGAGGAGGCCGGGGCCGCC/TGACCCCGGTCTCCTCGCTAG	15237401	15237480	80	60	93.8	2	1//2	-	EPlOBAG00000000227	Exonic	Yes	-62.79	ATGAGCCGCCGGATCTACCAGTGAGGAGGCCGGGGCCGCCGGATCCGGTGACCCCGGTCTCCTCGCTAGCGGATCCGGCG	No
miR1846d-5p/3p	TCCCACCGAGCAGCCGGATCTC/TATCCGGCGCCGCAGGGAGG	33645721	33645836	116	116	100	1	0	+	EPlOBAG00000000240	Intron-exon	Yes	-71.14	TGCCTGTCCCTCCCACCGAGCAGCCGGATCTCCCAGTGAGTAGGCCCGGGCCGCCAGATCCGGTGACCCCGGTCTCCTCGCCGGTGTATCCGGCGCCGCAGGGAGGGACGAGAGCC	No
oba-miR1846e	CAACGAGGAGGCCGGGACCA	10174439	10174507	69	69	100	9	0	-	OBART09G08790, EPlOBAG00000000233	Exonic	Yes	-46.6	CGCATCCGCCAACGAGGAGGCCGGGACCACCGGATCCGGTGACTCCGGCCTCCTCGCCGGCAGATCCGG	No
	CAACGAGGAGGCCGGGACTG	9474937	9475005	69	57	95.5	3	2	-	OBART03G13650, EPlOBAG00000000239	Exonic	Yes	-40.47	CGCATCCGCCAACGAGGAGGCCGGGACTGTCGGATCCGGTGACTCCGGCCTCCTCGCCGGCAGATCCGG	No
	CAACGAGGAGGCCGGGACTG	26432280	26432348	69	57	95.5	3	2	-	EPlOBAG00000000245	Exonic	Yes	-40.47	CGCATCCGCCAACGAGGAGGCCGGGACTGTCGGATCCGGTGACTCCGGCCTCCTCGCCGGCAGATCCGG	No
	CAACGAGGAGGCCGGGACCG	26433073	26433141	69	57	95.7	1	1	-	EPlOBAG00000000245	Exonic	Yes	-35.1	CGCATACGCCAACGAGGAGGCCGGGACCGCCGGATCCGGTGACTTCGGCCTCCTCGCCGG	No
miR1847.1/.2	TGCAGTTTGCAGTTGTGGCAC/TGGCCCACATGTTAGTGCCACAAC	16635283	16635392	110	90	95.5	1	0	+	OBART01G18950	Intronic	Yes	-87.12	AGACTCCCTAACTTTGTGCAGTTTGCAGTTGTGGCACTACCATGTGGGCCAGACACGTTTGGCCCACATGTTAGTGCCACAACTGCAAACTGCATAAAGTCAGGGGATCT	No
oba-miR1848	CCTCGCCGGCGCGCGCGTGCA	20497873	20497937	64	55	95.5	8	0	+	OBART08G20960	Intronic	Yes	-41.72	CCGCGGGCCCCCTCGCCGGCGCGCGCGTGCACCCGCGGGTGCGCGCGGCCGTCGAGTGGCTCCTC	OSTONoR1/_I-int LTR/Copia
oba-miR1849	TATCGTATCCTAGGTTGGTTT	15815461	15815550	90	90	100	4	0	+	OBART04G14020	Intronic	Yes	-51.79	AAATAAGCTAACCTAGGATATGATGGGACATTACCTATCTAGATTCGTTGTACTAGGTAATGCCCTATCGTATCCTAGGTTGGTTTATTT	STOWAWAY47_OS/ DNA/TcMar-Stowaway
miR1850.1/.3	TGGAAAGTTGGGAGATTTGG/CTGTTTAGTTCACATCAATCTT	21057812	21057973	161	120	85	5	1/0	-	Nil	Intergenic	Yes	-95.29	ATGTGATGGAGATGCGATGGAAAGTTGGGAGATTTGGGGGAAGTTGGGTGTGAACTAAACATGGCCTTTGCGGAAGTGCTGCATCTGTGGATTGGGGCCCTGTTTAGTTCACATCAATCTTCCTCCAAATTCCCAACTTTTCATCACATCACAATCACAT	UNIQUE DNA/PIF-Harbinger
oba-miR1852	ATATGGATTCAGAATGCAGGT	16313720	16313854	135	135	100	5	0	+	PI1	Intronic	Yes	-58.4	TAGACTAACTACCCCTGCATTCAGAATTCATATAGCGATTGAAAATTGAACTCCGTGCACGGTAGTAGTAGTAGTCAGATCTATTGTTTCTAATCAATTGCTATATGGATTCAGAATGCAGGTGTAGTTTGTTCA	No
miR1853-5p/3p	AGCATTCAAACATTCCCAATTACC/TAATTGGGGATGTTCGGTTGCT	3032702	3032790	89	89	100	8	0	-	Nil	Intergenic	Yes	-55.36	CGCAACTTCGAGCATTCAAACATTCCCAATTACCATCGCCTCCCTAAACAGCAATGGTAATTGGGGATGTTCGGTTGCTCGAGGTTGCG	No
oba-miR1855	AGCACTGGAGTAGCCAAGAGA	17767720	17767829	110	110	100	11	0	+	Nil	Intergenic	Yes	-52.59	CCTCCCCATTTCTTGGCCTCCTCTCGCTGCTCCTGCTTGTGCTCTGAGCCCCAACTGCTCATGCTCGTGCTCAAGGAGGAGCACTGGAGTAGCCAAGAGATGGAGTGCGA	Simple_repeat
miR1857-5p/3p	TGGTTTTTTTGGAGCATGAGG/CATGCTCCAAGAAAACCAGG	2453755	2453884	130	126	99.6	11	0	+	OBART11G03670	Intronic	Yes	-75.99	GTTTTTATCCTGGTTTTTTTGGAGCATGAGGTTATCTCTCAGTTTTTCCGTGTCCAAAATAAAAGGACAAAAATTGTTCTTGAAAACCGAGAGATAACCTCATGCTCCAAGAAAACCAGGATAAAAAATT	No
oba-miR1858a	GAGAGGAGGACGGAGTGGGGC	10156547	10156746	200	176	97	9	0	+	Nil	Intergenic	Yes	-168.48	TCCCGTCATCGCTGCCGGCAAAGGGAGGGGGGGTGCCGCAACAAGGAGAGGAGGACGGAGTGGGGCAAGTGGAGCGTCAAAGGGGATGTCATCGCTGCCGAATCTGCTAGTGGGACATCCCCTTCGATGCTCCACTCGCCCCAATATGTCCTCCTCTCCTTGTTGCGGCACCCCCCTTCGCTGGCAGCGACGATGGCCTC	No
oba-miR1858b	GAGAGGAGGACGGAGTGGGGC	10156545	10156743	200	185	96.1	9	0	+	Nil	Intergenic	Yes	-168.48	TCCCGTCATCGCTGCCGGCAAAGGGAGGGGGGGTGCCGCAACAAGGAGAGGAGGACGGAGTGGGGCAAGTGGAGCGTCAAAGGGGATGTCATCGCTGCCGAATCTGCTAGTGGGACATCCCCTTCGATGCTCCACTCGCCCCAATATGTCCTCCTCTCCTTGTTGCGGCACCCCCCTTCGCTGGCAGCGACGATGGC	No
oba-miR1859	TTTCCTATGACGTCCATTCCAA	580983	581077	94	94	100	1	0	-	EPlOBAG00000000201	Exonic	Yes	-46.1	GGGAGTTGTAGGAATGGATGCGTAGAGAAAGAAATGAAATCTGAACCAGATTTGTGATTGATTCTTTCCTATGACGTCCATTCCAATGATTCCCAG	No
miR1860-5p/3p	AGAAAACCAGCTTCCAGATCT/ATCTGGAAGCTAGGTTTTCTCT	722560	722707	148	144	99.3	1	0	-	OBART01G01090	Intronic	Yes	-70.9	TCTTGATTTGATGGTAGGGTTAGTGTTATTTGTAAAGAGAAAACCAGCTTCCAGATCTCGAATTTGCCTCAAACTTATCTTCTCTTGTAGATCTGGAAGCTAGGTTTTCTCTTTACAAATAACACTATTTTTTTCCCCATTAGGTCTG	No
oba-miR1861a	CGATCTTGAGGCAAAAACTGAG	129566	129692	127	111	96.7	7	2	+	OBART07G00190	Intronic	Yes	-56.32	GTGTTGCATATTCTTAGGCCCGATCTTGAGGCAAAAACTGAGTAGTTGGTGAACTCGCTCTATGTTGTTCGTTCACTCGCTACACGGTTCCTGCCCCAAGATCGAGTCTATGAATATACAAATGTGA	No
	CGATCTTGAGGCAGGAACTGAG	10470932	10471058	127	107	96.1	9	2	+	Nil	Intergenic	Yes	-62.4	GTGTTGCATATTCTTAGGCCCGATCTTGAGGCAGGAACTGAGTAGTTGGTGAACTCGCTCTATGTTGTTCATTCACTCGCGACACGGTTCCTGTCCCAAGATCGGGTCTGTGAATATACAAATGTGA	No
oba-miR1861b	CGATCTTGAGGCAGGAATTGAG	9584522	9584639	118	90	94.1	7	1	-	Nil	Intergenic	Yes	-55.28	TTGCATATTCTTAGGCCCGATCTTGAGGCAGGAATTGAGTAGTTGGTGAACTCGCTCTATGTTGTTCGTTCACTCGCTACACGGTTCCTGTCCCAAGATCGAGTATGTGAATATACAA	No
	CGATCTTGAGGCANGAACTGAG	14462651	14462768	118	97	94.1	5	1	+	Nil	Intergenic	Yes	-45.33	TTGCTATTCTTAGGCCCGATCTTGAGGCANGAACTGAGTAGTTNNTGAACTGCTCTATGTTGTTCNTTCACCCACTATTCGGTTCCTGTCCCAAGATCGAGTCTTGAATATACAA	No
oba-miR1861c	CGATCTTGTGGCAAGAACTGAG	15002759	15002863	105	97	98.1	6	1	-	Nil	Intergenic	Yes	-57.71	GTGTTGCATATTCTTAGGCCCGATCTTGTGGCAAGAACTGAGTAGTTCGTTAACTCGCTACGCGGTTCTTGTCACAAGACCGAGCCTGTGAATATGCAAAGGTGG	No
	CGTCTTGTGGCAAGAACTGAG	17182731	17182837	107	91	95.3	12	2	+	Nil	Intergenic	Yes	-47.69	CGGTGTTGCATATTCTTAGCCGNTCTTGTGGCAAGAACTGAGTAGTTCGTTAACTCGCTACGNGGTTCTTGTCACAAGACCGAGCCTGTGAATATGCAAAGGTGG	No
oba-miR1861d	CGGTCTTGAGGCAGGAACTGAG	3927241	3927358	118	114	99.2	4	1	+	Nil	Intergenic	Yes	-61.01	TTGCATATTCTTAGGCCCGGTCTTGAGGCAGGAACTGAGTAGTTGGTGAACTCGCTCTATGTTGTTCGTTCACTCGCGACGCGGTTCCTGTCCCAAGACCGAGTCTGTGAATATACAA	No
	CGGTCTTGAGGCAGGAACTGAG	17182517	17182634	118	110	98.3	12	1	+	Nil	Intergenic	Yes	-60.09	TTGCATATTCTTAGGCCCGGTCTTGAGGCAGGAACTGAGTAGTTGGTGAACTCGCTCTATGTTGTTCGTTCACTCGCGACACGGTTCCTGTCCCAAGACCGAGTCTGTGAATATACAA	No
	CGGTCTTGAGGCAGGAACTGAG	11419009	11419126	118	106	97.5	8	1	-	Nil	Intergenic	Yes	-59.49	TTGCATATTCTTAGGCCCGGTCTTGAGGCAGGAACTGAGTAGTTGGTGAACTCGCTCTATGTTGTTCGTTCACTCGCGACACGGTTCCTGTCCCAAGGCCGAGTCTGTGAATATACAA	No
oba-miR1861e	CGGTCTTGTGGCAAGAACTAAG	11418816	11418907	92	84	97.7	8	1	-	Nil	Intergenic	Yes	-55.69	GCATATTCTTAGGCCCGGTCTTGTGGCAAGAACTAAGTAGTTCGTTAACTCGCTACGCAGTTCTTGTCACAAGACCGAGTCTGTGAATATGC	No
	CGGTCTTGTGGCAAGAACTGAG	3927461	3927552	92	84	97.7	4	0	+	Nil	Intergenic	Yes	-51.85	GCATATTCTTAGGCCCGGTCTTGTGGCAAGAACTGAGTAGTTCGTTAACTCGCTACGTGGTTCTTGTCACAAGACCGAGTATGTGAATATGC	No
	CGATCTTGTGGCAAGAACTGAG	15002767	15002858	92	84	97.7	6	1	-	Nil	Intergenic	Yes	-54.21	GCATATTCTTAGGCCCGATCTTGTGGCAAGAACTGAGTAGTTCGTTAACTCGCTACGCGGTTCTTGTCACAAGACCGAGCCTGTGAATATGC	No
oba-miR1861f	CGATCTTGAGGCAGAACTGAG	14462652	14462767	116	95	94	5	1	+	Nil	Intergenic	Yes	-46.09	TGCTATTCTTAGGCCCGATCTTGAGGCAGAACTGAGTAGTTTGAACTGCTCTATGTTGTTCTTCACCCACTATTCGGTTCCTGTCCCAAGATCGAGTCTNTGAATATACA	No
	CGATCTTGAGGCAAAAACTGAG	129574	129685	112	76	92	7	2	+	OBART07G00190	Intronic	Yes	-52.91	TATTCTTAGGCCCGATCTTGAGGCAAAAACTGAGTAGTTGGTGAACTCGCTCTATGTTGTTCGTTCACTCGCTACACGGTTCCTGCCCCAAGATCGAGTCTATGAATATACA	No
	CGATCTTGAGGCAGGAATTGAG	9584523	9584634	112	76	92	7	1	-	Nil	Intergenic	Yes	-52.46	TATTCTTAGGCCCGATCTTGAGGCAGGAATTGAGTAGTTGGTGAACTCGCTCTATGTTGTTCGTTCACTCGCTACACGGTTCCTGTCCCAAGATCGAGTATGTGAATATACA	No
oba-miR1861g	CAGTCTTGTGGCAAGAACTGAG	14462864	14462970	107	100	98.4	5	0	+	Nil	Intergenic	Yes	-49.55	CGGTGTTGCATATTCTTAGNCCCAGTCTTGTGGCAAGAACTGAGTAGTTCGTTAACTCGCTACGCGGTTCTTGTCACAAGATCGAGCCTGTGAATATGCAAAGTTGG	No
	CGATCTTGTGGCAAGAACTGAG	15002763	15002863	101	85	96	6	2	-	Nil	Intergenic	Yes	-57.71	GTGTTGCATATTCTTAGGCCCGATCTTGTGGCAAGAACTGAGTAGTTCGTTAACTCGCTACGCGGTTCTTGTCACAAGACCGAGCCTGTGAATATGCAAAG	No
	CGGTCTTGTGGCAAGAACTGAG	3927454	3927556	103	87	96.3	4	1	+	Nil	Intergenic	Yes	-55.35	CGGTGTTGCATATTCTTAGGCCCGGTCTTGTGGCAAGAACTGAGTAGTTCGTTAACTCGCTACGTGGTTCTTGTCACAAGACCGAGTATGTGAATATGCAAAG	No
	CGTCTTGTGGCAAGAACTGAG	17182731	17182833	103	83	94.1	12	2	+	Nil	Intergenic	Yes	-48.66	CGGTGTTGCATATTCTTAGCCGTCTTGTGGCAAGAACTGAGTAGTTCGTTAACTCGCTACGNGGTTCTTGTCACAAGACCGAGCCTGTGAATATGCAAAG	No
oba-miR1861h	CGGTCTTGAGGCAGGAACTGAG	11419016	11419119	104	96	98.1	8	0	-	Nil	Intergenic	Yes	-54.09	TTCTTAGGCCCGGTCTTGAGGCAGGAACTGAGTAGTTGGTGAACTCGCTCTATGTTGTTCGTTCACTCGCGACACGGTTCCTGTCCCAAGGCCGAGTCTGTGAA	No
	CGGTCTTGAGGCAGGAACTGAG	17182524	17182627	104	104	100	12	0	-	Nil	Intergenic	Yes	-54.69	TTCTTAGGCCCGGTCTTGAGGCAGGAACTGAGTAGTTGGTGAACTCGCTCTATGTTGTTCGTTCACTCGCGACACGGTTCCTGTCCCAAGACCGAGTCTGTGAA	No
	CGGTCTTGAGGCAGGAACTGAG	22278292	22278395	104	96	98.1	4	0	-	Nil	Intergenic	Yes	-55.67	TTCTTAGGCCCGGTCTTGAGGCAGGAACTGAGTAGTTGGTGAACTCGCTCTATGTTGTTCGTTCACTCGCGACGCGGTTCCTGTCCCAAGACCGAGTCTGTGAA	No
oba-miR1861i	CGATCTTGAGGTAGGAACTGAG	12644769	12644860	92	88	98.9	6	1	+	Nil	Intergenic	Yes	-48.47	GGCCCGATCTTGAGGTAGGAACTGAGTAGTTGGTGAACTCGCTCTATGTTGTTCGTTCACTTGCTACACGGTTCCTGTCCCAAGATCGAGTC	No
	CGATCTTGAGGCAGGAATTGAG	9584536	9584626	91	83	97	7	1	-	Nil	Intergenic	Yes	-47.95	GGCCCGATCTTGAGGCAGGAATTGAGTAGTTGGTGAACTCGCTCTATGTTGTTCGTTCACTCGCTACACGGTTCCTGTCCCAAGATCGAGT	No
	CGATCTTGAGGCAAAAACTGAG	129582	129673	92	76	95	7	2	+	OBART07G00190	Intronic	Yes	-44.44	GGCCCGATCTTGAGGCAAAAACTGAGTAGTTGGTGAACTCGCTCTATGTTGTTCGTTCACTCGCTACACGGTTCCTGCCCCAAGATCGAGTC	No
oba-miR1861j	CGGTCTTGAGGCAGGAACTGAG	11419013	11419122	110	98	97.3	8	0	-	Nil	Intergenic	Yes	-57.32	ATATTCTTAGGCCCGGTCTTGAGGCAGGAACTGAGTAGTTGGTGAACTCGCTCTATGTTGTTCGTTCACTCGCGACACGGTTCCTGTCCCAAGGCCGAGTCTGTGAATAT	No
	CGGTCTTGAGGCAGGAACTGAG	17182521	17182630	110	94	96.4	12	0	+	Nil	Intergenic	Yes	-57.92	ATATTCTTAGGCCCGGTCTTGAGGCAGGAACTGAGTAGTTGGTGAACTCGCTCTATGTTGTTCGTTCACTCGCGACACGGTTCCTGTCCCAAGACCGAGTCTGTGAATAT	No
	CGGTCTTGAGGCAGGAACTGAG	15002964	15003073	110	90	95	6	0	-	Nil	Intergenic	Yes	-54.74	ATATTCTTAGGCCCGGTCTTGAGGCAGGAACTGAGTAGTTGATGAACTCGCTCTATGTTGTTCGTTCACTCGCGACACGGTTCCTGTCCCAAGACCGAGTCTGTGAATATA	No
	CGGTCTTGAGGCAGGAACTGAG	3927245	3927354	110	90	95	4	0	+	Nil	Intergenic	Yes	-58.9	ATATTCTTAGGCCCGGTCTTGAGGCAGGAACTGAGTAGTTGGTGAACTCGCTCTATGTTGTTCGTTCACTCGCGACGCGGTTCCTGTCCCAAGACCGAGTCTGTGAATAT	No
oba-miR1861k	CGATCTTGTGGCAAGAACTGAG	15002767	15002858	92	84	97.8	6	1	-	Nil	Intergenic	Yes	-55.99	GCATATTCTTAGGCCCGATCTTGTGGCAAGAACTGAGTAGTTCGTTAACTCGCTACGCGGTTCTTGTCACAAGACCGAGCCTGTGAATATGCA	No
	CGGTCTTGTGGCAAGAACTGAG	3927461	3927552	92	84	97.8	4	0	+	Nil	Intergenic	Yes	-51.85	GCATATTCTTAGGCCCGGTCTTGTGGCAAGAACTGAGTAGTTCGTTAACTCGCTACGTGGTTCTTGTCACAAGACCGAGTATGTGAATATGC	No
	CGGTCTTGTGGCAAGAACTAAG	11418816	11418907	92	84	97.8	8	1	+	Nil	Intergenic	Yes	-55.69	GCATATTCTTAGGCCCGGTCTTGTGGCAAGAACTAAGTAGTTCGTTAACTCGCTACGCAGTTCTTGTCACAAGACCGAGTCTGTGAATATGC	No
oba-miR1861l	CGATCTTGAGGCAGGAACTGAG	10470930	10471058	129	129	100	9	0	+	Nil	Intergenic	Yes	-63.25	TCGTGTTGCATATTCTTAGGCCCGATCTTGAGGCAGGAACTGAGTAGTTGGTGAACTCGCTCTATGTTGTTCATTCACTCGCGACACGGTTCCTGTCCCAAGATCGGGTCTGTGAATATACAAATGTGA	No
	CGGTCTTGAGGCAGGAACTGAG	11419003	11419131	129	109	96.1	8	1	-	Nil	Intergenic	Yes	-60.93	TCGTGTTGCATATTCTTAGGCCCGGTCTTGAGGCAGGAACTGAGTAGTTGGTGAACTCGCTCTATGTTGTTCGTTCACTCGCGACACGGTTCCTGTCCCAAGGCCGAGTCTGTGAATATACAAATGTGA	No
	CGGTCTTGAGGCAGGAACTGAG	3927236	3927364	129	109	96.1	4	1	+	Nil	Intergenic	Yes	-62.52	TCGTGTTGCATATTCTTAGGCCCGGTCTTGAGGCAGGAACTGAGTAGTTGGTGAACTCGCTCTATGTTGTTCGTTCACTCGCGACGCGGTTCCTGTCCCAAGACCGAGTCTGTGAATATA CAAATGTGA	No
	CGGTCTTGAGGCAGGAACTGAG	17182514	17182640	127	111	96.9	12	1	+	Nil	Intergenic	Yes	-60.68	GTGTTGCATATTCTTAGGCCCGGTCTTGAGGCAGGAACTGAGTAGTTGGTGAACTCGCTCTATGTTGTTCGTTCACTCGCGACACGGTTCCTGTCCCAAGACCGAGTCTGTGAATATACAAATGTGA	No
oba-miR1861m	CGGTCTTGTGGCAAGAACTGAT	10471153	10471248	96	92	99	9	1	+	Nil	Intergenic	Yes	-50.84	TTGCATATTCTTAGGCCCGGTCTTGTGGCAAGAACTGATTAGTTCGTTAACTCGTTACCCGGTTCTTGTCACAAGACCGAGTATATGAATATGCAA	No
	CGGTCTTGTGGCAAGAACTGAG	3927459	3927554	96	80	95	4	0	+	Nil	Intergenic	Yes	-54.87	TTGCATATTCTTAGGCCCGGTCTTGTGGCAAGAACTGAGTAGTTCGTTAACTCGCTACGTGGTTCTTGTCACAAGACCGAGTATGTGAATATGCAA	No
oba-miR1861n	CGATCTTGAGGCAGGAACTGAG	10470931	10471058	128	96	93.8	9	2	+	Nil	Intergenic	Yes	-62.94	CGTGTTGCATATTCTTAGGCCCGATCTTGAGGCAGGAACTGAGTAGTTGGTGAACTCGCTCTATGTTGTTCATTCACTCGCGACACGGTTCCTGTCCCAAGATCGGGTCTGTGAATATACAAATGTGA	No
oba-miR1861o	CGATCTTGAGGCAAAAACTGAG	129566	129692	127	111	96.9	7	2	+	OBART07G00190	Intronic	Yes	-56.32	GTGTTGCATATTCTTAGGCCCGATCTTGAGGCAAAAACTGAGTAGTTGGTGAACTCGCTCTATGTTGTTCGTTCACTCGCTACACGGTTCCTGCCCCAAGATCGAGTCTATGAATATACAAATGTGA	No
	CGATCTTGAGGCAGGAACTGAG	10470932	10471058	127	107	96.1	9	2	+	Nil	Intergenic	Yes	-62.4	GTGTTGCATATTCTTAGGCCCGATCTTGAGGCAGGAACTGAGTAGTTGGTGAACTCGCTCTATGTTGTTCATTCACTCGCGACACGGTTCCTGTCCCAAGATCGGGTCTGTGAATATACAAATGTGA	No
oba-miR1862a	ACGAGGTTGGTTTATTTTGGGACG	21605703	21605790	88	88	100	1	0	+	OBART01G24680	Intronic	Yes	-59.86	GTACTCCCTCCGTCCCGAAATAACCAAACCTCGTAGGACATGTCACATCCTAGTACGAGGTTGGTTTATTTTGGGACGGAGGGAGTAT	EnSpm-11_OS / DNA/CMC-EnSpm andSTOWAWAY47_OS/ DNA/TcMar-Stowaway
oba-miR1862b	ATGAGGTTGGTTTATTTTAGGACG	6185556	6185754	199	123	90.5	8	2	-	Nil	Intergenic	Yes	-79.23	GGTCATTTAGATAGAACATGTTTCATCTCAGCACGCCTACTCCCTTCGTCCCAAAATAAATCAACATTGTACAAGATTTGACACATCATAAGATTACGAATCTGGATATACTAGGATGTGTCACATCCCGTATGAGGTTGGTTTATTTTAGGACGAAGGGAGGGAGTATCTTAGATGCCTTCCGCAGTATCTTATGACC	STOWAWAY47_OS/ DNA/TcMar-Stowaway
oba-miR1862c	ACGAGGTTGGTTTATTTTGGGACG	12988862	12988950	89	89	100	10	0	+	OBART10G11660	Intronic	Yes	-50.72	ACTCCCTCCGTCCCAAAATAAGTCAATCCCGTACTAGTATATGACACTTCCTAGTACGAGGTTGGTTTATTTTGGGACGGAGAGAGTAG	STOWAWAY47_OS/ DNA/TcMar-Stowaway and EnSpm-11_OS DNA/CMC-EnSpm
	ACGAGGTTGGCTTATTTTGGGACG	19539862	19539949	88	56	91	1	2	+	OBART01G22200	Intronic	Yes	-73.99	ACTCCCTCCGTCCCAAAATAAGCCAACCTCGTACTAGTACGTGACACATCCTAGTACGAGGTTGGCTTATTTTGGGACGGAGGGAGTA	STOWAWAY47_OS /DNA/TcMar-Stowaway and EnSpm-11_OS DNA/CMC-EnSpm
oba-miR1862d	ACTAGGTTTGTTTATTTTGGGACG	3968599	3968743	145	145	100	10	0	+	OBART10G03740	Intronic	Yes	-86.04	CTACTGGCTAGTCTCGTAGCTTGCTAGGTACTCCCTCTGTCCCAAAATAAACAAAGCTAGTACGGGGATGTGGCACTTCCTAGTCCTGTACTAGGTTTGTTTATTTTGGGACGGAGGGAGTATCATAGTTTGTTACTCCTCTGGT	TREP220 /DNA/TcMar-Stowaway
oba-miR1862e	CTAGATTTGTTTATTTTGGGACGG	2250225	2250317	93	85	97.8	11	0	+	OBART11G03490	Intronic	Yes	-51.54	TATTTCTTTCATCCCAAAATGAACAAATCTAGTACATTATGTGTTTGACATATCCTGTACTAGATTTGTTTATTTTGGGACGGAGGGAGTATC	STOWAWAY47_OS /DNA/TcMar-Stowaway
oba-miR1862f	ACGAGGTTGGTTTATTTTGA	7170265	7170339	75	63	96	1	2	-	Nil	Intergenic	Yes	-29.46	TAAAATAAACCAGCCTCATAAAGAATGGGGTACATTCTAGCACTACTAGCATGTATACGAGGTTGGTTTATTTTGA	No
oba-miR1862g	ATGAGGTTGGTTTATTTTAA	14046281	14046401	121	113	98.3	4	2	-	OBART04G11840	Intronic	Yes	-56.29	CCAAAATAAACCAACATCGTGATAGGATGTGACACATCATAGTAACGAGTCTGAACACGTAGAATGTCCAGATTCGTTGTATTAGGATGTGTCACAATTTAGTATGAGGTTGGTTTATTTTAA	STOWAWAY47_OS/ DNA/TcMar-Stowaway
oba-miR1863a	AGCTCTGATACCATGTTAGATTAG	8017972	8018345	374	370	99.8	2	0	+	OBART02G10740	Intronic	Yes	-125.1	CCATATCTCTAGTCTAATATGGTATCCGAGCTTATTGGTTAGTTGCTCTTGTTCCCTCAATCCCGTTTGTCTCCATCCACAACCACACGAGTGCAAAGCCTCACATTCATGTCAACAACAACTCTCATGTCATTAGCAAATCTAGTGTCTAGCATCAACACCTAGGTAGCACTTATTGGTTAAAAAGGGCATTTGCTAGGAAAAATGAGCAACCACTAGTCCACTACACATTTGGATGCTTGACAATATGTGCGCTTTGGTGCTTGCAATAATAATGTTGTGATGGAAGGTTTGTCACTAAATATTGGTTAGCAAAGTTGCAGTATGGGGAAGACCAATAAGCTCTGATACCATGTTAGATTAGTGATATGCCT	No
miR1863b.1/.2	AGCTCTGATACCATGTTAACTGTT/AGAGACTTGGCTGATGCATTACT	4176837	4177156	360	345	98	12	0	+	OBART12G05440	Intronic	Yes	-141.43	CAATAGCAATGCATCAGTTACGTTTCCTACATAGTTTACATGGTATCAGAGCTGAAATCCTAAACCAATGAATGTTTATCCAGCACCAATCCCCTGCTGCTAGGAGCTGTAGCTCCCGGGGCAGTACCTAATCCGCTGCTGATCTGTTTCTAGTCATGAAAAGCACTGTGATCTGTAAGTGCTTGCTGCATGCCATGGTTTCGCCCAATTCTATGGCCATCGTTGGATTCGTGACCTGACAGTGATGCAATAATCAGCGATGGATTTGTGTTGGCTCTACTTGGGGTTGAGGATCTTAGCTGTTAGCTCTGATACCATGTTAACTGTTTAGAGACTTGGCTGATGCATTACTTTT	No
oba-miR1864	TTGTAGTAACGTGATGGTCAATGT	13331968	13332223	256	252	99.6	2	0	+	OBART02G15490	Intronic	Yes	-148.14	ACTACACATTGACCATCGCGTTACTACGCCATTCTTGAGAGACGAGAATTGAAAAGAGGTGGGCGTGGGGGGAGGTAGCAGGCGGGTTTGACCGGTGGGAGGGGGCTTTGACCGTTCTTTGACCGAAGTGGGAGGTGGGTTTTGGGCCCTAGGGAGGGGGAGGTGGGTTGGCCCATGAGAGACCTCCCCCCACGCCCACCCCTTTTTGGTTTGTGTCGCAGGAACATTGTAGTAACGTGATGGTCAATGTGTAGTA	No
oba-miR1865	TGCTAGTGATGGTGATTCTTCGAC	31144211	31144354	144	140	99.3	3	0	+	Nil	Intergenic	Yes	72.13	CTCGAACTACTGCTAGTGATGGTGATTCTTCGACACAGTATTCGGCGAGTTTTGGGCTTCATCATGCGGTGCTCGACATGGTGACGAAGCCTGAACTTGCCAAAGACTGTCGAAGAATCGCAGCCACTAGTTGTAATTTGACTC	No
miR1866-5p/3p	GAGGGATTTTGCGGGAATTTCACG/TGAAATTCCTGTAAAATTCCTG	6051931	6052015	85	96	96	3	0/1	+	Nil	Intergenic	Yes	-44.85	CTTTTGCACGGAGGGATTTTGCGGGAATTTCACGGGAATTGAGTTGATTCCTGAAATTCCTGTAAAATTCCTGCGTTTCAAAGGAG	No
oba-miR1868	TCACGGAAAACGAGGGAGCAGCCA	13446716	13446884	169	160	95.6	4	0	+	OBART04G11190	Intronic	Yes	-82.27	GGAAAGGCTTTGTAAAACACACTATTTGGCAGTTTGGAAAGCGTGCTCACGGAAAACGAGGGAGCAGCCAAGGCATTGTTCTTACCGGTTTATGATTGGCTACTTCCTCGTTTTCCGTAAACACGCTTCCCGAGCTTCTGAACGGTGTGTTTCTTGCAAAAACTTT	WANDERER_OS /DNA/PIF-Harbinger
oba-miR1871	ATGGCTCTGATACCATGTTGGTTT	11288323	11288457	135	131	99.3	6	1	+	Nil	Intergenic	Yes	-63.7	TAACAATGAATATATCTGTTGTTTCTCTCAAATCTAACATGGTATCGGATCCATAGGTGTAGCCATATCAATCTTAAAGCTATGGCTCTGATACCATGTTGGTTTTGAAGGAAATGACTGATATATTTCATTGTA	No
oba-miR1873	TCAACATGGTATCAGAGCTGGAAG	10422907	10423103	197	89	99	7	0	+	OBART07G11240	Intronic	Yes	-80.71	TAGATTATGAACCTCAACATGGTATCAGAGCTGGAAGTCCTAAAGTTGACATCATGTTAGCCTGACGATGGTGGAGACCATGATAAGCTGATACCATGTATTTTGCCAACATTGTGTTTCTCCAAGATTGTGCTACATCACAAACTTAGAAAAACTTAGAACTTCTAGCTCTGATACCATGTTGAGTTTTATGGCCT	No
miR1874-5p/3p	TAGGGCTACTACACCATCCATAAG/TATGGATGGAGGTGTAACCCGATG	6534494	6534642	149	141	98.7	8	0	-	Nil	Intergenic	Yes	-58.9	ATAATCATCTATTAGTACAGTGGTGAAGACGTAGGGCTACTACACCATCCATAAGGGTTCGAATCTTCGATGTGCCTAGATAGGGTACGGTTGGATCCCATATGGATGGAGGTGTAACCCGATGCCTTTTACAAATAGATGGTTATTTT	No
oba-miR1875	ACAATGGAGTGAAGTGCAACAGAA	14056657	14056908	252	252	100	9	0	-	Nil	Intergenic	Yes	-105.24	GCTGTCCATTTTCATTGCACTTTGCTCCATTGTGGTATTGACATTCTGCAAGAACGAGTCCCAGTATCAAGTCACTGTTACGGTGTTGTTGGTACCATTGATTAACATAACACTTGACGGCCATACTTGGTCATGTTGTATGTTATCAGCTTCACAGAGGTACATGTGGCACTTTAACAGTTATTTGATACAGTGACTAGGCTGCAGTTGAGCGAAACCACAATGGAGTGAAGTGCAACAGAAATGAACATT	No
oba-miR1879	GTGTTTGGTTTAGGGATGAGGTGG	4493177	4493326	150	142	98.7	10	0	+	OBART10G04170	Intronic	Yes	-75.09	TCCAACCCATCCCACCTCATCCCCAAACCAAACATATGCACGCAAATGGCTTGTTGAGGAATAAACATCTTGCTCCCTTGCATTCTAAACTATGATATTCTTCAAGCATATGTGTTTGGTTTAGGGATGAGGTGGGATGGGTTAGGTCCA	No
oba-miR1880	TTCCAAGTGGGCCACTTAAGCATT	11465098	11465226	129	113	96.9	11	1	+	OBART11G11670	Intronic	Yes	-76.32	GTTCCGCTTGTGAAAATCGATTTTTCCAAGTGGGCCACTTAAGCATTCTGCCTGTAAAAGTAAAGGTATTTTCGCAGCCGGATCGCTTAAGTGGTCCACCTGGATAAATCGATTTTCGTAGGCGGATGA	CACTA-Q/ DNA/CMC-EnSpm
oba-miR1882a	AGATTGCTTTCAAGGACATTTCAT	12093260	12093415	156	130	94	7	2	-	Nil	Intergenic	Yes	-69.84	TCTGTTATCGTTACCAATATCCTAGATTGCTTTCAAGGACATTTCATTATGGAACCCCATTCTCATAAATTCAGTATCCAAAGATGGTTGTTGTATCTATGGGAATAAGGGTTCCCTAACGAAATGATCTTGGACGCAATCTAGGAGTTTGCTGATAACG	No
oba-miR1882b	AGATTGTTTTCAAGGTCATTTCTT	7050714	7050871	158	134	96.2	4	1	-	Nil	Intergenic	Yes	-88.43	TTATCGTTACCAACATCCTAGATTGTTTTCAAGGTCATTTCTTTATGGAACCCCATTCCCATAAATTCAGTATCCAAAGATGGTTGCTGTATCTATGGGAATAAGGGTTCCATAACGAAATGATCTTGGATGCAATCTAGGAGTTTGCTGATGATAACGT	No
	AGATTGCTTTCAAGGTCATTTCTT	5257261	5257420	160	128	95	11	0	+	Nil	Intergenic	Yes	-91.68	TGTTATCGTTACCAATATCCTAGATTGCTTTCAAGGTCATTTCTTTAGGGAACCCCATTCCCATAAATTCAGTATCCAATGCCGGTTGCTATATCTATGGGAATAAGGGTTCCCTAATGAAATGATCTTGGACGCAATCTAGGAGTTTGCTGATGATAAC	No
	AGATTGCTTTCAAGGTCATTTCTT	17383623	17383782	160	128	95	12	0	+	Nil	Intergenic	Yes	-93.56	TGTTATCGTTACCAATATCCTAGATTGCTTTCAAGGTCATTTCTTTAGGGAACCCCATTCCCATAAATTCAGTATCCAATGCCGGTTGCTATATCTATGGGAATAAGGGTTCCCTAATGAAATGATCTTGGACGCAATCTAGGAGTTTGCTGATGATAACGTT	No
	AGATTGCTTTCAAGGACATTTCAT	12093260	12093413	154	122	94.8	7	2	-	Nil	Intergenic	Yes	-70.03	TGTTATCGTTACCAATATCCTAGATTGCTTTCAAGGACATTTCATTATGGAACCCCATTCTCATAAATTCAGTATCCAAAGATGGTTGTTGTATCTATGGGAATAAGGGTTCCCTAACGAAATGATCTTGGACGCAATCTAGGAGTTTGCTGATAACGT	No
oba-miR1882c	AGATTGCTTTCAAGGTAATTTCTT	8039367	8039488	122	110	97.5	7	1	+	Nil	Intergenic	Yes	-60.67	CTAGATTGCTTTCAAGGTAATTTCTTTAGGGAACCCCATTCCCATAAATTCAGTATCCAAAGCTGGTTGTTGTATCTATGGGAAAGGGTTCCCTAATGAAATGATCTTGGACACAATCTAGG	No
oba-miR1882d	AGATTGCTTTCAAGGACATTTCAT	12093258	12093413	156	136	96.8	7	2	-	Nil	Intergenic	Yes	-66.44	TGTTATCGTTACCAATATCCTAGATTGCTTTCAAGGACATTTCATTATGGAACCCCATTCTCATAAATTCAGTATCCAAAGATGGTTGTTGTATCTATGGGAATAAGGGTTCCCTAACGAAATGATCTTGGACGCAATCTAGGAGTTTGCTGATAA	No
	AGATTGCTTTCAAGGTCATTTCTT	7963606	7963756	151	131	96	10	0	-	Nil	Intergenic	Yes	-79.67	TTATCGTTACCAATATCCTAGATTGCTTTCAAGGTCATTTCTTTAGGGAACCCCATTCCCATAAATTCAGTATCCAAAGCTGGTTGCTGTATCTATGGGAATAAGGGTTCCCTTACGAAATGATCTTGGACGTAATCTAGGAGTTTGCTGA	No
	AGATTGCTTTCAAGGTCATTTCTT	5257261	5257420	160	128	95	11	0	+	Nil	Intergenic	Yes	-91.68	TGTTATCGTTACCAATATCCTAGATTGCTTTCAAGGTCATTTCTTTAGGGAACCCCATTCCCATAAATTCAGTATCCAATGCCGGTTGCTATATCTATGGGAATAAGGGTTCCCTAATGAAATGATCTTGGACGCAATCTAGGAGTTTGCTGATGATAAC	No
miR1882e-5p/3p	AGATTGCTTTCAAGGTCATTTCTT/GAAATGATCTTGGACGTAATCTAG	7963607	7963747	141	141	100	10	0	-	Nil	Intergenic	Yes	-79	CCAATATCCTAGATTGCTTTCAAGGTCATTTCTTTAGGGAACCCCATTCCCATAAATTCAGTATCCAAAGCTGGTTGCTGTATCTATGGGAATAAGGGTTCCCTTACGAAATGATCTTGGACGTAATCTAGGAGTTTGCTG	No
5p/3p	AGATTGCTTTCAAGGTCATTTCTT/GAAATGATCTTGGACGTAATCTAG	5257272	5257412	141	117	95.5	11	0/1	+	Nil	Intergenic	Yes	-80.51	CCAATATCCTAGATTGCTTTCAAGGTCATTTCTTTAGGGAACCCCATTCCCATAAATTCAGTATCCAATGCCGGTTGCTATATCTATGGGAATAAGGGTTCCCTAATGAAATGATCTTGGACGCAATCTAGGAGTTTGCTG	No
5p/3p	AGATTGCTTTCAAGGTCATTTCTT/GAAATGATCTTGGACGTAATCTAG	17383634	17383774	141	117	95.5	12	0/1	+	Nil	Intergenic	Yes	-80.51	CCAATATCCTAGATTGCTTTCAAGGTCATTTCTTTAGGGAACCCCATTCCCATAAATTCAGTATCCAATGCCGGTTGCTATATCTATGGGAATAAGGGTTCCCTAATGAAATGATCTTGGACGCAATCTAGGAGTTTGCTG	No
oba-miR1882f	AGATTGCTTTCAAGGTCATTTTTT	9455785	9455944	160	140	96.9	11	1	+	Nil	Intergenic	Yes	-81.72	TGTTATCGTTACCAATATCCTAGATTGCTTTCAAGGTCATTTTTTTAGGGAACCCCATTCCCATAAATTCAGTATCCAAAGCTGGTTGTTGTATCTATGGGAATAAGGGTTCCTAACGAAATGATCTTGGACGCAATCTAGGATTTTGCGGATGATAACG	No
oba-miR1882g	AGATTGCTTTCAAGGTCATTTCTT	7391239	7391395	157	113	93	8	0	+	Nil	Intergenic	Yes	-89.21	TTATTGTTACCAATATCCTAGATTGCTTTCAAGGTCATTTCTTTAGGGAACCCTATTCCATAAATTCAGTATCCAAAGATGGTTGTTGTATCTATGGGAATAAGGGTTCCCTAATGAAATGATCTTGGACGCAATCTAGGAGTTTGGTGATGATAA	No
oba-miR1882h	AGATTGCTTTCAAGGTCATTTCTT	15406936	15407128	193	189	99.5	12	0	+	Nil	Intergenic	Yes	-90.56	CATGTCTAGAAATCTGTTATCGTTACCAATTTCCTAGATTGCTTTCAAGGTCATTTCTTTCTGAAACCCCGTTCCCATAAATTCAGTATCCAAAGCTGGTTGTTGTATCTATGGAAATAAGGGTTTTAGAATGAAATGATCTTGGACGCAATCTAGGAGTTTGCTGACGATAACGTTAGGGGTCTAGTGCAAT	ENSPM2_OS /DNA/CMC-EnSpm
	AGATTGCTTTCAAGGTCATTTCTT	12823893	12824085	193	145	93.5	6	0	+	Nil	Intergenic	Yes	-99.5	CATGTCTAGAAATCTGTTATCATTACCAATATCCTAGATTGCTTTCAAGGTCATTTCTTTCTGGAACCCCATTCCCATAAATTCAGTATCCAAAGCTGGTTGCTGTATCTATGGGAATAAGGGTTCCGGAACGAAATGATCTTGGATGCAATCTAGGAGTTTGCTAACGATAACGTTAGGGATCTAGTGCAAT	ENSPM2_OS/ DNA/CMC-EnSpm
oba-miR1883a	ACCTGTGACAGGCCGAGAATGGAA	11090489	11090606	118	110	98.3	11	1	+	OBART11G11370	Intronic	Yes	-91.08	ACCCGTCACTGGTATCTAGTCACCTGTGACAGGCCGAGAATGGAACCCGTCAAAGGGACACCTCTGACGGGTTCCATTCTCGATCCATCACAGGTGACTAGATGCCTGTGACGGCCCG	ENSPM4_OS/ DNA/CMC-EnSpm
oba-miR1883b	ACCTGTGACGGGCCGAGAATGGAA	7958740	7958876	136	126	97.9	11	0	-	Nil	intergenic	Yes	-97.89	CGGTTGCAGCCCGTCACAGGTATCTAGTCACCTGTGACGGGCCGAGAATGGAATCCGTCAGAGGAACACACCTCTGTCAGATTCTACTTCCTGCCCTCACAGGTGACTAGATACCTGTGACGGGCCGCAACTTAC	ENSPM4_OS/ DNA/CMC-EnSpm
oba-miR2055	TTTCCTTGGGAAGGTGGTCTC	152827	152926	100	89	97.8	9	1	-	OBART09G00150	Exonic	Yes	-34.81	AGAAGATGGAGGCACCAGCCCAAGGAAACACAGACATTGACAAGCAATTCAAGGAGAAGATTGCGTCCTACATTTTCCTTGGGAAGGTGGTCTCAGTTCT	No
miR2092-5p/3p	CAACTGAAGTCGGTGTTTACT/ACCAGCATTCCATTGGCAGAGG	7441970	7442072	103	95	98.1	12	0	+	OBART12G08330	Exonic	Yes	-22.52	TTGATCTCCCAACTGAAGTCGGTGTTTACTCCCACAAGATGATACACTATTAGTCCACCCTTATCAATTTTAGTACACACCAGCATTCCATTGGCAGAGGTGT	No
miR2093-5p/3p	GTGCATTAATTGGAAGAACA/ACATCTTCCAATTAATGCAT	12139868	12139921	54	54	100	5	0	-	Nil	Intergenic	Yes	-24.39	GATGTGTGCATTAATTGGAAGAACACATCTTCCAATTAATGCATTCTTCCTAGATTAA	No
miR2096-5p/3p	TGCCGATTTCCCCCTCGGGCG/CCTGAGGGGAAATCGGCGGGA	5536316	5536552	237	229	99.2	1	0	+	OBART01G07400	Intronic	Yes	-144.86	GACGCCGCACTGCCGATTTCCCCCTCGGGCGAGCCATCGGAGCGGGGGCCGTTGGCTCCCAAAGCAGACGCGAGAATTCACTGAAATTACCGCGCCATCTTATCTCCCCAAGTTGAAGAATATAATTCGGGCGCAGTAATTTTTAGTGAATTCATGTGTCTACTACTACATATGTCTGCTTGGGAGCCAACCGCGTTTCGACGGCTCGCCTGAGGGGAAATCGGCGGGAGGCGTTTGG	No
miR2101-5p/3p	ACATGTTTACAAGTTAAAATGT/ATTTAACTCAAGTGAGCATTGT	13058642	13058748	107	103	99.1	12	0	+	Nil	Intergenic	Yes	-28.36	TCTTTTCTCACATGTTTACAAGTTAAAATGTGGAGCAGAGGGTATACAACCCAAACAAGTTTGGCACTCTGAACGATTTAACTCAAGTGAGCATTGTGCGAGGCCAT	No
oba-miR2106	CGGAGGTTTTCTGGATACATT	20939384	20939469	86	86	98.8	2	1	-	OBART02G23410	Intron-exon	Yes	-33.58	TGCGAGAAGGATGTTCCGAGAATCTCGTACGCCGGTGAGGTTTCCCGTGATCTGGCGGAGGTTTTCTGGATACATTCAACGCGGAA	No
oba-miR2118a	TTCTCGATGCCTCCCATTCCTA	15165898	15166076	179	179	100	4	0	-	EPlOBAG00000000190	Exonic	Yes	-79.83	GGGAAGAGGAAGAAAGAGAGGCTCCAAGAGTAGTAGGACTGGGAACATATGAGAAAGCATGAGCTCTATCCATCTATCCATCCCCTCCCATTCGCTAGAATGTTGCAGGTGGAGATTTCGCTCTTATGTTTTCTCGATGCCTCCCATTCCTATCGTTCTTGGAACTTCCTTCCTCTTCC	No
oba-miR2118c	TTCCCGATGCCTCCTATTCCTA	15170906	15171004	97	97	100	4	0	-	EPlOBAG00000000176	Exonic	Yes	-39.74	TGGGAATAGGAACATGGAGGAAAGCCTAAAGCTAAATTTTCTGCCTCCAGTATTGGAGCTAGAGATTTGCTCAGTTTTCCCGATGCCTCCTATTCCTA	No
oba-miR2118d	TTCCTGATGCCTCCCATGCCTA	15170627	15170802	176	168	98.8	4	0	-	EPlOBAG00000000174	Exonic	Yes	-101.53	GTGGATCAGGAAGAGGAAGAAAAGAGGGTCTGAGAACGGTGGGCATGGGAACATGGAGGAAAGCCCAAACTCTTCTTCGCCTCTAGAACTAGGGGCTGAGATTTGGTTTCCTTGTTTTCCTGATGCCTCCCATGCCTATTGTTCTCAGATGCTCCTTCCTCTTCCTTTTGATTCGC	No
oba-miR2118e	TTCCAAATGCCTCCTATGCCTA	15170366	15170542	177	165	98.3	4	2	-	EPlOBAG00000000197	Exonic	Yes	-78.68	AGTGAGTCGGGAAGAGGAAGAAAAGAGAGTCTAAGAGCAGCAGGCATGGGAACATGGAGGAAAAAACATATATAGTTTTCTTCCCCTCTAAAGTTAGAGGTTGAAATTTGCTGTGTGTTTTTCCAAATGCCTCCTATGCCTACAGTTCTTAGGCACTCCTTCCACTTCCTGTTGGCTT	No
oba-miR2118f	TTCCTGATGCCTCCCATTCCTA	15173440	15173608	169	165	99.4	4	0	-	EPlOBAG00000000188	Exonic	Yes	-88.84	GTGAGCCAGGGAAGAGGAAGAACGAGAGGGTTCAAGAGCAGTGGGAATGGGAACATGGAGGAAAGCATGAGCTCTAAATTTCCTCCAAAGGAGATCCTGCTTTGTGTTTTCCTGATGCCTCCCATTCCTATTGTTCTTGGGTGCTCCTTCCCCTTCCTTCTTGGCTTGC	No
oba-miR2118g	TTCCTAATGCCTCCCATTCCTA	15173240	15173395	156	156	100	4	0	-	EPlOBAG00000000196	Exonic	Yes	-85.06	ACTTGGGAAGAGGAAGACAGAGGGTCTAAGAGCTGTAGGAATGGGAACATGGAGGAAAGTGCAAGCTCCATGTTTGTGGAGACTTGGCTTGCAACTTTCCTAATGCCTCCCATTCCTATTGTTCTTAGGTGCTCCTTCCTCTTCCTTTGGTCTCAC	No
oba-miR2118h	TTCCTGATGCCTCTCATTCCTA	15175570	15175726	157	145	98.1	4	0	-	EPlOBAG00000000186	Exonic	Yes	-73.03	GGAAGAGGAAGAAAGAGAGGATCTCAGAAATGTAGGAATGAGAACATGAAGGAAAGCCTAAGAGCTAATGTCTCCTCTACATTGGAGGTGGTGACTTAGTTTCATGTTTTCCTGATGCCTCTCATTCCTATGGTTCTAGGGTGCTCCTTCCTCTTCC	No
oba-miR2118i	TTCCTAGTGCCTCCCATTCCTA	15175304	15175484	181	173	98.9	4	0	-	EPlOBAG00000000180	Exonic	Yes	-99.26	GCAAGTAAGGAAGAGGAAGAAACTGAGTGTCTAAGGGCAGTCGGAATGGGAACATTGAGGAAAGCCTACAGCGTCTTTCTCGTCCACTAGAAGTGGGGGGTAAAGATAATGTTTTTGTGTTTTCCTAGTGCCTCCCATTCCTATTGTCCTTAGATACTCCTTCCTCTTCCTTTCAGCTTGC	No
oba-miR2118j	TTCCTGATGCCTCCCATTCCTA	15177512	15177682	171	163	98.8	4	0	-	EPlOBAG00000000198	Exonic	Yes	-72.71	GGTGAGCCAGGAAGAGGAAGAGAGACTCTAAGAGCAGTAGGAATGGGAACATGAAGGAAAGCCAAATTAAGCTCTAACCTCTGGTGTTGGAGATTTGGTCTGATGATTTTCCTGATGCCTCCCATTCCTATAGTTCTTAGGTGCTCGATCCTCTTACTTTCAGCTAACACC	No
oba-miR2118k	TTCCTGATGCCTCTCTTTCCTA	15179869	15180045	177	173	99.4	4	1	-	EPlOBAG00000000178	Exonic	Yes	-86.48	GCAAGCCAGGAAGAGGAAGAAAGAGAGTATCTCAGAATTGTGGGAATGAGACCATGAAGGAAAGCCTAAGCTCTATTGTCCCCTCTAGTATTGGAGGTGGAAACTTAGTTTCATGTTTTCCTGATGCCTCTCTTTCCTATTGTTCTTAGGTGCTCCTTCCTCTTCCTTTTGGCTTGC	No
oba-miR2118l	TTCCTAATGCCTCCCATTCCTA	15179633	15179809	177	157	97.5	4	1	-	EPlOBAG00000000177	Exonic	Yes	-83.86	AGCGAGTTAGGAAGAGGAAGAAATTGAGTGTCTAAGAGCAGTGGGAATGGGAACATTAAGGAAAGCCTACAGTATTTTCTTCTCCACTAGAATTAGGGGTGAAGATAATTCTTTTGTGTTTTCCTAATGCCTCCCATTCCTATTGTTGTTAAATACTCCTTCCTCTTCCTTTTGGCT	No
oba-miR2118m	TTCCTGATGCCTCCCATTCCTA	15181776	15181945	170	150	97.1	4	1	-	EPlOBAG00000000199	Exonic	Yes	-83.61	GGTGAGCCAGGAAGAGGATAGAGACTTTAAGAGCAGTAGGAATGGGAACATGAAGGAAAGCCAAACTAAGCTCTAACTCCTGGAGTTGGAGATTTGGTATGATGATTTTCCTGATGCCTCCCATTCCTACAGTTCTTAGGTCCTCGTTCCTCTTACTTTCGGCTAACACC	No
oba-miR2118n	TTCCCGATGCCTCCCATTCCTA	15184667	15184844	178	165	97.9	4	0	-	OBART04G13260, EPlOBAG00000000179	Exonic	Yes	-91.89	GTGAGCCAGGAAGAGGAAGAAAGAGAAAGCCTAAGAGCAGTGGGAATGGGAACATGGAGGAAAGCCTAAAAACCAAATTTCTTCCTCAGCAATGGAGGTGGAATTTGGTTTGGTTTTTTCCCGATGCCTCCCATTCCTATCGTTCTTAAGCACTCCTTCCTCTTCCTTTCAGCTCGCACG	No
oba-miR2118o	TTCCTGATGCCTCCCAAGCCTA	15184446	15184600	155	139	97.4	4	1	-	EPlOBAG00000000194, OBART04G13260	Exonic	Yes	-95.65	GGAAGAGGAAGAAAAGAGGGCCAAGGAGCAGTGGGCATGGGAACATGAAGGAATGCTTAAGCCCCTCTCCAATCCTCAGATGAGATTGGAGATGGAGTTATGAGTTTTCCTGATGCCTCCCAAGCCTATTGTTCCTTGGTGCTCCTTCCTCTTCC	No
oba-miR2118p	TTCCCGATGCCTCCCATGCCTA	6675126	6675299	174	174	100	11	0	-	EPlOBAG00000000181	Exonic	Yes	-91.77	GTGGGTCAGGAAGAGGAAGAAAAGAGTACCTAAGAGTAGTGGGCATGGGAACATGGAGGAAAGTTCAAACTCTTCTTCCCCTCTAAATTAGGGGGGTCGACTTGTTTTGATGTTTTCCCGATGCCTCCCATGCCTATTGTCCTTAGGTGCTCCTTCCTCTTCCCTTTGGCACAC	No
	TTCCCGATGCCTCCCAAGCCTA	15167995	15168164	170	130	94.1	4	1	-	EPlOBAG00000000187	Exonic	Yes	-78.47	GTGGGTCAGGAAGAGGAAGAATAGAGCACCTAAGAGCAGTGGGCATGGGAACATGGAGGAAAGCTCAAACTCTTCTGTCCCTCTAAAATAGCGGGGTCGACTTGTTTTGATGTTTTCCCGATGCCTCCCAAGCCTATTGTCCTTAGGTACTCCTTCCTCTTCCCTTTGGC	No
oba-miR2118q	TTCCCGATGCCTCCTATTCCTA	6678401	6678577	177	177	100	11	0	-	EPlOBAG00000000175	Exonic	Yes	-83.11	GTGAGCAGGGAAGAGGAAGAAAGAGAGCCTCTAAGAGCGATGGGAATAGGAACATGGAGGAAAGCCTGAAGCTAAATTTTCTACTCCAGTATCGGAGTTAGAAATTTGCTCTGCGTTTTCCCGATGCCTCCTATTCCTACCGATCTTAGGTACTCCTTCCTCTTCCTTTAAGCTCAT	No
oba-miR2118r	TTCCCAATGCCTCCCATGCCTA	6677914	6678088	175	175	100	11	0	-	EPlOBAG00000000182	Exonic	Yes	-80.56	GTGAGTCGGGAAGAGGAAGAAAAGAGGGTCTAAGAGCAGTGGGCATGGGAACATGGAGGAAGAACATGTACTTTTCTTCCCTCTAAATTTAGAGGTTGAGATTTGCTAAGCATTTTTCCCAATGCCTCCCATGCCTACAGTTCTTAGGTACTCCTTCCCCTTCCTGTTGGCTTGC	No
oba-miR2120	AAAGATCTGTAGTCCCGGTTGTTC	11074428	11074511	73	60	96	4	1	-	Nil	Intergenic	Yes	-56.38	AACAACCGGGAGTAAAGATATCTTTACTCCCGGTTTGTAAGAACAACCGGGACTAAAGAAAAGATCTGTAGTCCCGGTTGTTCTT	SPMLIKE / DNA/CMC-EnSpm
oba-miR2121a	AAAACGGAGCGGTCCATTAGCAT	13706619	13706738	120	114	99	1	2	+	OBART01G16470	Intronic	Yes	-71.27	GTGCTAATCTATCGCTCCGTTTTCCGTGCGGAACACAACCGCGGCCTTAGGCTGTGTTCCCATCTACCAGATGGGAACTCATTTCCCCTGCACGGAAAACGGAGCGGTCCATTAGCATGT	No
oba-miR2122	TTTTAAAAATGACCTTTTGTTC	8206826	8207033	212	170	96	2	2	+	Nil	Intergenic	Yes	-109.82	TTTTAAAAATGACCTTTTGTTCAGCGCAAAATCGTATAGCGCTGAACTTAGACACCTCAGCGCCACGTTAACTGACGCTGAATACCGTGCCACCATGAATAGGAGGCTAAGTCAGCGTGCCAACGTACATTCAGCGTCGTGCTATTTAGCGCTGAGGTGTCTAAGTTTAGCGCCATATGATTTGGCACTGAACAAAATGGTAATTTTTTAAA	MDR2 / DNA/MULE-MuDR
oba-miR2275a	TTTGGTTTCCTCCAATATCTCA	1107502	1107662	161	161	100	8	0	+	Nil	Intergenic	Yes	-64.04	AGCTTAGCTAGGCATCACAAACCATAATCTTTGGCAGTTGAATTTGAGGTTTGGATGGGACCAAATCTTACTGCAGACTTGCAGATTAACGCAAGATTTGGTTTCCTCCAATATCTCATGTTCAGTTGTCAGACAGTGAATAATGGTGCAATTAGTGAGCT	No
	TTTGGTTTCCTCCAATATCTCA	1104997	1105138	142	118	95.8	8	0	+	Nil	Intergenic	Yes	-58.19	AACCATAATCTTTGGCAGCTGAATTTGAGGTTTGGATGGGACCAAATCTTACTGCAGACTTGCAGAGCAAGACAAGATTTGGTTTCCTCCAATATCTCATGTTCAGTTGTCAGACAGTGAATAGTGGTGCAATTAGTGAGCT	No
oba-miR2275b	TTTGGTTTCCTCCAATATCTCA	1105009	1105108	100	100	100	8	0	+	Nil	Intergenic	Yes	-51.07	TGGCAGCTGAATTTGAGGTTTGGATGGGACCAAATCTTACTGCAGACTTGCAGAGCAAGACAAGATTTGGTTTCCTCCAATATCTCATGTTCAGTTGTCA	No
	TTTGGTTTCCTCCAATATCTCA	1107533	1107632	100	80	95	8	0	+	Nil	Intergenic	Yes	-45.88	TGGCAGTTGAATTTGAGGTTTGGATGGGACCAAATCTTACTGCAGACTTGCAGATTAACGCAAGATTTGGTTTCCTCCAATATCTCATGTTCAGTTGTCA	No
oba-miR2275c	AGAATTGGAGGAAAACAAACTGA	13258997	13259101	109	104	98.5	7	0	+	Nil	Intergenic	Yes	-46.19	ACTGGAAGTGAGAATTGGAGGAAAACAAACTGATTGCTGGTTGATGCTTGCAACAGTGTGGCAAACAATGTTCAGCTTGTTTTTCTCCAATATCTCACCTTCAGG	No
	AGAATTGGAGGAAAACAAACTGA	3066076	3066180	109	100	97	8	0	+	OBART08G03910	Exonic	Yes	-44.07	ACTGGAAGTGAGAATTGGAGGAAAACAAACTGATTGCTGGTTGNTGNTTGCAACAGTGTGGCAAACAATGTTCAGCTTGTTTTTCTCCAATATCTCACCTTCAGG	No
oba-miR2275d	CTTGTTTTTCTCCAATATCTCA	3066064	3066190	127	121	98.4	8	0	-	OBART08G03910	Exonic	Yes	-50.22	TTGTTCAGGCACTGGAAGTGAGAATTGGAGGAAAACAAACTGATTGCTGGTTGNTGNTTGCAACAGTGTGGCAAACAATGTTCAGCTTGTTTTTCTCCAATATCTCACCTTCAGGTTGATTGCTTGA	No
	CTTGTTTTTCTCCAATATCTCA	13258985	13259111	127	119	98	7	0	-	Nil	Intergenic	Yes	-52.34	TTGTTCAGGCACTGGAAGTGAGAATTGGAGGAAAACAAACTGATTGCTGGTTGATGCTTGCAACAGTGTGGCAAACAATGTTCAGCTTGTTTTTCTCCAATATCTCACCTTCAGGTTGATTGCTTGA	No
oba-miR2863a	TTGTCCCATTCTAGTTTAGCT	24819830	24819950	121	121	100	3	0	+	OBART03G29680	Intronic	Yes	-59.96	TGGGTACCCATTGTCCCATTCTAGTTTAGCTAAATGAACTACTACAGGGAGTAAATTCTATGGACCAGGAAAAGTGAGTTTTAGTTAATTTAGTTGAGCTAGAATGGGTCAATGGGTACCT	No
oba-miR2863b	TTCGTTTATTTGGACTAGAGT	3832251	3832348	98	98	100	2	0	-	Nil	Intergenic	Yes	-40.05	TCCTTTACCCACACTAGTTCAACTAAATGAACTAAATTTCACTTTTAGAATCACAAAAAATGAAATGTAGTTCGTTTATTTGGACTAGAGTGGGTCAATTA	No
oba-miR2863c	TTAGTAGGACTAGAATGGGCCAAA	26232967	26233076	110	110	100	2	0	+	OBART02G30430	Intronic	Yes	-54.3	GGTAATTTCTTGACCCACTTTAGTTCAACTAAAATGAACTAAGTTTCACTTTTAGAGAGTCTAAAGTGAAATTTAGTTCATTTAGTAGGACTAGAATGGGCCAAAGAATACCCA	No
oba-miR2866	TCTAGTTTGTGTTCAGCATC	6830042	6830142	101	97	99	3	0	-	OBART03G09930	Intronic	Yes	-59.2	ACCCTTTTTCTCTAGTTTGTGTTCAGCATCTATGTCAACTATGATGCTGAACACAAACTGACACAGATGCTGAGCACAAACTAGAGAAAAAGGGTCATATT	No
miR2867-5p/3p	TGTGCCATCCCACACATCCCGA/CCAGGACGTGTGGGATGGCA			101	101	100	11	0	+	OBART11G13170	Intronic	Yes	-60.76	CAATTGACGGCGTGTGCCATCCCACACATCCCGATCATGGCGTGTGACACAACTGGATGTGCGTGCCACGACCAGGACGTGTGGGATGGCACATGTTGTCA	No
oba-miR2868	TTGGTTTTGTGTAGTAGAAA	14686908	14686988	81	81	100	11	0	+	OBART11G14430	Intronic	Yes	-37.74	TCTTTTGTCCTTGGTTTTGTGTAGTAGAAAATGCCCACTTCATTTTTCTATTGCACAAAACCAAGGAGAAATGTACACATA	No
oba-miR2869	TCCCGACATTAAATTCTGGGC	21617408	21617568	161	161	100	5	0	-	OBART05G24420	Intronic	Yes	-83.11	GGGAGGAGGAGCTTCCCAGGATTTAATTTTGGGAGGTGGTGAGTACTAAGGAGAACAGTATGTTGTTCAGCTGGCAGGAGCTGCAAGGAGCAAGCCGCTGGCCAGGGTTTGATCCTTGGTACTCATTACCTCCCGACATTAAATTCTGGGCAGGATTAAGT	No
oba-miR2870	TAATCAGTTTGGGGAGACAAA	22414006	22414166	161	161	100	1	0	-	OBART01G25670	Intronic	Yes	-60.7	CTTGTACTTCAGTTTGTCTCTCCAAACTAATTAGTCCAATGAACTTCTGATTACAAATGAGTAACCACTAACTTCTGAGTTCTGATTATGGAGATATAACTATTGCAATTTCTTTCCAAAGTTCATTGCACTAATCAGTTTGGGGAGACAAACTGAAATGC	No
miR2871a-5p/3p	GACCGTAGAAACTAGCATAGAAAA/TATTTTAGTTTCTATGGTCAC	3414724	3414844	121	121	100	5	0	+	OBART05G04600	Intronic	Yes	-45.89	CATGGTGACCGTAGAAACTAGCATAGAAAAAAGTAGATATCTCAAGTGACTTTGTTCATTTACGTTGGGATAGACAAGTAACTACCTTTTCTATTTTAGTTTCTATGGTCACTTTGGTGGC	No
oba-miR2871b	TATTTTAGTTTCTATGGTCAC	5106147	5106287	141	99	99	4	0	+	Nil	Intergenic	Yes	-78.02	ATGGCTGCCCACCATGGTGACCGTAGAAACTAACATAGAAAAAGAGGTAGATATCTCAAGTGACTTTGTTCATTTACGTTGGGATAGACAAGTAACTACCTTTTCTATTTTAGTTTCTATGGTCACTATGGTGGCAGCCATG	No
	TATTTTAGTTTCTATGGTCAC	3414712	3414850	141	96	96	5	0	+	OBART05G04600	Intronic	Yes	-70.06	ATGGCTGCCCACCATGGTGACCGTAGAAACTAGCATAGAAAAAAGTAGATATCTCAAGTGACTTTGTTCATTTACGTTGGGATAGACAAGTAACTACCTTTTCTATTTTAGTTTCTATGGTCACTTTGGTGGCAGCCATGA	No
oba-miR2872	TGGGGTTCTACAAACCGAACT	2251997	2252356	360	352	99.4	11	0	+	OBART11G03490	Intronic	Yes	-131.37	CTTAGATTATTTCATAGTTCGGTTTGTAGAATCCCATCTTTGAGTTCTTGATTAATCACTCATCTGCAATTGATGGCAACAGGATGCTCGATCTTCCATCAGGTAAAGATAACTCTTGATTTGGCGAAAACTTGTCACACATGATTTGACTTTCGATCAACACGATCTAAACTTGCAATTTCAGCACCATGTCTTTTCTAGTTACCAACCGTGCCGAAATCTGATTGGCCTTCACTGAGAAGGCTAATCCTTGCATGCGAATCGAAGAATACAAGCAAGAAAAAGGTAGATTGTAGCTCAATTGCAGATGAATGATTTAGCACTCGAAGTTGGGGTTCTACAAACCGAACTAGTGGTGAA	SZ-39_/LTR LTR/Gypsy AND SZ-42_/LTR LTR/Gypsy
oba-miR2873b	TTGGACTTGAGATTTGGTATG	16695232	16695392	160	160	100	2	0	+	OBART02G18430	Intronic	Yes	-77.6	ACATTTCCACCAAATATCAAGTTCAAACTCAACTTTATTTAGGAGTAACAGAAAAGACAAATTTTGGGTGAATGGTAACATGACACTATTCACCTAGAATTTCTCTTTTTTGTTTCTCTCAAATGAAGCTAAGTTTGGACTTGAGATTTGGTATGAATGTA	TYPEU4 / DNA
	TTGGACTTGAGATTTGGTATG	16703306	16703466	160	160	100	2	0	+	OBART02G18430	Intronic	Yes	-77.6	ACATTTCCACCAAATATCAAGTTCAAACTCAACTTTATTTAGGAGTAACAGAAAAGACAAATTTTGGGTGAATGGTAACATGACACTATTCACCTAGAATTTCTCTTTTTTGTTTCTCTCAAATGAAGCTAAGTTTGGACTTGAGATTTGGTATGAATGTA	TYPEU4 /DNA
oba-miR2873c	CAAATGAAGTTGAGTTTGGAC	22098805	22098926	122	122	100	7	0	+	OBART07G24810	Intronic	Yes	-47.75	TTACCAAAACTCAACTTTATATGGGAGTAAAAAAAAGGATAAATTTCGGGTGAATAGTGACAGGGTATTATTCATTTGAAATTTGTTATTTTTGTTTCTATCAAATGAAGTTGAGTTTGGAC	TYPEU4 / DNA
oba-miR2874	ATGTGAACAGTGTCAAACAGTGTC	11800121	11800221	101	89	97	8	0	+	OBART08G11680	Intronic	Yes	-60.85	ACACTATTTTTGCACTGTTTGGAACTGTTCATAGGTTGGTTCCCGGCAGTAAAACTGCTGGAACTAACATGTGAACAGTGTCAAACAGTGTCAAATAGTGT	No
miR2876-5p/3p	AATTGCTGGCAGCACTGTTTA/TTCCTATATGAACACTGTTGC	14362240	14362420	181	181	100	6	0	+	Nil	Intergenic	Yes	-79.74	TTTTTGAGGAAATTGCTGGCAGCACTGTTTATATAGAAATTTCTGTAAAATAATTGCTCCTGAGCTTGTGTTTGTCATAAATGTTAGTTGTTACTGTAGATGTTTCTTTCCTTAAAAGTTTCCCTAAACATTCTTGCTTGTTTACAGGAATTCCTATATGAACACTGTTGCCAGCAATTTG	No
oba-miR2877	TTGCATCCTCTGCACTTTGGGCCT	21347833	21348193	361	349	99.2	4	0	-	OBART04G22040	Intronic	Yes	-181.38	AATCTTGGTTTAATGTATCATCTGATGTCCAAAGTGCAGATGACGCAGCTTGGGTGCTGATGTGGCAATCCATGGTGGTGAGAATTTTGCATTTAGCCCCCTCATGCTACAGTATGCCTTCAAGTCTACTCCCACCACTCCCAAATCTTTTGGTGCATGGCTTAAACTATGAATTTGCTGGATGCTGAGAAATTCATATTTGTTGATTTGGGGTGGTAGGAGTCGATTTCGGGGCATACTATAGTGAAGAGGCGTAAGTGCAAAATTCTCGTCACTGTGGACAAGCCTGAGTTGCATCCTCTGCACTTTGGGCCTCGAGTGATACATTAAACCAAGATTAAGGGTGTTTTTTAGAGGGAAA	CLOUD-5/ DNA/MULE-MuDR
miR2878-5p	TACATGTATAAAATTCTGAGGATG	20667135	20667231	97	81	95.9	8	0	+	OBART08G21180	Intronic	Yes	-59.9	ATAATGTATCTTTAGTTCTTTACATGTATAAAATTCTGAGGATGTTATATATATGACATCCTCGGGATTTTATGCATGTAAAGAACTAAACATACATGC	No
oba-miR2879	GCCAGATGTGTTAAAATAATGACC	16637596	16637896	301	293	99.3	2	0	-	OBART02G18370	Intronic	Yes	-88.82	TGCCCAGACGCGCTCTGGTCATTATTCTAACATATCCGGATCAACTGGAGAGAGAATTTTTAGAAAGGATGTTTGTGCACTTGTTCAACCTGTTTAACAATCACAATCAGATCACAAAAGATTATATTGACACTAAATTCATCTGATCTAGTACTTTATTTTTCCGCATAATGCCTCTTGTTTTGACTACTTGATCATTTTTAGATGTTTGTCAATGGATGGCACGAGGGTAAAAGCACCATTTATAAAATTTAATCTCTCCAATTGAGCCAGATGTGTTAAAATAATGACCATAGTATGT	No
oba-miR2880	ACGGTATCCCGTTCGGACAGGATG	20984291	20984470	180	172	98.8	3	0	+	Nil	Intergenic	Yes	-119.11	ATGCTACAGGACGGTATCCCGTTCGGACAGGATGATACCTCAGAGGTATCGTCTGATACCCAGGTATGCCAATACCTAGTAGGTATTGGCGATACCTTGAGGTATCATCATGTCCAAACGGGGTATCAGCCGATACCTTAGATGATCATCCTGTCCGAACGGGAAACCGTCCCGTAGCAT	OSTE26/ Satellite
oba-miR2925	TGGCGGCCGCGGGCTTCGT	21268122	21268241	120	120	100	1	0	+	OBART01G24270	Intron-exon	Yes	-44.89	TTCTTGACGCCGCCCTTGGCGGCCGCGGGCTTCGTCGCCGTCTCACTGAGCTTGGCAGCCGGCTCCTTGGCAAGTCCGGCAGGTTTCACGGCCTTCAGAGAAGCCATTCTTCTGATGCTT	No
oba-miR3979-5p/3p	TCTCTCTCTCCCTTGAAGGC/CTTCAGGGGAGGAGAGAAGC	16163402	16163512	114	107	99.1	11	0/1	+	Nill	Intergenic	Yes	-61.52	GGCTTTCTTGGATCTCTCTCTCCCTTGAAGGCTATCTCATGGAGGTTTGATGTACACCATTGTTGCCTAAGAAACTGAGAAAGCCTTCAGGGGAGGAGAGAAGCCAAGCAAGCC	No
oba-miR3980a-5p/3p	AATCGACGGCCTCAGTCAGGG/CTGGCCGAGGCCGTCGATTCT	21427242	21427433	192	164	96.4	2	0	-	OBART02G24060	Intron-exon5	Yes	-123.93	GCGGCGTCTTCCTCTTCTTCACCTTAGGAGAATCGACGGCCTCAGTCAGGGGCGCCTTCCCCTTGAGCTCGGGAGACGCGTTCTGCTTTGGCTGGGGGCGCAGGCTCCGGCGGGCCCTCATCATCACCGGAGTCAGACACTTCGTCCTGGCCGAGGCCGTCGATTCTCCTAGCGGGAAGAGGAAGACGCCGC	No
oba-miR3980b-5p/3p	AATCGACGGCCTCAGTCAGGG	21427242	21427433	192	192	100	2	0	-	OBART02G24060	Intron-exon5	Yes	-123.93	GCGGCGTCTTCCTCTTCTTCACCTTAGGAGAATCGACGGCCTCAGTCAGGGGCGCCTTCCCCTTGAGCTCGGGAGACGCGTTCTGCTTTGGCTGGGGGCGCAGGCTCCGGCGGGCCCTCATCATCACCGGAGTCAGACACTTCGTCCTGGCCGAGGCCGTCGATTCTCCTAGCGGGAAGAGGAAGACGCCGC	No
oba-miR3982-5p/3p	AGTTGCCTACATGGAGCGCCA/GCGCTTCACGTAGGCAACAAT	1216684	1216901	219	202	98.2	11	1	-	OBART11G01760	Intronic	Yes	-102.33	TGATGTGGCGCTTCACGTAGGCAACAATTTTGCATCCGGCCCCCTTTTGCAGGACAGCGTGGTGGTAATATTGTACTTAGCCCCTTTGAGCCACAGTACCACCCCAAAACTCCCCGAAATCCCCAAATCCCTCCTCCCTCACAGGAGCTCAAAGGAACTAAGTGCAATTTTTGGATGAGGCTGGATGCAAAATAGTTGCCTACATGGAGCGCCACGTCG	No
oba-miR5078	CCTCGTTCGACCGTGGCATTT	17316087	17316521	435	403	98.2	5	0	-	OBART05G18390	Intronic	Yes	-255.1	GGCTACGATAAAATGCCACGGCTAAATAGGGGGTGTTCGCTAGAATGCCATCGTGGACGGTATTTCCCTTGGATCTTCTTCTTCCTCCAACACCGGCCAATTCCCTCCATGTCATGTCGTCGTCCCATGGCAGAGCGCTCCAACCTGGCGCATCCGATGAAGTAGCCGTCGCTGCATACGCATTGGTTACAGCAGCACCAGCACTACAGGATGCCATCGCCGCCGAGCACGAATGTGAAGCAGAGCTCCTTGTCTTGGCAGTCAGGCACTGGTGGTGGGCATCATGAGCTGCTGCTGGAGCCAACTATGGCATGACATGGAGGGGAATGACCAGCACCCAACGTTGAGGGAGGAAGAGAAGATCCAAGGGCAATATCGTCCACGATGGCATTCTAGCGA…	No
oba-miR5081	TAATTTGCAGCAAACTGATAGT	16192	16441	250	210	96	7	1	-	Nill	Intergenic	Yes	-141.2	ATAGTGACAAACTATCAGTTTGTTGCAACATTAGTGATCTATTTCAGTTTGCTGCAATAATAGCGTGGAAAATTATCACAAAACCGCAACTTTTACGTGATATGCTACTACATGACAACTATAGCAGCATATCACGTACTATAGCAGCATATCACGTAAAAGTTACAGTTTTGTGATAACTTCCCACGCTATTGTTGCAACAAACTGAAATAGATCACTAATTTGCAGCAAACTGATAGTTTTATCACTA	OSTE28/ DNA/MULE-MuDR
oba-miR5143a	TGTGGTATGTTGGCAATGTAGGAA	7377585	7377793	209	201	99	1	0	-	OBART01G09680	Intronic	Yes	-70.85	CCTCATGCTTCCTCATTGACCAATATACCACAAAACGCTACAATGTTGGCCTCTTTACCACTATCAAGACACTTCTCCCAGTCCATTTTGTCTGTTGAGCATCAGGACATTAATAAGTGTGGAGTGCCTTGCTCTACATCATCCTCTGTAAACAGTCTGGGGTTGCAGTTTTATGTGGTATGTTGGCAATGTAGGAAGTCTGAATCGTA	No
oba-miR5143b	TGTGGTATGTTGGCAATGTAGGAA	7376286	7376476	191	191	100	1	0	-	OBART01G09680	Intronic	Yes	-61.66	TGACTCATGCTTCCATGTTGACCAACATACCACCAAAATATTATGATGTTCGCATGTTGCCCTGTTTACCACTATTAATCAAGACACTCCCCCTCCTCTCTTTTGTTTTCCTGGTGAACATCAATATATTGGTAAACAGGCTAAGGTTGTAATTTTCTGTGGTATGTTGGCAATGTAGGAAGTCTGAATGG	No
miR5144-5p/3p	TTCTTGTGCTGCTGAAGAGAC	20867070	20867492	423	415	99.5	1	0	-	OBART01G23670	Intron-exon	Yes	-203.29	TCCATATTATTCTTCTTGTGCTGCTGAAGAGACTCACCGACCTCCGGCGGCGGCGTCTTCTTCTTCCCATTGAAGGTCTCGGTCTTCTCCTTCAGCTCCTGCGGCATGGGACGACGAGGTGGAGCTCGAGTCCTCGAGGAACTTGTGCCGCATGGGACGCCCACCAAGAAAGCCCCCCTCGTCGCCCCGCCACCGCCACCGCCGCCGCCGAACAACCAAGAGTCTGAATCTGATTCTGATTCCGATGACGGCCAAAAGTCCGATTCCAGTGACGACGAGGCGCTGCCGGTGCCGAACCCAGCGCTTCAGGTCAACAAGAATGTGCCTCCGTCCGATGATGATGAGGATGACGACCAAGAGTCCGATTCCGGTGATGCCCGAGGTCGGTGAGTCTCCTCA…	Simple_repeat
oba-miR5145	ACCTGTTTGGATCCTTGAGGGCTA	20133374	20133455	82	44	88.8	6	1	-	Nil	Intergenic	Yes	-35.34	GCCCACCTGTTTGGATCCTTGAGGGCTAATTTGAGGCTAAAAGGTGAGAGCTAAATATTAGCCCATGGAACCAAACAGGGCC	No
	ACCTGTTTGGATCCTTGAGGGCTA	17360250	17360331	82	44	88.8	7	1	+	Nil	Intergenic	Yes	-35.19	CCACCTGTTTGGATCCTTGAGGGCTAATTTGAGGCTAAAAGGTGAGGGCTAAACATTAGCCCATGGAACCAAACAGGGCC	No
	CACCTGTTTGGATCCTTGAGGGCTA	22994226	22994307	82	44	88.8	2	1	+	Nil	Intergenic	Yes	-35.19	GCCCACCTGTTTGGATCCTTGAGGGCTAATTTGAGGCTAAAAGGTGAGGGCTAAACATTAGCCCATGGAACCAAACAGGGCC	No
oba-miR5147	ACAACTCTTGTGGATGGAGGG	15096094	15096459	366	346	98.6	2	0	-	OBART02G17000	Intronic	Yes	-142.3	CTAGTACTCCTTCCATCCACGAGAGTTGTACGTATAACTTTTTTCACAGTGACCAAGGAGAACACTAACTCCTCTGATCCATTTATTCATCTATATGGATTCATATGCAGTGTCGTTTCGTTTTTCCCGCATATCGCGCATACGCAACCAACAGCCCCGCCCTTGTGCACTGGTGCCGCATGCATGCAGTTGCCTTGCCAATTGCATGTGCATGCTCAACTGGTTGGCTGCTCGGGCCGCGTTATCAAATTAATCCATCCGCAGCCATACGATTACTGCTTCGAGGCACAAACAAAATACGTTCAACTCTTGTGGATAAACTGAGAAATGTTATGCGCACAACTCTTGTGGATGGAGGGAGTAATG	STOWAWAY14_OS/ DNA/TcMar-Stowaway
oba-miR5148a	TGAGGGGTAGAAATGTCATATCAT	9212826	9212902	76	76	100	3	0	-	Nil	Intergenic	Yes	-35.59	ACACGATATGACGTTTGTACCCCTCACAAGTACAAATATAATGCATGTCAATGAGGGGTAGAAATGTCATATCATGT	OSTE9 /DNA
	TGAGGGGTAGAAATGTCATATCAT	4997683	4997759	77	68	97.4	6	0	+	Nil	Intergenic	Yes	-40.79	ACACGATATGACGTTTCTACCCCTCACAAGTACAAGTATAATGCATGTCAATGAGGGGTAGAAATGTCATATCATGT	OSTE9 /DNA
	TGAGGGGTAGAAATGTCATATCAT	4997877	4997953	77	68	97.4	6	0	+	Nil	Intergenic	Yes	-40.79	ACACGATATGACGTTTCTACCCCTCACAAGTACAAGTATAATGCATGTCAATGAGGGGTAGAAATGTCATATCATGT	OSTE9 /DNA
oba-miR5148b	TGAGGGGTAGAAATGTCATATCAT	4997685	4997761	77	65	96.1	6	0	+	Nil	Intergenic	Yes	-39.46	ACGATATGACGTTTCTACCCCTCACAAGTACAAGTATAATGCATGTCAATGAGGGGTAGAAATGTCATATCATGTGT	OSTE9 /DNA
oba-miR5148c	TGAGGGGTAGAAATGTCATATCAT	4997684	4997762	79	75	98.7	6	0	+	Nil	Intergenic	Yes	-40.44	CACGATATGACGTTTCTACCCCTCACAAGTACAAGTATAATGCATGTCAATGAGGGGTAGAAATGTCATATCATGTGTG	OSTE9 /DNA
	TGAGGGGTAGAAATGTCATATCAT	4997878	4997956	79	75	98.7	6	0	+	Nil	Intergenic	Yes	-40.44	CACGATATGACGTTTCTACCCCTCACAAGTACAAGTATAATGCATGTCAATGAGGGGTAGAAATGTCATATCATGTGTG	OSTE9 /DNA
	TGAGGGGTAGAAATGTCATATCAT	2513601	2513679	79	75	98.7	11	0	-	Nil	Intergenic	Yes	-34.17	CACGATATGATGTTTGTACCCCTCACAAGTACAAGTATAATGCATGTCAATGAGGGGTAGAAATGTCATATCATGTGTG	OSTE9 /DNA
	TGAGGGGTAGAAATGTCATATCAT	9212823	9212901	79	75	98.7	3	0	-	Nil	Intergenic	Yes	-35.23	CACGATATGACGTTTGTACCCCTCACAAGTACAAATATAATGCATGTCAATGAGGGGTAGAAATGTCATATCATGTGTG	OSTE9 /DNA
	TGAGGGGTAGAAATGTCATATCAT	10700253	10700331	79	75	98.7	9	0	-	Nil	Intergenic	Yes	-40.44	CACGATATGACGTTTCTACCCCTCACAAGTACAAGTATAATGCATGTCAATGAGGGGTAGAAATGTCATATCATGTGTG	OSTE9 / DNA
	TGAGGGGTAGAAATGTCATATCAT	19303311	19303389	79	75	98.7	12	0	+	Nil	Intergenic	Yes	-40.44	CACGATATGACGTTTCTACCCCTCACAAGTACAAGTATAATGCATGTCAATGAGGGGTAGAAATGTCATATCATGTGTG	OSTE9 / DNA
	TGAGGGGTAGAAATGTCATATCAT	6744940	6745018	79	75	98.7	2	0	+	Nil	Intergenic	Yes	-40.44	CACGATATGACGTTTCTACCCCTCACAAGTACAAGTATAATGCATGTCAATGAGGGGTAGAAATGTCATATCATGTGTG	OSTE9 / DNA
	TGAGGGGTAGAAATGTCATATCAT	17818967	17819045	79	75	98.7	5	0	+	Nil	Intergenic	Yes	-40.44	CACGATATGACGTTTCTACCCCTCACAAGTACAAGTATAATGCATGTCAATGAGGGGTAGAAATGTCATATCATGTGTG	OSTE9 / DNA
oba-miR5149	GAGGAGCTGTGACGATTTGAGA	27311967	27312342	376	233	97.7	3	1	-	OBART03G32810	Intronic	Yes	-189.82	CATATAGGTCCCAAATCGCAACAACTCCTCCAAAATCCTACGTGGCGCTGATGTGGCATGCCACACGAACGTGACGTGGCGTTTAAAAATTTTCCTTTTCCTTTTTTCTTTTCTTCTTCTCTCTTTTTTTTTCTTTTATTCTCTTCTCTTTTCTCTGTGACCTGAGCAACCCTTGTAGCGGTGGCCTATAGCTGCAGTGAGAGCAAGAAAAGGAGAAGAAAGGAAAAAAAAGAGAATAAAAAAGGGAAATGAAAATTTTTTAAGTGGGTCTCATTTGTCATTCAATATTATGCCATGTCATGTCCGTGTGGCATTGCCACATCAGTGCCATGTAGGATCCTGGAGGAGCTGTGACGATTTGAGACCTAGATGACAC	CLOUD-4 /DNA/MULE-MuDR AND CLOUD-7/ DNA/MULE-MuDR
miR5150-5p/3p	AGCTTCTGACAGCTGCAGTTTCTC	12160287	12160362	76	68	97.4	4	0	+	OBART04G09810	Intronic	Yes	-71.15	GTTTGGGGGAGCTTCTGACAGCTGCAGTTTCTCCTGTTCTAGGAGAAGCTGCAGCTGTCAGAAGCTCCCTCAAACAG	F569/DNA/PIF-Harbinger
oba-miR5151	TAATGATGTGGGTACGAATGAA	3210334	3210482	149	137	98	5	0	-	OBART05G04330	Intronic	Yes	-99.26	GTTTGCTTCACTAATGATGTGGGTACGAATGAACAAAAATGTGACTATTTTAGACTTCACTGTTGATGACTGATGGCGACACGAGTAACATGAAGCCTAAAATAGTCACATTTTTGTTCATTCGTACCCACATCATTAGTGAAGCAAAC	No
miR5152-5p/3p	GTAGGGATAGGCATGATCTCT	23361762	23361974	213	209	99.5	5	0	-	Nil	Intergenic	Yes	-85.36	TAAAGGTAGGGATAGGCATGATCTCTTTCTCACCAAATTTCTAAGACCAAACTCAACTTCGTTTGGAAAGTTAAAAGAAGACAAATTTTGCATGAAACTTCCCTATCACTATCCGTGCAAAGTTTGTATTTCTTGTATCTTGCAAGCAAATTTGAATTTGGTCTTGAAATTTTGTGGAGATATAGACCATGCCTATACCTACCACTAATATTT	TYPEU4 / DNA
5p/3p	GTAGGGATAGGCATGGTCTCT	23569641	23569853	213	177	95.8	5	1/0	+	OBART05G27420	Intronic	Yes	-83.76	TAAAGGTAGGGATAGGCATGGTCTCTTTCTCACCAAATTTCTAAGACCAAACTCAACTTCGTTTGGAAGATTAAAAGAAGACAAATTCTGCATGAAACTTTCCTATCACTATCCGTTCAAAGTTTGTATTTCTTGTATCTTGCAAGCAAATTTGAATTTGGTGTTGAAATTTTGTGGAGATATAGACCATGCCTATACCTACCTCTAATATTT	TYPEU4 /DNA
oba-miR5154	AGCACCAGTTAACGTGGCGCTGAG	14706208	14706324	117	69	89.7	7	2	+	Nil	Intergenic	Yes	-65.44	TTAGACACCTCAGCGCCAAATAGCACGGCGTTGAATGCACGTTGGCACGCCGACTCAGCCTCCCATCAGAGGTGGCACGGCATTCAGCACCAGTTAACGTGGCGCTGAGGTGTCTAAA	No
	AGCGCCAGTTGACGTGGCGCTGAG	3555294	3555413	120	64	88.3	8	2	+	Nil	Intergenic	Yes	-75.2	TTAGACACCTCAGCGCCAAATAGCATGGCGCTGAATGCACGTTGGCACGCCGACTCGGTCTCCCATCTGCGGTGGCACAGCATTCAGCGCCAGTTGACGTGGCGCTGAGGTGTCTAAGTT	MDR2 /DNA/MULE-MuDR
oba-miR5155	ACTTTAATACCATTGGAAGATTGC	6894919	6895025	187	187	100	8	0	+	OBART08G07650	Intronic	Yes	-68.45	AGTTCCTGGTACACTTTAATACCATTGGAAGATTGCACCATTTAAGTTTCTTTTTTTTTGTTACTGTGGTTTTTTGCATGAAAAAAAAAGAAAGAACAGGTAATGCTAAACAGTAATAGATAAGTGGATGGGATGGTAACCAACTATGTTGTGTTATCTTTCGGTGGTATTAAAGTGTATCAGAAGCT	No
oba-miR5156	AGCCTGTAAAACTGCAAAAAGGAA	12556277	12556619	343	335	99.4	8	0	+	OBART08G12390	Intronic	Yes	-177.36	TCGTGAGGCAAAAGCCTGTAAAACTGCAAAAAGGAACATTATCTCTCCTCTCTCCCCCAGTGTTACCGGGACTCCCGTGTCTAAGAAAAATTTGCCGCGTCGACACGCATCCCCGTGTCGATGTGTATCAGACGCGGGACGATGCGCATCGGACACTGCTAGCGCGAGTCCAAGTCCAAAAGGAGAGTTGCAATCGCTGCTGCTGTGCTGCAAGGTGAAGTAATAAAGCTCTAGCAGCAGTCCTGTAGTGTGTAGGGATAAAGCATGTGGGAGAGAGAGAGCAGGTGAGGGAGAGAGGAGAGAGAATGTCCTTTTTGCAGTTTTGCAGGCTTTTGCCTCACAC	Simple_repeat
miR5157a-5p/3p	AACTTTTTGATAGCTACAACTTCT/agaagttgtggctatcaaaaagtt	16483932	16484015	84	72	96.4	8	1//0	-	Nil	Intergenic	Yes	-56.1	AGGGCCTTAAGAACTTTTTGATAGCTACAACTTCTCTCTTAGAATCGGCTCTTCTAAGAGAGAAGTTGTGGCTATCAAAAAGTTCCTAAG	No
miR5157b-5p/3p	AACTTTTTGATAGCTACAACTTCT/agaagttgtggctatcaaaaagtt	16483932	16484015	84	72	96.4	8	1//0	-	Nil	Intergenic	Yes	-56.1	AGGGCCTTAAGAACTTTTTGATAGCTACAACTTCTCTCTTAGAATCGGCTCTTCTAAGAGAGAAGTTGTGGCTATCAAAAAGTTCCTAAG	No
oba-miR5158	TGAGCCACTGGGATGAGGATGAAT	18700014	18700279	266	254	98.9	8	0	+	OBART08G18590	Intronic	Yes	-143.24	TCAGAGTAATTCGTCCTCATCCCAATGCTCGTCATCTACGGTTGGAAAAAGCCATGAACTTTATGTGGCATAATGGCTCACCTCTATGGGTACACGGTGTGGAAGCGGACAAAGTCTCTAGCTCACAAAGATGAGTGGAGATGACTTTGTCCGCTTCCGCTTGGTCTGCCTGCATTGGAGAACCGTTGTGCCGTGTAAAGGGCATGAATTCTTCCAGTTGTTGATGATGGTGAGCCACTG GGATGAGGATGAATACTCCGACAACA	No
oba-miR5159	AACTAGAGTGGGTCAACGGGTACC	10116367	10116442	76	76	100	11	0	+	OBART11G10890	Intronic	Yes	-47.2	TGTACCTGTTGACTGACTCTGGTTCAACAAAACCAATTTTACTTTTGTTGAACTAGAGTGGGTCAACGGGTACCCA	No
oba-miR5160	CGAGATCGATGGTATATTTCTG	1714705	1715084	380	372	99.5	12	0	-	OBART12G02560	Intronic	Yes	-183.56	CTTTTTGCAGAAATATACCGTCGATCTCACATAACCATTGAGCATGACGTCGCGGGCGGTATCGTGCAGGGAAAGCCGGTCTCGCTGATTGAAATAGCGATACCGGACTGCCACCGATTCAATTAGTGATTAACTATCATGATTAGCGATTAATTAATTAATTATTAATCACTAATCAGGATAATTAGTCACTAAATATTATTAGTTAATAGTTAATTAGGTAATTAATCACTAATTAAAAAGTGGAGATCATTGCATCAGTGAGACAGTGTCGCTGTTTCAATCAGCGAGACCGCTCTTCCGTTCCGCGAGACTGCGCGGTCTCGCCCTTTTGCGCAACGGTTGTGCGAGATCGATGGTATATTTCTGCAAAACAATTT	Simple_repeat
oba-miR5161	TCTGGATCAGAGGGAGTATA	8891555	8891830	276	276	100	12	0	+	OBART12G09290	Intronic	Yes	-64.31	TTCTAGAATATACTACCTCTGTTCCAAAATATAAGCATTTCCAGGATTCAAATCTTGTTCCACAATATAAGCATTTCTACCACTATTTACACCACTACTTGTCCCATCAATCACTTTCCATCCAATTTTTTCCCCATCCAACCCCCAACCCCCAACCCCCCTAACTCTCCCTCATTTATTGAGGGGCACCAAAGTCTTTTTTCCTCAACCTTAATCTTTGCTAAACAACCTAGAAATGCTTATATTCTGGATCAGAGGGAGTATATGATAGTTCACT	STOWAWAY29_OS /DNA/TcMar-Stowaway
oba-miR5179	TTTTGCTCAAGACCGCGCAAC	11305344	11305567	224	216	99.1	2	0	+	OBART02G14010	Intronic	Yes	-94.21	TTGAGAGGCGTTTTGCTCAAGACCGCGCAACGATTCCATATGACACCGCATCGTTGTCCATGCCTATCATGTTCATCCAGAGCCCCTGTTGATCTTTAGATAAGAGAAAAGCTCAAAATTAAAGAAGGCTTGTTTATTGATCATGTCAAGGATAGGTATCGACGGCGATGCGCTGGTTATGGCCATGGTTGTGCGGTTCTTGCGCAATAACGTTTTGATCTCGA	No
oba-miR5337a	AAATTACTTGTCGTTCTAGCT	3100873	3101113	238	236	99.8	4	0	+	OBART04G03100	Intronic	Yes	-90.37	CCTTCATTTCAAATTACTTGTCGTTCTAGCTTTGTCCTTAAACATGTATATCTTTGACCATCAATTTTTAAAAACTCATATGGTTTAACATCATATGATTTTTTTTTTAGATTCACTATGACAAATACTTTAATAAATACAACTCATATTTTGAACTATACGGATTTCTAAAAATTGATGGTCAAAGATATACATGCTTGACTTAGGACAAAGCTAGAACAAAAAGTATTTGAGTACTAGA	No
oba-miR5337b	CTAGAACGGCAAGCAATTTGA	32824945	32825188	244	240	99.6	3	0	-	OBART03G41230	Intronic	Yes	-90.72	CCTCCATTTCAAATTACTTGTCGTTCTAGCTTTGCCGCTAGTCAAACATTTCTATTTTTCACCATCCATTTTTGGAAATTCGTGTAGGTTAACATGCAATATATATTATGGAAGTATTTCTCATGGTGAATCTAAAAACATAAACCTTATGATGTTAAACTATATGAATTTCTACAAGTTGATGTTCATATAAACATTTGATTTAGGACAAAGCTAGAACGGCAAGCAATTTGAAATGAGGGGA	No
oba-miR5339	CAGATAGAGAATCTTCTCAGA	24176734	24177090	357	337	98.6	6	0	-	OBART06G26240	Intronic	Yes	-97.47	ATGCTGTAAGGCATCGTTAACAGATAGAGAATCTTCTCAGAAAATTCTCCAAATTTGATGTTTGAAAGCAGACTGATTCTTTGAGAACTGTGAGCCTGTAGTTAAGCTATCAGCTTGAAATCCTTTACTGCAGCACTACATACTCTGGAACCTTGTTACTGTTATTAGCCACCAGCAAGCCACCTCAATTTACAGTTAGTGCCACCACAAAAGGACTCTTCCCAGTTATATATAAGCTATACCACCCAGATATTCAGCTACACCTTGAAGGCATAAGAAGCATATGCTTTTGGATACAATCAAATGGAGAATCTGATGGGAATATTCTTTATCTGTTAACAACAAACAAAGGCTCAG	No
oba-miR5485	TGACAACTGGTAGCAGAGCAA	20389558	20389675	118	118	100	3	0	-	Nil	Intergenic	Yes	-64.29	CTTGGAGTGGTGACAACTGGTAGCAGAGCAATGTCATCTCCACTTGCCGGTTGTTCCTGGTATGTCGAGGGATACTGGTGCTGACATTGCTCTGATACCAATTGTCGGCACTCTAGGC	No
oba-miR5496	CCAGCCGGTGGCATAGTTCTC	20218314	20218399	86	86	100	2	0	-	Nil	Intergenic	Yes	-30.82	GGACGTCATGCCAGCCGGTGGCATAGTTCTCGTGAAGCCCGGACGAGTACTAGCGTATCCGCTGAGTACAGATTATCGAGACGTCG	No
oba-miR5499	GAAGGAAGAATCGTTATGGAA	10895949	10896073	125	113	97.6	4	0	+	Nil	Intergenic	Yes	-48.62	TTCTGCTGTTCCATGTTTGATTCTTCATTTGGGTATCTAACATCAGCGGGAACCTTAAGTCTTCTTCACATATCCATTTGATGGATAGATTGCCGAAGGAAGAATCGTTATGGAATAATGCAGAT	No
oba-miR5508	TAGATGGCTGATCTGGTGTGG	431422	431574	153	153	100	6	0	-	OBART06G00710	Intronic	Yes	-70.09	GCTATTGAACTAGATGGCTGATCTGGTGTGGCTTGGCTTTGGGTAAGAAGGATTGGCCTCTGTCTAGTGCCTCACTTTCCTTCTGCGGTTCTGTCTACTGTCCTGGTTTGGAAGAAGTCAAACCAAGCCAGATCAGCCATCTAGTTGAGTCTC	No
oba-miR5510	AGGCTGATCCACTCCAGAGGA	13830770	13830894	125	121	99.2	12	0	-	OBART12G13030	Intronic	Yes	-55.12	GTTGGCTCAAAGGCTGATCCACTCCAGAGGAGGTTTCGTAGGACAGATCCCCTCGATTCATTGTCACTCGTTCATGGATCATCCTGATGAACATCCTCAGGAGTGGATTGGGCTTCAAGACAGCA	No
oba-miR5512a	TAGGATATGGTAATGCTAAAA	12080299	12080428	137	130	100	4	0	+	Nil	Intergenic	Yes	-72.87	CTCTTGTATTTTTTTTTAGCATTACCATATCCTATTTGGCAATGAATTTCATATACTAGAGTATGTTCTTAAGATTGGATTGTCTAAAGTGAAATTCATTGCCAAATAGGATATGGTAATGCTAAAAAAAATACATG	No
oba-miR5512b	TAGGATATGGTAATGCTAAAA	12080302	12080433	132	127	100	4	0	-	Nil	Intergenic	Yes	-68.41	TGTATTTTTTTTAGCATTACCATATCCTATTTGGCAATGAATTTCACTTTAGACAATCCAATCTTAAGAACATACTCTAGTATATGAAATTCATTGCCAAATAGGATATGGTAATGCTAAAAAAAAATACAA	No
oba-miR5513	TAACAAAGGACAACAGACTGA	31151594	31151739	146	146	100	3	0	+	OBART03G38510	Intronic	Yes	-72.61	GTCATTATTCTTCAGTCCGTTGTCCTTTGTGATAACATATCTGTACTTATACGTTTGTTCATTTAGGATAGACAAGGCTCAAAGCCACGCTAGCTGACATTAGCCGGATATGTTATAACAAAGGACAACAGACTGAAGAATAATGA	No
oba-miR5522	AACAATAGGAATGGGAGGCAT	15173263	15173375	113	113	100	4	0	+	EPlOBAG00000000196	Exonic	Yes	-50.85	AGCACCTAAGAACAATAGGAATGGGAGGCATTAGGAAAGTTGCAAGCCAAGTCTCCACAAACATGGAGCTTGCACTTTCCTCCATGTTCCCATTCCTACAGCTCTTAGACCCT	No
oba-miR5536	AATGGTAGTGATATTATGGTGG	6669039	6669184	146	106	93.2	9	2	-	Nil	Intergenic	Yes	-47.01	TGAGGATCCTCTAGCATAATATCAGTATCATTACAGTTACTGGTATGTAGATCTCACCCTCCTATTTCCCCACATGTCATTGTCTATAATTTTTTTTAGAATGTCAGTATCTATAATGGTAGTGATATTATGGTGGAGGATGTGAA	No
oba-miR5539a	AAGAAAACGGATGCGCGTGCTA	22050769	22050833	65	65	100	11	0	-	Nil	Intergenic	Yes	-31.89	AGCAAGAAAACGGATGCGCGTGCTAACGCTTTCGCGCTAGTGCGCTCAATCCGTTGCTTGTTTGG	No
	AAGAAAACGGATGCGCGTGCTA	5033938	5034002	65	65	100	10	0	-	Nil	Intergenic	Yes	-31.89	AGCAAGAAAACGGATGCGCGTGCTAACGCTTTCGCGCTAGTGCGCTCAATCCGTTGCTTGTTTGG	No
	AAGAAAACGGATGCGCGTGCTA	14817726	14817791	66	63	98.5	12	0	+	Nil	Intergenic	Yes	-27.36	AGCAAGAAAACGGATGCGCGTGCTAACGCTTTCGNGCTAGTGCGCTCAATCCGTTGCTTGTTTGGA	No
oba-miR5539b	AAGAAAACGGATGCGCGTGCTA	22050769	22050833	65	65	100	11	0	-	Nil	Intergenic	Yes	-31.89	AGCAAGAAAACGGATGCGCGTGCTAACGCTTTCGCGCTAGTGCGCTCAATCCGTTGCTTGTTTGG	No
	AAGAAAACGGATGCGCGTGCTA	5033938	5034002	65	65	100	10	0	-	Nil	Intergenic	Yes	-31.89	AGCAAGAAAACGGATGCGCGTGCTAACGCTTTCGCGCTAGTGCGCTCAATCCGTTGCTTGTTTGG	No
	AAGAAAACGGATGCGCGTGCTA	14817726	14817791	66	63	98.5	12	0	+	Nil	Intergenic	Yes	-27.36	AGCAAGAAAACGGATGCGCGTGCTAACGCTTTCGNGCTAGTGCGCTCAATCCGTTGCTTGTTTGGA	No
oba-miR5540	TTGTGCGAGATTGATGGTATA	29995519	29995853	335	295	97	1	1	-	Nil	Intergenic	Yes	-140.16	TAATATAACGTCGATCTCGCACGATCTCGCACAACGGTTGCGCGAAAATGACGTGGATGTGACGTTGCAGACGGTATTGCGCATTGAAAGTACGAGACCGCACCGTGCACGATAATTAATCACTAATTATTATTAGCTAATAGTTAATTATGTACTTGATCACTAATTAAATGGAGCCGGTTGATACTGTCGCAGACTGTTTCAGCAAGACCTCGCTCTTTCATTTTGTGAGACCGCGCGGTCTCGCACATAGCCCATGCGATATCGCCTGCGACGTCACGCATCCGTTATTTTCGTGCAATGATTGTGCGAGATTGATGGTATATTTTCGCAAA	Simple_repeat
oba-miR5541	TCAAGTGGTGTACTCTAAAGA	5637558	5637756	199	38	100	9	0	-	Nil	Intergenic	Yes	-88.43	GTCCAATGAGTCAAGTGGTGTACTCTAAAGAAAAAAAAGTCTAATTAATTTAACCACCTAACATAGCTTTTCTTTTTCCTTTTTGGGATTTATCACCCTAAACTACAATACATAAATCCCAAAAAGAAAAAAAAACTATTTTACATGGGTATATTAGACTTTTTTTCTCTTTAGAGTACACCACTTAACTTATTGGACT	No
oba-miR5542	TTTGAGAAGGTACCATGAGGT	25090385	25090536	152	104	92.1	4	2	-	OBART04G27210	Intronic	Yes	-73.97	TTCTATGGTTTTTGAGAAGGTACCATGAGGTACCAAAAATTTAGTGTAAAATTTGGTATCTTATGATACCTCATAATACCTAGGTACCATGAGGTACTAAATTTACAATAGAAAAAATGGTACCTCGTGATACCTCCTCAAGAACCGTAAAA	OSTE19 /DNA/MULE-MuDR
	TTTAAGAAGGTACCATGAGAT	5226552	5226695	144	80	88.9	9	2	-	Nil	Intergenic	Yes	-60.71	TTCTACGGTCTTTAAGAAGGTACCATGAGATACCAAAAATTTAGTGTAAAATTTAGTACCTTATGGTACCTCATAGTATCTAGATACCAAGAGGTACCAAATTTACAATAGAAAAAGTGGTACCTCATGGTACCTTCTCAAGGA	OSTE19 /DNA/MULE-MuDR
oba-miR5788	TGGATGTGACATACTCTAGTA	27537344	27537459	116	112	99.1	3	0	+	OBART03G33050	Intronic	Yes	-66.78	AAAAAAACGATTCTAGAACTGGATGTGACATACTCTAGTACAATGAATCTGGATAGAGGTATATCCAGATTCGTAGTACTAGGATATGTCACATCCAGTACTAGGTTGATTTTTTT	STOWAWAY47_OS/ DNA/TcMar-Stowaway
	TGGATGTGACATATTCTAGTA	4023907	4024010	104	72	92.3	2	1	-	Nil	Intergenic	Yes	-45.71	AAAAAAACGAATCTAGAACTGGATGTGACATATTCTAGTACAATAAATCTGGATAGAGATATGTCCAGATTCGTAGTACTAACATATATCACATCCAGTACTAG	STOWAWAY47_OS/ DNA/TcMar-Stowaway
oba-miR5794	TGAGGAATCACTAGTAGTCGT	3414533	3414968	436	432	98.8	5	0	+	OBART05G04600	Intronic	Yes	-164.71	CATCGATATGGCTGCAAGACTGTTTGCGATTCCCCATGAAATCCAAATATGGAAATCAAAAGGCTTGAAGTAGATACTGTTGGCATACACACAACCATAGAGTTCATCTTCAGAACCAAATCCACGTTCTTGAAAATATGAGGAGGGTGCTGCTGGAAGAACAACAATCGCTCATCGTGATGGCTGCCCACCATGGTGACCGTAGAAACTAGCATAGAAAAAAGTAGATATCTCAAGTGACTTTGTTCATTTACGTTGGGATAGACAAGTAACTACCTTTTCTATTTTAGTTTCTATGGTCACTTTGGTGGCAGCCATGATAGACAGAAACAAAGGCTCACCGATGAAACCCAGGACTTGCTCTACTTCAAGATTATTGTTTTCTATATTCTGGATTTC…	No
oba-miR5805	ACGAGTGATGGCGGCGTATACCTG	10369975	10370378	404	340	98.4	12	0	-	OBART12G10380	Intronic	Yes	-202.97	CGACATCAGCACGAGTGATGGCGGCGTATACCTGCGGGAAGGCGGCGGCATGAAGGTACAGGGGCAAGCGGCTGCGCGGCGCAGCCTGCTGGAGCACCTCCAAGAGGTTGCGGCACTTGTTCTGCTCAATACACAAGCAAAATAATGAGGATAGCTAGCGTTTGGGGATGGGCCAGGCGGCCAACATGACGAGGTAATGATGGAGCTGCTTGTGCGCCGGCAGAAGTAGTGGGACTGCATGGACATGGCCACACAGACACCCAGTTGGCCTGCAGGCTCCGGCATCGAAGTTCTTCTCACGCCCCGGGAGCACTGCGCTGCAGCTGCTTGCCCCATCCGCCTCCACCACGCCGTCGGATGTCGCCTCTGCAGGTGCACGCCGCCGCCACCCGTGTTGAT…	No
oba-miR5808	ACTAAATCGTTTCTGATCGTTGGA	15093010	15093088	79	75	98.7	9	0	+	OBART09G14510	Intronic	Yes	-40.36	TACTAAATCGTTTCTGATCGTTGGATTTAGCTGGATAAGATATGTATTATTGGATCCAGCGATTGGAAACGATTTGGTA	SNAP-OL3 DNA
	ACCAAATCGTTTCCGATCGTTGGA	17785690	17785768	79	35	86.7	12	2	-	Nil	Intergenic	Yes	-42.4	TACCAAATCGTTTCCGATCGTTGGATCTAGCTGGGTAGGATGGGTATTATTAGATCCAACGATTAGAAACGATTTGGTA	SNAP-OL3 DNA
oba-miR5810	ACGGAACCCTAATGGCGATGGCAT	5553593	5553720	128	124	99.2	12	0	-	OBART12G06770	Intronic	Yes	-52.07	GTGCTTCATAAATGCTTTTCTCCACTTAGGGTTCCGTTAGCAACCCTCCATTAGGTACTATAGGATGAACAGTGCATTTATCGGTGTGGGATGGACGGAACCCTAATGGCGATGGCATTTATGGGACA	MDM2 /DNA/MULE-MuDR
oba-miR5812	AGCAACGATTTTAAGATTGTGGCA	19793401	19793462	62	50	95.2	11	0	-	Nil	Intergenic	Yes	-19.67	TAGCAACGATTTTAAGATTGTGGCAACATGTATCTATTGCAACAATTTTAGCATTGATGCTA	EnSpm-N1_OS DNA/CMC-EnSpm
	AGCAACGATTTTAAGATTGTGGCA	12593181	12593242	62	50	95.2	8	0	-	Nil	Intergenic	Yes	-26.47	TAGCAACGATTTTAAGATTGTGGCAACATGTATCTATTGCCACAATTTTAACATTGATGCTA	EnSpm-N1_OS DNA/CMC-EnSpm
	AGCAACGATTTTAAGATTGTGGCA	8017903	8017964	62	50	95.2	1	0	+	Nil	Intergenic	Yes	-19.67	TAGCAACGATTTTAAGATTGTGGCAACATGTATCTATTGCAACAATTTTAGCATTGATGCTA	EnSpm-N1_OS DNA/CMC-EnSpm
oba-miR5813	AAGCAGCGACTCTGGTCATGGA	6055372	6055506	135	135	100	4	0	-	OBART04G05340	Intron-exon-5	Yes	-68.07	TGGTGAGCTAATTTTCATGACCAGGTCACTGCTTGCCTTTGCAGTACCATTATGGGTTACCGTGCCAGATTGAGGGAAGGAATGAAAAGGGTAAAGCAAAGGCAAGCAGCGACTCTGGTCATGGAATTGGAGCCA	EnSpm-N1_OS DNA/CMC-EnSpm
oba-miR5814	AATCAAGTTAGGAACCATGCAAGT	21772517	21772624	108	104	99.1	6	0	-	Nil	Intergenic	Yes	-51.35	GGCTACTGGTAATCAAGTTAGGAACCATGCAAGTTGTTTATGAGTTGTGCCCCCTGTGCCTAGCGCCATAGATGACTTGCAAGATTTCTAACTTGAGTGCCAGTGTCC	No
oba-miR5819	AGGACGAGGGGAACGGCGGCG	24674168	24674230	63	59	98.4	1	0	+	OBART01G28700	Exonic	Yes	-35.8	TGGCAATGAGAGGACGAGGGGAACGGCGGCGGTGGCCCACGCTGCTGCTCGTCGTCCTTGCCT	No
	AGGACGAGGGGAACGGCAGCG	8584466	8584514	49	37	93.9	3	1	-	Nil	Intergenic	Yes	-25.56	GAGGACGAGGGGAACGGCAGCGGTGGCCCACGCTGCTGCTCGTCATCCT	No
oba-miR5826	TAGCCCAAAGTGAGAAGAGTGGGT	10526353	10526682	330	236	100	11	0	+	OBART11G11130	Intronic	Yes	-140.19	ACTAGGGGCTAACCACTCTTTTCACTTTGAGCTAGGAATACTTGCAAGGTGTTGTTTTTTTTTCTCCTTCTAGATCTGTTCTTCCTCTCCCCTGCTCTCTCTCTCTCTCTCATGTTCTTCCTCCCACTCCTCTCTCTCCTGTTTTGGTTTGAGCCTCAACGTGATGGTGAGCATCTCCTGTTTGCGTCAGCTCATGGGATGAAACTTCTGCCCCACCATGATGGTGGACAGAAAGGGGAAGGAGAACTCAAGGAAGAAGAACACAGGTCCAGAGTGCAACTTCTTACAAGAATTCCTAGCCCAAAGTGAGAAGAGTGGGTAGCCCCTATT	Simple_repeat
oba-miR5827	TTTGTTGCAATTTGGACTACC	22637868	22638043	176	172	99.4	4	0	-	OBART04G23750	Intronic	Yes	-71.99	TATTTTCACCTTTGTTGCAATTTGGACTACCCTAAACCACTTCTTCAGCACATCAATTCCAGCCCACCGGTGAACTCCTCCACCTCTTTGCAGATTCATATCTTTGCTGGAGGAGAGGCCAGACATGGCTAGGGAAGAGAGTTGGGGTGGTCCAAAGTGCAACAAAGTAAAAAATA	MDM1/ DNA/MULE-MuDR
oba-miR5828	TTACGGCATTAAAAGTAAATC	13486717	13486827	111	111	100	6	0	+	Nil	Intergenic	Yes	-56.11	AAGTAACTTGTTACGGCATTAAAAGTAAATCTATTGTGGGTTTAGAAACATAAGTCTATTTGGAAATTAACCCCACAATGGATTTACTTCTAATGTTGTGACAAGTTACTT	OSTE27 /DNA
oba-miR5830	ATGTAGATGAGGTGATGTTACACA	3726223	3726417	195	191	99.5	1	0	-	OBART01G05390	Intronic	Yes	-64.84	AAAATCACACATGTAGATGAGGTGATGTTACACACTTTGTTTATCATATATAAAAATAACATTTTTTTTGGACAAATCATCAAGACATTTTTCTTGTTCAAACTTTATTATTTTTATATCTCACAAACGAAGTCAAGTTTAGACAAGATTTTATATATGGTTGTGTAGCATCGTATTATCTACATGTGTGGTTTT	No
oba-miR6247	TGGCTGATTGACCTAATGGCA	15756257	15756358	92	92	100	7	0	-	Nil	Intergenic	Yes	-73.81	GGTCTACGGTGTGCCATTAGGTCAATCAGCCAGCTCTGGCTAGTTTATCTGGTATGCAAAGAGCCAGAGCTGGCTGATTGACCTAATGGCACATTATAGAC	No
oba-miR6248	TATTTGAGGATGGAGGTAGTA	29867194	29867296	103	103	100	3	0	-	OBART03G36530	Intronic	Yes	-56.49	GATAAAATGCTACTACCTCTATCCCCAAATATAAGGGACTTTGCCTATGTAATTACATAGGCAAAATCCTTATATTTGAGGATGGAGGTAGTATCAGCTTAGG	TREP219 /DNA/TcMar-Stowaway
	TATTTGAGGATGGAGGTAGTA	29882888	29882990	103	103	100	3	0	-	OBART03G36550, OBART03G36560	Intronic	Yes	-56.49	GATAAAATGCTACTACCTCTATCCCCAAATATAAGGGACTTTGCCTATGTAATTACATAGGCAAAATCCTTATATTTGAGGATGGAGGTAGTATCAGCTTAGG	TREP219 /DNA/TcMar-Stowaway
oba-miR6251	TGTGTAGCCACATTGTAAGGG	12495910	12496123	214	210	99.5	9	0	+	OBART09G11240	Exonic	Yes	-85.52	TGGCATGCCATGTGTAGCCACATTGTAAGGGAGTCCTTGTGCACATGGTCAATCTCGCAGAAAGCCCACTGCAATCCAAATCTTCTTCACAATTGTTCCTATTCACCAAATCACCCGTCTTCTCGAATGACCGCCCACCATTTCCCTCTGTTGCTGTTGCTAACATCCATGGCCCAGGGACCCACTTGCAGCGTGGCTACATGTGGCATGCCAC	No
oba-miR6255	TGGGAAAAATGGGCAGTTGAGT	19899884	19899968	85	77	97.6	7	0	-	EPlOBAG00000000129	Intron-exon	Yes	-28.34	AAACCATTTTTGGGAAAAATGGGCAGTTGAGTTAGGCCAATTTATCTATGGTTTCCTCAACAATCATTTTTCCCACATGTTATCA	No
oba-miR6256	GTAGTACTCGGTTGTAGGTGTA	1092868	1093037	170	170	100	3	0	-	OBART03G01760	Intron-exon	Yes	-65.7	GTCTACCGGAACTACACCTACGACGAGTACTACAAGAAGTTCTGGAGCAGAAACCTCGACCAAGAACACTGCTTGGAGCTCTTCAGAACAACACCTACAGACACATCTTGAATTCTTGATCTAGTCGAGAACTGGTTTGTAGTACTCGGTTGTAGGTGTAGGTGGTGTTT	No
oba-miR7694-5p/3p	AACCTAGTACTGGATTAGTCACCA	15468368	15468534	167	163	99.4	10	0	-	Nil	Intergenic	Yes	-111.64	TTACTCCCTTTGTCCCAAAATATAGCAACCTAGTACTGGATTAGTCACCACCTAGTATTACGAATCTGGACAGAGAGGGGTTGGACAGAGGGCTCTGTCCATATTCGTAGTGCTAGGTGGTGTCTAATCCAATACTAGGCTGCTATATTTTTGGATGGAGGGAGTAG	STOWAWAY47_OS/ DNA/TcMar-Stowaway
3p	acgtgatgtgccacgtaggca	15468368	15468534	167	163	99.4	10	0	-	Nil	Intergenic	Yes	-111.64	TTACTCCCTTTGTCCCAAAATATAGCAACCTAGTACTGGATTAGTCACCACCTAGTATTACGAATCTGGACAGAGAGGGGTTGGACAGAGGGCTCTGTCCATATTCGTAGTGCTAGGTGGTGTCTAATCCAATACTAGGCTGCTATATTTTTGGATGGAGGGAGTAG	STOWAWAY47_OS/ DNA/TcMar-Stowaway

## Sheet: O.brachyantha
miRNA	Mature Sequence	Start	Stop	Length	Score	%ID	Sub Chr. No.	Mismatches in the mature seq	Orientation	GENE	Location	miRNA*	Free energy	Subject Sequence	Transposable Elements
obr-miR156a	TGACAGAAGAGAGTGAGCAC	16626454	16626555	102	91	91	1	0	-	MIR-156	Exonic	Yes	-56.74	GGAGGGTGACAGAAGAGAGTGAGCACACGTGGTTGTTTCCTTGCATAAATACTAAGCTTGTGCTTGGAGCTACGTGTGCTCACTTCTCTTTCTGTCAC	No
	TGACAGAAGAGAGTGAGCAC	3385021	3385112	97	75	75	2	0	-	OB02G15460, MIR-156, MIR-156	Exonic	Yes	-44.63	GGAGATTGACAGAAGAGAGTGAGCACACGGGGTGATAGCCGGCATAATATCTATCCCGTCCTCGCCGCGTGCTCACTCCTCTTTCTGTCACC	No
	TGACAGAAGAGAGTGAGCAC	18073067	18073162	101	69	69	6	0	+	OB06G30560, OB06G30570, MIR-156	Exonic	Yes	-61.67	GAGATTGACAGAAGAGAGTGAGCACACGGCGCGGCGGCTGCCATCGGCGGGATGCCTGCCCCCCGCCGCGTGCTCGCTCCTCTTTCTGTCAGCCTC	No
	TGACAGAAGAGAGTGAGCAC	13139195	13139284	93	66	66	4	0	-	MIR-156	Exonic	Yes	-65.41	GGTGACAGAAGAGAGTGAGCACACGGCCGGGCGTGACGGCACCGGCGGGCGTGCCGTCGCGGCCGCGTGCTCACTGCTCTTTCTGTCATC	No
obr-miR156c-5p/3p	TGACAGAAGAGAGTGAGCAC/GCTCACTTCTCTCTCTGTCAGC	13010149	13010292	156	66	66	8	0	+	OB08G23650	Intron-exon 1	Yes	-81.63	GCAGTTGACAGAAGAGAGTGAGCACACAGCGGCCAGACTGCATCTATCAATTAATCCATCCCTTCACCTGGACAAAGATAGAGATAGCTAGCAGATGGAGTAGCTAGAAAAAGAGGAGGCCATGGCGACATATGAGATGATGTTGACGATGATACAGCTGCCGCTGCGTGCTCACTTCTCTTTCTGTCAGCTCTTTCCCCCACACTCTCTCCTCTCTGC	No
	TGACAGAAGAGAGTGAGCAC/GCTCACTTCTCTCTCTGTCAGC	13139168	13139307	148	62	62	4	0	-	MIR-156	Intron-exon	Yes	-90.53	AGGCTGAGCTGGGCTGGGCGCGAGGTGACAGAAGAGAGTGAGCACACGGCCGGGCGTGACGGCACCGGCGGGCGTGCCGTCGCGGCCGCGTGCTCACTGCTCTTTCTGTCATCCGGTGCCGGCCGTTTCCTCCCGGTCTC	No
obr-miR156d	TGACAGAAGAGAGTGAGCAC	3384997	3385125	129	95	95	2	0	-	OB02G15460, MIR-156, MIR-156	Exonic	Yes	-61.71	GGAGAAGCTCTTAGGAGATTGACAGAAGAGAGTGAGCACACGGGGTGATAGCCGGCATAATATCTATCCCGTCCTCGCCGCGTGCTCACTCCTCTTTCTGTCACCCTCTTTCTCTTAGGGCTCAACTCC	No
	TGACAGAAGAGAGTGAGCAC	16626446	16626554	109	72	72	1	0	-	MIR-156, MIR-156	Intron-exon	Yes	-66.8	GAGGGTGACAGAAGAGAGTGAGCACACGTGGTTGTTTCCTTGCATAAATACTAAGCTTGTGCTTGGAGCTACGTGTGCTCACTTCTCTTTCTGTCACCTTCATCCCTTC	No
	TGACAGAAGAGAGTGAGCAC	13010154	13010285	138	65	65	8	0	+	OB08G23650	Intron-exon	Yes	-98.55	ATTTTACGCTGGGGTGTGCGCGGTGGCTTGTATGCATGGGGCAGTTGACAGAAGAGAGTGAGCACACAGCGGCCAGACTGCATCTATCAATTAATCCATCCCTTCACCTGGACAAAGATAGAGATAGCTAGCAGATGGAGTAGCTAGAAAAAGAGGAGGCCATGGCGACATATGAGATGATGTTGACGATGATACAGCTGCCGCTGCGTGCTCACTTCTCTTTCTGTCAGCTCTTTCCCCCACACTCTCTCC	No
obr-miR156e	TGACAGAAGAGAGTGAGCAC	13139188	13139291	104	100	100	4	0	-	MIR-156	Intron-exon	Yes	-76.39	GGCGCGAGGTGACAGAAGAGAGTGAGCACACGGCCGGGCGTGACGGCACCGGCGGGCGTGCCGTCGCGGCCGCGTGCTCACTGCTCTTTCTGTCATCCGGTGCC	No
	TGACAGAAGAGAGTGAGCAC	18073067	18073166	102	78	78	6	0	+	OB06G30560, OB06G30570, MIR-156	Exonic	Yes	-63.1	GAGATTGACAGAAGAGAGTGAGCACACGGCGCGGCGGCTGCCATCGGCGGGATGCCTGCCCCCCGCCGCGTGCTCGCTCCTCTTTCTGTCAGCCTCTCCC	No
	TGACAGAAGAGAGTGAGCAC	3385020	3385111	94	73	73	2	0	-	OB02G15460, MIR-156, MIR-156	Exonic	Yes	-44.57	GAGATTGACAGAAGAGAGTGAGCACACGGGGTGATAGCCGGCATAATATCTATCCCGTCCTCGCCGCGTGCTCACTCCTCTTTCTGTCACCC	No
	TGACAGAAGAGAGAGAGCAC	10195862	10195958	100	72	72	9	1	-	Nill	Intronic	Yes	-51.89	GATGACAGAAGAGAGAGAGCACAACCCAGCCGCAGCGACGAACGCCGGTCGCTTCCGCGAGGGCCGTGTGCTCTCTCATCTATCTGTCATGCGTGAC	No
	TGACAGAAGAGAGTGAGCAC	3438153	3438250	101	66	66	1	0	+	MIR-156, MIR-156, OB01G15600	Intron-exon	Yes	-53.94	GAGATCTGACAGAAGAGAGTGAGCACACACGGTGCTTTCTTAGCATGAAAAAGCCATGCTGGGAGCTGTGCGTGCACACTCTCTATCTGTCAGCCGTT	No
obr-miR156f-5p/3p	TGACAGAAGAGAGTGAGCAC/GCTCACTTCTCTTTCTGTCAGC	13010076	13010265	191	77	77	8	0	+	OB08G23650	Intron-exon	Yes	-80.85	AGTTGACAGAAGAGAGTGAGCACACAGCGGCCAGACTGCATCTATCAATTAATCCATCCCTTCACCTGGACAAAGATAGAGATAGCTAGCAGATGGAGTAGCTAGAAAAAGAGGAGGCCATGGCGACATATGAGATGATGTTGACGATGATACAGCTGCCGCTGCGTGCTCACTTCTCTTTCTGTCAGCT	No
obr-miR156g-5p/3p	TGACAGAAGAGAGTGAGCAC/GCTCACTTCTCTCTCTGTCAGC	3437574	3437690	121	74	74	1	0	+	MIR-156, MIR-156	Intron-exon	Yes	-57.75	GGCTGACAGAAGAGAGTGAGCACACATGGTGACTTTCTTGCATGCTGAATGAATGAGATCAGAGAGAGGAATGATTCATGCTTGAAGCTATGTGTGCTCACTTCTCTCTCTGTCAGC	No
obr-miR156h-5p/3p	TGACAGAAGAGAGTGAGCAC/GCTCACTTCTCTTTCTGTCAGC	13010076	13010265	191	77	77	8	0	+	OB08G23650	Intron-exon	Yes	-80.85	AGTTGACAGAAGAGAGTGAGCACACAGCGGCCAGACTGCATCTATCAATTAATCCATCCCTTCACCTGGACAAAGATAGAGATAGCTAGCAGATGGAGTAGCTAGAAAAAGAGGAGGCCATGGCGACATATGAGATGATGTTGACGATGATACAGCTGCCGCTGCGTGCTCACTTCTCTTTCTGTCAGCT	No
obr-miR156i	TGACAGAAGAGAGTGAGCAC	13139195	13139284	90	94	94	4	0	-	MIR-156	Intron-exon	Yes	-65.41	GGTGACAGAAGAGAGTGAGCACACGGCCGGGCGTGACGGCACCGGCGGGCGTGCCGTCGCGGCCGCGTGCTCACTGCTCTTTCTGTCATC	No
	TGACAGAAGAGAGTGAGCAC	18073072	18073159	91	80	80	6	0	+	OB06G30560, OB06G30570, MIR-156	Exonic	Yes	-58.08	TGACAGAAGAGAGTGAGCACACGGCGCGGCGGCTGCCATCGGCGGGATGCCTGCCCCCCGCCGCGTGCTCGCTCCTCTTTCTGTCAGC	No
	TGACAGAAGAGAGAGAGCAC	10195869	10195958	92	72	72	9	1	-	Nill	Intronic	Yes	-50.96	GATGACAGAAGAGAGAGAGCACAACCCAGCCGCAGCGACGAACGCCGGTCGCTTCCGCGAGGGCCGTGTGCTCTCTCATCTATCTGTCAT	No
	TGACAGAAGAGAGTGAGCAC	3385021	3385106	88	72	72	2	0	-	OB02G15460, MIR-156, MIR-156	Exonic	Yes	-44.38	TGACAGAAGAGAGTGAGCACACGGGGTGATAGCCGGCATAATATCTATCCCGTCCTCGCCGCGTGCTCACTCCTCTTTCTGTCACC	No
	TGACAGAAGAGAGTGAGCAC	16626457	16626551	96	65	65	1	0	-	MIR-156, MIR-156	Intron-exon	Yes	-60.02	GGTGACAGAAGAGAGTGAGCACACGTGGTTGTTTCCTTGCATAAATACTAAGCTTGTGCT TGGAGCTACGTGTGCTCACTTCTCTTTCTGTCACC	No
obr-miR156j-5p	TGACAGAAGAGAGTGAGCAC	13139173	13139316	149	70	70	4	0	-	MIR-156	Intron-exon	Yes	-94.13	GGCCGGCCAAGGCTGAGCTGGGCTGGGCGCGAGGTGACAGAAGAGAGTGAGCACACGGCCGGGCGTGACGGCACCGGCGGGCGTGCCGTCGCGGCCGCGTGCTCACTGCTCTTTCTGTCATCCGGTGCCGGCCGTTTCCTCCCG	No
5p	TGACAGAAGAGAGTGAGCAC	13010150	13010296	153	63	63	8	0	+	OB08G23650	Intron-exon1	Yes	-99.39	GTTGATTTTACGCTGGGGTGTGCGCGGTGGCTTGTATGCATGGGGCAGTTGACAGAAGAGAGTGAGCACACAGCGGCCAGACTGCATCTATCAATTAATCCATCCCTTCACCTGGACAAAGATAGAGATAGCTAGCAGATGGAGTAGCTAGAAAAAGAGGAGGCCATGGCGACATATGAGATGATGTTGACGATGATACAGCTGCCGCTGCGTGCTCACTTCTCTTTCTGTCAGCTCTTTCCCCCACACTCTCTCCTCTCTGCTGCC	No
obr-miR156k	TGACAGAAGAGAGAGAGCACA	10195869	10195966	98	89	89	9	0	-	Nill	Intronic	Yes	-51.23	GAGTGGTCGATGACAGAAGAGAGAGAGCACAACCCAGCCGCAGCGACGAACGCCGGTCGCTTCCGCGAGGGCCGTGTGCTCTCTCATCTATCTGTCAT	No
	TGACAGAAGAGAGTGAGCACA	18073062	18073157	100	73	73	6	1	+	OB06G30560, OB06G30570, MIR-156	Exonic	Yes	-57.65	GAGAAGAGATTGACAGAAGAGAGTGAGCACACGGCGCGGCGGCTGCCATCGGCGGGATGCCTGCCCCCCGCCGCGTGCTCGCTCCTCTTTCTGTCA	No
	TGACAGAAGAGAGTGAGCACA	13139196	13139290	96	71	71	4	1	-	MIR-156	Intron-exon	Yes	-63.85	GCGCGAGGTGACAGAAGAGAGTGAGCACACGGCCGGGCGTGACGGCACCGGCGGGCGTGCCGTCGCGGCCGCGTGCTCACTGCTCTTTCTGTCAT	No
obr-miR156l-5p/3p	CGACAGAAGAGAGTGAGCATA/GCTCACTTCTCTTTCTGTCAGC	3652480	3652631	153	85	85	5	0	+	MIR-156	Intron-exon	Yes	-62.58	GGGAGCCGACAGAAGAGAGTGAGCATATATAGTTCTTTTCTTGCATATGTGATCATATATATGCATGGGTGTTGACTAAATAGAGATATATCATATATAGTTCATGTGCTTGAAGCTATA TGTGCTCACTTCTCTTTCTGTCAGCAAATTCT	No
obr-miR159a	TTGCATGCCCCAGGAGCTGCA/TTTGGATTGAAGGGAGCTCTG	13126410	13126671	270	210	85	1	0	+	MIR159, MIR159	Exonic	Yes	-133.72	TGTGTTCTTGTCGGTTGCTGGAAGGTGCTTGCTGTGGAACGTTAGAGCTCCCTTCGGTCCAAAAAGGGGTTTTGCCGTGGGTCGATCGAGCTGCTGGGTCATGGATCCCGTTAGCCTATTCCATGCTCGCTTGCTCAGCTCGAGATCTGAGAAGAAGCCGCTGAGATGGGAGCACCCGCCGTTGGGATAGGCTTACGGCTTGCATGCCCCAGGAGCTGCATCAGCCCTCCATGGACCCTCTTTGGATTGAAGGGAGCTCTGCATCTTTTG	No
obr-miR159d	ATTGGATTGAAGGGAGCTCTA	1379992	1380168	177	87	87	11	2	-	OB11G12410, OB11G12390, MIR159	Exonic	Yes	-87.33	GAAGACGAGCTCCCTGTCGATCCAATTCAGGAGAGGAAGTGGTAGGATGCAGCTCCCGGTTCATGGATACCTCGGGAGTGCATGGCAATGTCATAGGCTTGCACTTGCATGGGTTTGCATGACCTGGGAGATGAGCCCGTCATCGTCTTTCTCTATTGATTGGATTGAAGGGAGCTCTAC	No
obr-miR159e	ATTGATTGGATTGAAGGGAGCTC	1379992	1380173	182	87	87	11	2	-	OB11G12410, OB11G12390, MIR159	Exonic	Yes	-86.23	AAGAGGAAGACGAGCTCCCTGTCGATCCAATTCAGGAGAGGAAGTGGTAGGATGCAGCTCCCGGTTCATGGATACCTCGGGAGTGCATGGCAATGTCATAGGCTTGCACTTGCATGGGTTTGCATGACCTGGGAGATGAGCCCGTCATCGTCTTTCTCTATTGATTGGATTGAAGGGAGCTC	No
obr-miR159f	CTTGGATTGAAGGGAGCTCTA	5209986	5210179	194	92	92	1	0	+	OB01G17850, MIR159	Exonic	Yes	-90.43	GAAGAAGAAGAAGAGCTCCCTTTGATCCAATACAGGAGAGGAAGTGGTAGGATGCAGCTGCCGGTTCATGGATACCTCTGGAGTGCATGGTAGTAACGTAGGCCTGCACTTGCATGGGTTTGCATGACCTGGGAGATGAACCCACCATTGTCTTCCTCTATTGCTTGGATTGAAGGGAGCTCTACACCTCTCTC	No
obr-miR160a-5p/3p	TGCCTGGCTCCCTGTATGCCA/GCGTGCAAGGAGCCAAGCATG	2516920	2517007	90	94	94	2	0	-	MIR-160	Exonic	Yes	-51.17	GTGTGCCTGGCTCCCTGTATGCCACACATGTAGCCCAACCCCAATGGTGTGGTTGCCTACTGGGTGGCGTGCAAGGAGCCAAGCATGC	No
5p/3p	TGCCTGGCTCCCTGTATGCCA/GCGTGCAAGGAGCCAAGCATG	19373846	19373933	90	87	87	6	0	+	OB06G32310, MIR-160	Exonic	Yes	-54.89	GCGTGCCTGGCTCCCTGTATGCCACTCATGTAGCCCAATCCATGGTGTGTTTGGATGCTGTGGGTGGCGTGCAAGGAGCCAAGCATGC	No
5p	TGCCTGGCTCCCTGTATGCCA	1314810	1314896	87	80	80	8	0	+	MIR-160	Exonic	Yes	-49.08	TGTGCCTGGCTCCCTGTATGCCACTCATCTAGAGCAACAACTTCAGCGAGGTTGCCTATGATGGATGGCGTGCACGGAGCCAAGCAT	No
obr-miR160b-5p/3p	TGCCTGGCTCCCTGTATGCCA/GCGTGCAAGGAGCCAAGCATG	19373818	19373957	140	90	90	6	0	+	OB06G32310, MIR-160	Intron-exon	Yes	-65.56	AGGTTTGTTGGTCGATCAGCTCGTGTGTGCGTGCCTGGCTCCCTGTATGCCACTCATGTAGCCCAATCCATGGTGTGTTTGGATGCTGTGGGTGGCGTGCAAGGAGCCAAGCATGCGTGCCATGATCTTTCAGTCTTCTT	No
5p/3p	TGCCTGGCTCCCTGTATGCCA/GCGTGCAAGGAGCCAAGCATG	2516911	2517035	127	78	78	2	0	-	MIR-160	Intron-exon	Yes	-63.88	ATGCTGTGCTTGTTCAGAAGCTAGCTGTGTGTGCCTGGCTCCCTGTATGCCACACATGTAGCCCAACCCCAATGGTGTGGTTGCCTACTGGGTGGCGTGCAAGGAGCCAAGCATGCATGCATATG	No
5p/3p	TGCCTGGCTCCCTGTATGCCA/GCGTGCACGGAGCCAAGCATA	1314795	1314919	129	71	71	8	0/2	+	MIR-160	Intron-exon	Yes	-63.75	TGATAATGTTGGGAATGTGCCTGGCTCCCTGTATGCCACTCATCTAGAGCAACAACTTCAGCGAGGTTGCCTATGATGGATGGCGTGCACGGAGCCAAGCATATTCCCCTATTTTTCGATCTCCT	No
5p/3p	TGCCTGGCTCCCTGTATGCCG/GCGTGCGAGGTGCCAAGCATG	1335445	1335579	139	61	61	7	1//2	-	OB07G12170, MIR-160	Exonic	Yes	-64.3	GGTGATGAAAAGGTAGGGAATATGCCTGGCTCCCTGTATGCCGCTCGCATGGCTGCCAACCCACCATGAAAGAGAGCTTTCGTTGTTGGCCGCTGCGGACGGCGTGCGAGGTGCCAAGCATGGCCCTCTTCCCTT	No
obr-miR160c-5p/3p	TGCCTGGCTCCCTGTATGCCA/GCGTGCACGGAGCCAAGCATA	1314806	1314901	99	95	95	8	0	+	MIR-160	Intron-exon	Yes	-57.95	GGAATGTGCCTGGCTCCCTGTATGCCACTCATCTAGAGCAACAACTTCAGCGAGGTTGCCTATGATGGATGGCGTGCACGGAGCCAAGCATATTCC	No
5p/3p	TGCCTGGCTCCCTGTATGCCA/ 3P:GCGTGCAAGGAGCCAAGCATG	2516922	2517006	90	80	80	2	0/2	-	MIR-160	Exonic	Yes	-48.76	TGTGCCTGGCTCCCTGTATGCCACACATGTAGCCCAACCCCAATGGTGTGGTTGCCTACTGGGTGGCGTGCAAGGAGCCAAGCAT	No
5p/3p	TGCCTGGCTCCCTGTATGCCA /3P:GCGTGCAAGGAGCCAAGCATG	19373848	19373931	89	77	77	6	0/2	+	OB06G32310, MIR-160	Exonic	Yes	-49.76	GTGCCTGGCTCCCTGTATGCCACTCATGTAGCCCAATCCATGGTGTGTTTGGATGCTGTGGGTGGCGTGCAAGGAGCCAAGCAT	No
obr-miR160d-5p/3p	TGCCTGGCTCCCTGTATGCCA/ 3P:GCGTGCAAGGAGCCAAGCATG	2516884	2517006	130	63	63	2	0/1	-	MIR-160	Intron-exon	Yes	-62.23	TGTGCCTGGCTCCCTGTATGCCACACATGTAGCCCAACCCCAATGGTGTGGTTGCCTACTGGGTGGCGTGCAAGGAGCCAAGCATGCATGCATATGCATGGATGCATGGATGGTTGCAGCAGC	Simple_repeat
obr-miR160e-5p/3p	TGCCTGGCTCCCTGTATGCCG/GCGTGCGAGGTGCCAAGCATG	1335450	1335567	118	91	91	7	0	-	OB07G12170, MIR-160	Exonic	Yes	-61.85	GTAGGGAATATGCCTGGCTCCCTGTATGCCGCTCGCATGGCTGCCAACCCACCATGAAAGAGAGCTTTCGTTGTTGGCCGCTGCGGACGGCGTGCGAGGTGCCAAGCATGGCCCTCTT	No
5p	TGCCTGGCTCCCTGTATGCCA	1314802	1314888	89	64	64	8	1	+	MIR-160	Intron-exon	Yes	-49.9	GTTGGGAATGTGCCTGGCTCCCTGTATGCCACTCATCTAGAGCAACAACTTCAGCGAGGTTGCCTATGATGGATGGCGTGCACGGAGCCAAGCAT	No
obr-miR160f-5p/3p	TGCCTGGCTCCCTGAATGCCA/GCATTGAGGGAGTCATGCAGG	15127636	15127732	99	91	91	8	0	+	Nill	Intronic	Yes	-48.44	GATTTAACTGCCTGGCTCCCTGAATGCCATCTGAGAAGCATGTCGCTGTGGCCGGCTGCCTCCTGGTTGGCATTGAGGGAGTCATGCAGGTTTGCTC	No
5P	TGCCTGGCTCCCTGTATGCCA	2516921	2517004	84	67	67	2	1	-	MIR-160	Exonic	Yes	-47.79	TGCCTGGCTCCCTGTATGCCACACATGTAGCCCAACCCCAATGGTGTGGTTGCCTACTGGGTGGCGTGCAAGGAGCCAAGCATG	No
obr-miR162b	TCGATAAACCTCTGCATCCAG	16915614	16915730	145	90	90	2	1	+	OB02G30620, MIR162_2, MIR162_2	Exonic	Yes	-57.18	GCCTGGGCGCAGTGGTTTATCGATCCCTTCCCTGCCTTGTGTGCTGATCTGATCCATGAAACCCGGTGGTTTCTTTTTTTTTCTCTTTCCCTAGTCGCAGCCAACCGACAACAACGCGGGAATCGATCGATAAACCTCTGCATCCAGCTCTCAC	No
obr-miR164a	TGGAGAAGCAGGGCACGTGCA	17566543	17566703	164	89	89	7	0	-	MIR164	Exonic	Yes	-68	GTGAGAAGGACCGCGTTGGAGAAGCAGGGCACGTGCATGCATGTTCATCATCTTCTTCTTCCTCCTCCTCCTCCTCCTCTCCGACCTTGTGTCGTGGGTTGGAAGTTTAATTAGAACTGCACTGCACGTGGTCTCCTTCTCCATCCCGGTCTTTTTCTCAC	Simple_repeat
obr-miR164b	TGGAGAAGCAGGGCACGTGCA	9307391	9307506	116	81	81	5	0	-	OB05G20560, OB05G20570, OB05G20580, MIR164	Exonic	Yes	-72.7	GTGCATGGTGGAGAAGCAGGGCACGTGCAATACCATCCATGGACGCCGCCTCCTCCTCCTGGAGTGGAGCATGGGCATGGATGGTTCTTCATGTGCCCGTCTTCTCCACCGAGCAC	No
	TGGAGAAGCAGGGCACGTGCA	24810787	24810884	102	65	65	2	0	-	MIR164	Exonic	Yes	-55.1	GCTGGAGAAGCAGGGCACGTGCTCGACGGCTAGGCTTGCAGGCCGCAGCTTGGCTTAGCAGCATGTGCGTTCCTTCTCCAGCATGGCTTCTCGCCCCG	No
obr-miR164d	TGGAGAAGCAGGGCACGTGCT	24810795	24810892	98	88	88	2	0	-	MIR164	Exonic	Yes	-59.9	CAGACCGTGCTGGAGAAGCAGGGCACGTGCTCGACGGCTAGGCTTGCAGGCCGCAGCTTGGCTTAGCAGCATGTGCGTTCCTTCTCCAGCATGGCTTC	No
obr-miR164e	TGGAGAAGCAGGGCACGTGA	9276883	9277019	138	80	80	3	1	+	MIR164	Exonic	Yes	-79.6	TTGTGCAGGGTGGAGAAGCAGGGCACGTGAAGGGCCATCCAGCTGTGTAGCTTCGCCGGGTGCCCAAACTGTCGATGGCGGCGAATGTGCATGCTGTGGATGGCCGTTCATGTGTTCGTCTTCTCCACCGAGCACGG	No
	TGGAGAAGCAGGGCACGTG	9307391	9307518	132	63	63	5	2	-	OB05G20560, OB05G20570, OB05G20580, MIR164	Exonic	Yes	-73	TGGACGGTGGCCGTGCATGGTGGAGAAGCAGGGCACGTGCAATACCATCCATGGACGCCGCCTCCTCCTCCTGGAGTGGAGCATGGGCATGGATGGTTCTTCATGTGCCCGTCTTCTCCACCGAGCAC	No
obr-miR166a-5p/3p	GGAATGTTGTCTGGTTCAAGG/TCGGACCAGGCTTCATTCCCC	12071186	12071325	145	90	90	10	0	+	MIR-166, MIR-166	Intron-exon	Yes	-65.7	TGAAGCTATTTGCTTCTGAGTGGAATGTTGTCTGGTTCAAGGTCTAACTTTGTGGTTTGAGGATGATTTGCGTAAAGTTTTTCATTCCTCTCTTTCACGGGATCTCGGACCAGGCTTCATTCCCCTCAGAGATAGCTTCA	No
obr-miR166c-5p	GGAATGTTGTCTGGTTCGAG	2943762	2943878	125	88	88	3	1	+	MIR-166	Intron-exon	Yes	-61.6	GGCTGTTGAGGGGAATGTTGTCTGGTTCGAGACCTAACACCGGGCGGATTCAGCTGCGGCAAAGCTAGCTGGGTGGGCGGTTTCGGACCAGGCTTCATTCCCCCCAACTCAACTGTT	No
5p/3p	GGAATGTTGTCTGGTTCAAG/TCGGACCAGGCTTCATTCCCC	12071202	12071313	114	65	65	10	2	+	MIR-166	Exonic	Yes	-49.1	TGAGTGGAATGTTGTCTGGTTCAAGGTCTAACTTTGTGGTTTGAGGATGATTTGCGTAAAGTTTTTCATTCCTCTCTTTCACGGGATCTCGGACCAGGCTTCATTCCCCTCA	No
5p/3p	GGAATGTTGTCTGGCTCGAG/TCGGACCAGGCTTCATTCCCC	18932636	18932745	117	64	64	2	2	+	OB02G33280, MIR-166	Exonic	Yes	-48.44	TTGAGGGGAATGTTGTCTGGCTCGAGGTGCATGCAGAAACCTTTGATCAGGTTAATTTGATCTGTAGATCGATATTGATCTCGGACCAGGCTTCATTCCCCTCAAGTAAA	No
5p/3p	TCGGACCAGGCTTCATTCCCC	2943762	2943878	125	88	88	3	0	+	MIR-166	Intron-exon	Yes	-61.6	GGCTGTTGAGGGGAATGTTGTCTGGTTCGAGACCTAACACCGGGCGGATTCAGCTGCGGCAAAGCTAGCTGGGTGGGCGGTTTCGGACCAGGCTTCATTCCCCCCAACTCAACTGTT	No
obr-miR166d/5p	GGAATGTTGTCTGGCTCGAGG	18932623	18932750	130	88	88	2	0	+	OB02G33280, MIR-166	Exonic	Yes	-60.34	GGAGCTTTTTGCTTTGAGGGGAATGTTGTCTGGCTCGAGGTGCATGCAGAAACCTTTGATCAGGTTAATTTGATCTGTAGATCGATATTGATCTCGGACCAGGCTTCATTCCCCTCAAGTAAAGCTCC	No
5p/3p	GGAATGTTGTCTGGTTCGAG/TCGGACCAGGCTTCATTCCCC	2943757	2943873	120	67	67	3	2	+	MIR-166	Intron-exon	Yes	-61.6	TTTATGGCTGTTGAGGGGAATGTTGTCTGGTTCGAGACCTAACACCGGGCGGATTCAGCTGCGGCAAAGCTAGCTGGGTGGGCGGTTTCGGACCAGGCTTCATTCCCCCCAACTCAA	No
5p	TCGGACCAGGCTTCATTCCCC	18932623	18932750	130	88	88	2	0	+	OB02G33280, MIR-166	Exonic	Yes	-60.34	GGAGCTTTTTGCTTTGAGGGGAATGTTGTCTGGCTCGAGGTGCATGCAGAAACCTTTGATCAGGTTAATTTGATCTGTAGATCGATATTGATCTCGGACCAGGCTTCATTCCCCTCAAGTAAAGCTCC	No
obr-miR166f	TCGGACCAGGCTTCATTCCCC	8370304	8370404	107	86	86	10	0	-	MIR-166	Intron-exon	Yes	-50.4	CGGTCATCTTGTTGAGAGGAATGTCGTCTGGCCCGAGACCGCGCCATGGGTACGCGTGGACGGTCTCGGACCAGGCTTCATTCCCCCCAACGACTCGTCGG	No
obr-miR166g-5p/3p	AATGGAGGCTGATCCAAGATC/TCGGACCAGGCTTCATTCCTC	10234600	10234746	150	95	95	12	0	+	MIR-166, MIR-166, OB12G20360	Exonic	Yes	-72.73	AGCAGGGTGTCTGGAATGGAGGCTGATCCAAGATCCTTGGTGCAAAATACCAGGGCATTGTAGCATGTGCCATTGGTATTCCTTTTGTTTTGTCTTTGTTTTTGATTTCGAGTTTGTTATCGAGGATCTCGGACCAGGCTTCATTCCTCACACCATGCT	No
obr-miR166h-5p/3p	GGAATGTTGGCTGGCTCGAGG/TCGGACCAGGCTTCATTCCTC	24215764	24215883	121	85	85	2	0	-	MIR-166	Intron-exon	Yes	-67.6	GGTGGCTTGTGGGGAATGTTGGCTGGCTCGAGGCATCCACATGCATCTCCTCGCCGCCGCCGGCGATCTGGCTCCGGTGTGTGGAGGCGTCGGACCAGGCTTCATTCCTCGCAAGCTGAT	No
3p	TCGGACCAGGCTTCATTCCCC	2943767	2943868	109	68	68	3	1	+	MIR-166	Exonic	Yes	-57.8	TTGAGGGGAATGTTGTCTGGTTCGAGACCTAACACCGGGCGGATTCAGCTGCGGCAAAGCTAGCTGGGTGGGCGGTTTCGGACCAGGCTTCATTCCCCCCAA	No
obr-miR166j5p/3p	GAATGACGTCTGGTCTGAAG	24651991	24652084	99	89	89	3	2	-	MIR-166	Intron-exon	Yes	-50.6	TGATCCATGGCTGTTGAGAGGAATGACGTCTGGTCTGAAGGCGCGCGGCGCGGCGGCTTCGGACCAGGCTTCATTCCCCATGACTCATGGAACC	No
obr-miR166k5p/3p	GGTTTGTTGTCTGGCTCGAGG	24215592	24215716	128	79	79	2	1	-	OB02G40850, MIR-166	Exonic	Yes	-63.83	ATTAGGCTAAGGGGATTGTTGTCTGGCTCGAGGCATCCGGTCTGCTTTCTTCCTCTTCACCAGGAGGCGTCGTCCGGCGAGCTCCATCGGAGCCTCGGACCAGGCTTCAATCCCTTTAACCATGC	No
obr-miR166l-5p/3p	GGATTGTTGTCTGGCTCGAGG/TCGGACCAGGCTTCAATCCCT	24215595	24215715	123	70	70	2	2	-	OB02G40850, MIR-166	Exonic	Yes	-63.83	TTAGGCTAAGGGGATTGTTGTCTGGCTCGAGGCATCCGGTCTGCTTTCTTCCTCTTCACCAGGAGGCGTCGTCCGGCGAGCTCCATCGGAGCCTCGGACCAGGCTTCAATCCCTTTAACCA	No
3p	TCGGACCAGGCTTCATTCCC	2943766	2943874	112	65	65	3	2	+	MIR-166	Intron-exon	Yes	-61.6	GTTGAGGGGAATGTTGTCTGGTTCGAGACCTAACACCGGGCGGATTCAGCTGCGGCAAAGCTAGCTGGGTGGGCGGTTTCGGACCAGGCTTCATTCCCCCCAACTCAAC	No
obr-miR167a/5p	TGAAGCTGCCAGCATGATCTA/ATCATGCATGACAGCCTCATTT	20236574	20236724	150	98	98	3	0	+	OB03G35440, MIR167_1, MIR167_1	Exonic	Yes	-70.89	GTGTGAATGAGTGAAGCTGCCAGCATGATCTAGCTCTGATTAATCGGCACTGTTGGCATACAGTCGACTGAGTACTAATCGCCAGATCTGATGTATGCTTAATTGTGTGTGTAAATCACTGTTAGATCATGCATGACAGCCTCATTTCTTCACACTG	No
obr-miR167b	TGAAGCTGCCAGCATGATCT	25158752	25158906	165	63	63	1	1	-	MIR167_1	Intron-exon	Yes	-57.04	GTGCACCTTGAGCAGCTGAAGCTGCCAGCATGATCTGATCTTTGCTTCTTTCGTTTTTGCTTATGACCCCCTGAATAAGTGGTTGGGAAATATTTGTGGGCTCCTAGCTGATTAAGATTCAGATCGTGCTGCGCAGTTTCATCTGCTAATCGCTG	No
	TGAAGCTGCCAGCATGATCTA	13724902	13725070	171	63	63	12	0	+	MIR167_1	Intron-exon	Yes	-72.9	TGCTCGTGTGAATGAGTGAAGCTGCCAGCATGATCTAGCTCTGATTAATCGGCACTGTTGGCATACAGTCGACTGAGTACTAATCGCCAGATCTGATGTATGCTTAATTGTGTGTGTAAATCACTGTTAGATCATGCATGACAGCCTCATTTCTTCACACTGTTGGGCA	No
	TGAAGCTGCCAGCATGATCT	19031489	19031641	157	60	60	6	1	+	MIR167_1	Exonic	Yes	-69.7	GTGAGAGGCTGAAGCTGCCAGCATGATCTGGTCCTTTGAGAGCATGGCACCTCTGAATTCAGCCAAGAGCTGCTACTGAAACTGACAGCTTGGGTGTGTGTGCGCAAAGGCTATGGATTTGATCAGATCATGTTGCAGCTTCACTCTCTCACT	No
	TGAAGCTGCCAGCATGATCTA	13724902	13725070	171	63	63	12	0	+	MIR167_1	Intron-exon	Yes	-72.9	TGCTCGTGTGAATGAGTGAAGCTGCCAGCATGATCTAGCTCTGATTAATCGGCACTGTTGGCATACAGTCGACTGAGTACTAATCGCCAGATCTGATGTATGCTTAATTGTGTGTGTAAATCACTGTTAGATCATGCATGACAGCCTCATTTCTTCACACTGTTGGGCA	No
obr-miR169a	CAGCCAAGGATGACTTGCCGA	6943423	6943602	180	83	83	1	0	+	MIR169_2	Intron-exon	Yes	-110.32	CGCCGGCGGCCTAGCATTGGGACCGGAGGCCATGGTGCAGCCAAGGATGACTTGCCGATCGATTGATCCATGGCGATGAAGAAGCTTGGCGCCGTCGATCCATGGATGGATGGATCGATCGGCGAGTTGTCCTTGGCTACGTCTTGGCCCCTGCTCCTCTTGTAAGGCCGGCCTGTGGCG	Simple_repeat
	CAGCCAAGGATGACTTGCCGG	17577397	17577548	162	64	64	4	1	-	MIR169_2	Intron-exon	Yes	-79.58	GGTTGCCATGCGCTGTGAAGCGGAGAACGGGATGCAGCCAAGGATGACTTGCCGGCTCCTGGTATTGGGAGAATCTCAGCTTTGCTGAACCTTGGAGTTAGCCGGCAAGTCTGTCCTTGGCTACACCTAGCTCTCTTCTTCTGGCGTTTGGC	No
obr-miR169b	CAGCCAAGGATGACTTGCCGG	18693105	18693233	130	90	90	6	0	-	MIR169_2, MIR169_2	Exonic	Yes	-59	GAACGGAATGCAGCCAAGGATGACTTGCCGGTATGTTTATGCATGTTTCAAGGGGCCATATGAGCCCTCACTGTTTTAGCTCCATGCTCTGGAATTTTCCGGCAAGTTGTCCTTGGCTACGTCTTGTTC	No
	CAGCCAAGGATGACTTGCCGA	6943458	6943568	119	68	68	1	1	+	MIR169_2, MIR169_2	Exonic	Yes	-64.53	TGCAGCCAAGGATGACTTGCCGATCGATTGATCCATGGCGATGAAGAAGCTTGGCGCCGTCGATCCATGGATGGATGGATCGATCGGCGAGTTGTCCTTGGCTACGTCTTG	Simple_repeat
obr-miR169c	CAGCCAAGGATGACTTGCCGG	17577416	17577524	112	96	96	4	0	-	MIR169_2	Exonic	Yes	-54.62	GAACGGGATGCAGCCAAGGATGACTTGCCGGCTCCTGGTATTGGGAGAATCTCAGCTTTGCTGAACCTTGGAGTTAGCCGGCAAGTCTGTCCTTGGCTACACCTAGCTC	No
obr-miR169f.1	TAGCCAAGGATGACTTGCCTG	8668292	8668504	221	62	62	8	1	-	MIR169_5, MIR169_2	Intron-exon	Yes	-102.43	GTGCCTTACATGGCGATGAGAGTGAGTTCTGGTAGCCAAGGATGACTTGCCTGTGTATATATATCTATATATATGCATGTGCGTGTGATCAGTCTATGAATCTTGATTGATTGCAGCTGATCATGCACATATATGATATAATTAGTACAGGCAGTCTCCTTGGCTAGCCCGGCTGCCTCTTATCATCCATGCTAGGCATCAGTCTCTCTCTGG	Simple_repeat
obr-miR169g	TAGCCAAGGATGACTTGCCTG	12388651	12388830	180	90	90	2	1	-	MIR169_5, MIR169_2	Exonic	Yes	-81.01	GCATGGCGATGAGAGGTCGCATCTGGTAGCCAAGGATGACTTGCCTGTGGCCTCCAACAGGCTGCAGGAGATCACTAGCTTCAGAAATGCATTGTTCTGCCTCTGCATGTGGTCGATCTCACAGGCAGTCTCCTTGGCTAGCCTGAGCAGCTCTTGTTCTCCATGCCAGACTCATCTCTT	STOWAWAY44_OS /DNA/TcMar-Stowaway 2
	TAGCCAAGAATGACTTGCCTA	3724890	3725124	232	74	74	11	1	-	MIR169_2	Exonic	Yes	-107.59	AGAGTGAGAAGAAGAGGGGGAGCCTTGCATGGAGATGGAGAGGCTACTCCCTTTGGTAGCCAAGAATGACTTGCCTATGCTTTTGCCCTCTGTTGCAATCATCCATCCATGCACCCATCGATCAGCCATGGCAGTGGCGGCAGATCGAGGGATTTTTCTCTCGAGAAATTCTTGTGATGATGGATGTGCAATGTGGCTGCATGGGCCGGTCTTCTTGGCTAGCCAGAGTGGCT	Simple_repeat
	TAGCCAAGGATGACTTGCCTG	11510097	11510220	129	69	69	9	1	+	MIR169_2	Exonic	Yes	-66.02	GCATCTGGTAGCCAAGGATGACTTGCCTGTGGCCTCCTGCAGGAGGAGGCTTCAGAGAGAGATGCATTTTCTGCTTCTTCTGAATGTGATCTCACAGGCAGTCTCCTTGGCTAACCTGGGCGGC	No
	TAGCCAAGGATGACTTGCCTG	26139547	26139662	125	68	68	1	1	-	MIR169_5, MIR169_2	Exonic	Yes	-53.77	GCATCTGGTAGCCAAGGATGACTTGCCTGTGGCCTCATGCAGGAGGTTTCAGAGGGATGCATTTTCTGCTTCTGAATGTGATCTCACAGGCAATCTCCTTGGCAAGCCTGGGTGACTCTT	No
obr-miR169h	TAGCCAAGGATGACTTGCCTG	16869693	16869797	110	70	70	8	0	+	MIR169_5, MIR169_2	Exonic	Yes	-48.66	TAGCTCTGGTAGCCAAGGATGACTTGCCTGTGTCCCTGTGTAAAAGCTTCAGAAATGGGCCTTGAGCTGGTTCATGGGCAGTCTCCTTGGCTAGTCCGAGTGGCT	No
	TAGCCAAGGATGACTTGCCTG	11510095	11510218	125	68	68	9	0	+	MIR169_5, MIR169_2	Exonic	Yes	-66.88	TCGCATCTGGTAGCCAAGGATGACTTGCCTGTGGCCTCCTGCAGGAGGAGGCTTCAGAGAGAGATGCATTTTCTGCTTCTTCTGAATGTGATCTCACAGGCAGTCTCCTTGGCTAACCTGGGCG	No
	TAGCCAAGGATGACTTGCCTG	26139548	26139664	121	67	67	1	0	-	MIR169_5, MIR169_2	Exonic	Yes	-53.81	TCGCATCTGGTAGCCAAGGATGACTTGCCTGTGGCCTCATGCAGGAGGTTTCAGAGGGATGCATTTTCTGCTTCTGAATGTGATCTCACAGGCAATCTCCTTGGCAAGCCTGGGTGA	No
obr-miR169i-5p.1/.2	TGGTGATGAGAGTGTAGCTCTG/TAGCCAAGGATGACTTGCCTG	16869662	16869830	173	91	91	8	2/0	+	MIR169_5, MIR169_2	Intron-exon	Yes	-88.44	AGAGAGCAAGGCTTGCATGGTGATGAGAGTGTAGCTCTGGTAGCCAAGGATGACTTGCCTGTGTCCCTGTGTAAAAGCTTCAGAAATGGGCCTTGAGCTGGTTCATGGGCAGTCTCCTTGGCTAGTCCGAGTGGCTCTTATCACTCATGTTAGGCTTGCATCTCCTTGA	No
5p.1	TAGCCAAGGATGATTTGCCTG	29064967	29065135	175	69	69	3	1		MIR169_2	Intron-exon	Yes	-82.88	AGAGAGGTCTCGCATGGAAGTAAGAGGCCATCTTCGATAGCCAAGGATGATTTGCCTGTAGCCCCATTGAGAGCACTCTCAGTCGAGAGCGATAACCGGGCTATATCGGCAAGTCTCCTTGGCTACCCGAGTACCTCTTATGCTATCCCATGTCAGACCTGCTCTCCTT	No
obr-miR169j	TAGCCAAGGATGACTTGCCTG	11510095	11510220	131	83	83	9	0	+	MIR169_5, MIR169_2	Exonic	Yes	-88.44	TCGCATCTGGTAGCCAAGGATGACTTGCCTGTGGCCTCCTGCAGGAGGAGGCTTCAGAGAGAGATGCATTTTCTGCTTCTTCTGAATGTGATCTCACAGGCAGTCTCCTTGGCTAACCTGGGCGGC	No
	TAGCCAAGGATGACTTGCCTG	26139547	26139664	127	80	80	1	0	-	MIR169_5, MIR169_2	Exonic	Yes	-68.6	TCGCATCTGGTAGCCAAGGATGACTTGCCTGTGGCCTCATGCAGGAGGTTTCAGAGGGATGCATTTTCTGCTTCTGAATGTGATCTCACAGGCAATCTCCTTGGCAAGCCTGGGTGAC	No
obr-miR169k	TAGCCAAGGATGACTTGCCTG	11512774	11512926	157	78	78	9	0	+	OB09G22600, MIR169_5, MIR169_2	Exonic	Yes	-79.7	TCTGTCGAGATAGCCAAGGATGACTTGCCTGTGGCCTCTTAGAGAGAGGTGTAGAGCTTAGCATAAACTGCTCTAATGACTGAGCCACTAATGCTTGGTCGCCTTGCTCTGCAGGAGATCTTACAGGCAGTCTCCTTGGCTAGTCTTGGCGGC	No
	TAGCCAAGGATGACTTGCCTG	8668329	8668477	156	64	64	8	0	-	MIR169_5, MIR169_2	Exonic	Yes	-71.03	TCTGGTAGCCAAGGATGACTTGCCTGTGTATATATATCTATATATATGCATGTGCGTGTGATCAGTCTATGAATCTTGATTGATTGCAGCTGATCATGCACATATATGATATAATTAGTACAGGCAGTCTCCTTGGCTAGCCCGGCTGC	Simple_repeat
	TAGCCAAGGATGACTTGCCTA	13241091	13241244	164	64	64	2	1	-	MIR169_5, MIR169_2	Exonic	Yes	-64.92	CTGATCCGGTAGCCAAGGATGACTTGCCTAAAGCTGTGTGTTGCATGTGTTTATGATCATATGCATTTTCATTCTCTTGGTCGATCCTGAGTTCATCTACATGCGTGTTGTACATACATATATTAGGCATGTCTTCCTTGGCTATCGGAGTGGC	No
obr-miR169l	TAGCCAAGGATGACTTGCCTG	16880986	16881093	108	94	94	8	0	+	MIR169_5, MIR169_2	Exonic	Yes	-54.46	TTATCTCTGATAGCCAAGGATGACTTGCCTGTGTCCTCTCTGAAGGATTATAGATTTGATGATCCTTTAGGCTGGTTCATGGGCAGTCTCCTTGGCTAGCCTGAGTGG	No
	TAGCCAAGGATGATTTGCCTG	29064996	29065098	107	71	71	3	1	+	MIR169_2	Exonic	Yes	-51.25	ATCTTCGATAGCCAAGGATGATTTGCCTGTAGCCCCATTGAGAGCACTCTCAGTCGAGAGCGATAACCGGGCTATATCGGCAAGTCTCCTTGGCTACCCGAGT	No
obr-miR169m	TAGCCAAGGATGACTTGCCTG	8668328	8668443	118	74	74	8	0	-	MIR169_5, MIR169_2	Exonic	Yes	-71.04	TCTGGTAGCCAAGGATGACTTGCCTGTGTATATATATCTATATATATGCATGTGCGTGTGATCAGTCTATGAATCTTGATTGATTGCAGCTGATCATGCACATATATGATATAATTAGTACAGGCAGTCTCCTTGGCTAGCCCGGCTGCC	Simple_repeat
	TAGCCAAGGATGACTTGCCTG	12388686	12388808	130	67	67	2	0	-	MIR169_5, MIR169_2	Exonic	Yes	-58.53	CTGGTAGCCAAGGATGACTTGCCTGTGGCCTCCAACAGGCTGCAGGAGATCACTAGCTTCAGAAATGCATTGTTCTGCCTCTGCATGTGGTCGATCTCACAGGCAGTCTCCTTGGCTAGCCTG	No
obr-miR169n	TAGCCAAGAATGACTTGCCTA	3724893	3725017	160	80	80	11	0	-	MIR169_2	Exonic	Yes	-90.96	TCCCTTTGGTAGCCAAGAATGACTTGCCTATGCTTTTGCCCTCTGTTGCAATCATCCATCCATGCACCCATCGATCAGCCATGGCAGTGGCGGCAGATCGAGGGATTTTTCTCTCGAGAAATTCTTGTGATGATGGATGTGCAATGTGGCTGCATGGGCCGGTCTTCTTGGCTAGCCAGAGTGGC	Simple_repeat
	TAGCCAAGGATGACTTGCCTA	13241084	13241237	164	60	60	2	1	-	MIR169_5, MIR169_2	Exonic	Yes	-58.77	GGTAGCCAAGGATGACTTGCCTAAAGCTGTGTGTTGCATGTGTTTATGATCATATGCATTTTCATTCTCTTGGTCGATCCTGAGTTCATCTACATGCGTGTTGTACATACATATATTAGGCATGTCTTCCTTGGCTATCGGAGTGGCTCTTGTC	No
obr-miR169o	TAGCCAAGAATGACTTGCCTA	5494429	5494601	173	100	100	11	0	-	EPlOBAG00000000658	Exonic	Yes	-80.18	CTCCCTTTGGTAGCCAAGAATGACTTGCCTACGCTTTTGCCCTCTGTTGGCTCATCCATCCGTCTATCTATCTGCCATGGCAGATGGCAGATTAAGGGTTTCTGAAAGAAATTCTTGTGATAGGATGTGCAATGAGGCTGCATGGGCCGGTCTTCTTGGCTAGCCAGAGTGGCTC	No
obr-miR169q	TAGCCAAGGAGACTGCCCATG	16880986	16881093	108	84	94.4	8	0	-	MIR169_5, MIR169_2	Exonic	Yes	-38.9	CCACTCAGGCTAGCCAAGGAGACTGCCCATGAACCAGCCTAAAGGATCATCAAATCTATAATCCTTCAGAGAGGACACAGGCAAGTCATCCTTGGCTATCAGAGATAA	No
	TAGCCAAGGAGACTGCCCATG	8664819	8664926	108	76	92.6	8	0	+	MIR169_5, MIR169_2	Exonic	Yes	-42.52	CCACTCAGGCTAGCCAAGGAGACTGCCCATGAACCAGCCTAAAGGATAATTAAATCTATAATCCTTCATAGAGGACACGGGCAAGTCATCCTTGGCTATCAGAGATAA	No
obr-miR169r	TAGCCAAGGATGATTTGCCTG	29064991	29065116	125	51	92	3	0	+	MIR169_2, MIR169_2	Intron-exon	Yes	-52.34	AGGCCATCTTCGATAGCCAAGGATGATTTGCCTGTAGCCCCATTGAGAGCACTCTCAGTCGAGAGCGATAACCGGGCTATATCGGCAAGTCTCCTTGGCTACCCGAGTACCTCTTATGCTATCCCA	No
obr-miR171a	TGATTGAGCCGCGCCAATATC	21047379	21047474	96	100	100	6	0	+	EPlOBAG00000000640	Exonic	Yes	-47.32	GGAAAGAGCGATATTGGTGAGGTTCAATCCGATGATTGGTTTTACAGCAGTGGTAAAATCAGTATCTGATTGAGCCGCGCCAATATCTCTTCCTCTC	No
	TGATTGAGCCGTGCCAATATC	4240365	4240456	93	68	68	8	1	+	EPlOBAG00000000642	Exonic	Yes	-51.3	ACGACGGGATATTGGGGCGGTTCAATCAGAAAGCTTGTGCTCCGGAAGCGAGGAGCTCTACTCTTTTGATTGAGCCGTGCCAATATCACGTC	No
	TGATTGAGCCGTGCCAATATC	24586742	24586836	98	68	68	4	1	-	EPlOBAG00000000639	Exonic	Yes	-50.06	GGAACGGGATATTGGTGCGGTTCAATCAGAAAGCTTGTGCTCCGAAGGCGAGGGGCTCCACTCTTTGATTGAGCCGTGCCAATATCACGTCGCCT	No
obr-miR171b	TGATTGAGCCGTGCCAATATC	3695194	3695292	100	93	93	8	0	+	MIR171_1	Exonic	Yes	-54.69	GTGACGACGGGATATTGGGGCGGTTCAATCAGAAAGCTTGCGCTCCAGAGGCCAGGAGCTCCACTCTTTGATTGAGCCGTGCCAATATCACGTCGCATC	No
	TGATTGAGCCGTGCCAATATC	18424686	18424777	94	92	92	4	0	-	OB04G32770, MIR171_1	Exonic	Yes	-47.98	ACGGGATATTGGTGCGGTTCAATCAGAAAGCTTGTGCTCCGAAGACGAGGGGCTCCACTCTTTGATTGAGCCGTGCCAATATCACGTCGCCT	No
	TGATTGAGCCGCGCCAATATC	17553090	17553180	95	67	67	6	1	+	MIR171_1	Exonic	Yes	-45.1	AAGAGCGATATTGGTGAGGTTCAATCCGATGATGGGTTTTACAGCGCAGTGGTAAAACCAGTATCTGATTGAGCCGCGCCAATATCTCTTC	No
obr-miR171c-5p/3p	GGATATTGGTGCGGTTCAATC/TGATTGAGCCGCGCCAATATC	18424685	18424781	97	98	98	4	0	-	OB04G32770, MIR171_1, MIR171_1	Exonic	Yes	-52.77	GGGAACGGGATATTGGTGCGGTTCAATCAGAAAGCTTGTGCTCCGAAGACGAGGGGCTCCACTCTTTGATTGAGCCGTGCCAATATCACGTCGCCTT	No
5p/3p	GGATATTGGGGCGGTTCAATC/TGATTGAGCCGCGCCAATATC	3695194	3695291	98	89	89	8	1/0	+	MIR171_1	Exonic	Yes	-54.62	GTGACGACGGGATATTGGGGCGGTTCAATCAGAAAGCTTGCGCTCCAGAGGCCAGGAGCTCCACTCTTTGATTGAGCCGTGCCAATATCACGTCGCAT	No
3p	TGATTGAGCCGCGCCAATATC	17553086	17553185	102	68	68	6	0	+	MIR171_1	Exonic	Yes	-49.15	TGGAAAGAGCGATATTGGTGAGGTTCAATCCGATGATGGGTTTTACAGCGCAGTGGTAAAACCAGTATCTGATTGAGCCGCGCCAATATCTCTTCCTCCT	No
obr-miR171e-5p/3p	TGTTGGCCCGGCTCACTCAGA/TGATTGAGCCGCGCCAATATC	1662316	1662440	125	85	85	3	1	+	MIR171_1	Exonic	Yes	-62.49	TGGTAGCTATGATGTTGGCCCGGCTCACTCAGACGGCGCTGGTCTGACGCGTGCATGCATACATACACGATGCTTGCTAGCTCAGCTGTGTTTCTGATTGAGCCGTGCCAATATCTTAGTGCTCT	No
obr-miR171f-5p/3p	TGTTGGCATGGTTCAATCAAA/TGATTGAGCCGCGCCAATATC	24315128	24315247	127	91	91	3	0	+	MIR171_1	Exonic	Yes	-61.36	GGGAGAGTGCGATGTTGGCATGGTTCAATCAAACCGAGCAAACTTATGCAGTAGCTAGTGCAGGGATGTTCAGTATGGTTTGTTTGGTCTGATTGAGCCGTGCCAATATCACAAGCTTGC	No
obr-miR171g	GAGGTGAGCCGAGCCAATATC	8476676	8476764	89	97	97	7	0	-	OB07G19230, MIR171_2	Exonic	Yes	-46.26	GACATGGCATGGTATTGACTTGGCTCATCTCAGCAACAGCAGACTGCATGCAGCGCTGGAGGTGAGCCGAGCCAATATCACTTCGTGTC	No
obr-miR171h	GTGAGCCGAACCAATATCACT	15881381	15881481	101	96	96	4	0	+	MIR171_2	Intron-exon	Yes	-47.66	AGAAGAAGAGGACATGGTATGGTATTGTTTCGGCTCACGTCGTTCGAACAGATGTGAGCCGAACCAATATCACTCATGTATTCTTCATTCAGAGAACTTCT	No
obr-miR171i-5p/3p	AGGTATTGGCGTGCCTCAATC/GGATTGAGCCGCGTCAATATC	17768028	17768150	124	83	83	3	0	+	MIR171_1	Exonic	Yes	-58.96	AAAAAGAGGTATTGGCGTGCCTCAATCCGAAGGCATGGCTGATAATAATTACAGGCAGGCGGGCAGCTCGATGGATGCAGCCATGTTTGTTGGATTGAGCCGCGTCAATATCTCTTCTTGCCT	No
obr-miR172a	AGAATCTTGATGATGCTGCAT	14032760	14032865	113	70	70	9	0	+	MIR-172	Exonic	Yes	-61.81	GTGTTTGCGGGCGTGGCATCATCAAGATTCACATCTATGCACCGATAGATCGCTCTTTACGACATAGATTTCAGACCCGTTTTGGCTAGCTGGATCTGGATGAGAATCTTGATGATGCTGCATCCGCAGACA	No
obr-miR172d-3p	AGAATCTTGATGATGCTGCAT	14032755	14032859	114	65	65	9	0	+	MIR-172	Intron-exon	Yes	-62.24	AGTCGGTGTTTGCGGGCGTGGCATCATCAAGATTCACATCTATGCACCGATAGATCGCTCTTTACGACATAGATTTCAGACCCGTTTTGGCTAGCTGGATCTGGATGAGAATCTTGATGATGCTGCATCCGCAGACAA	No
obr-miR319a-5p/3p	AGCTGCCGAATCATCCATTCA/ACTGGATGACGCGGGAGCTAA	19954084	19954268	185	90	96.2	1	0	-	MIR159, MIR159	Exonic	Yes	-97.62	TAAGAAGAGAGCTCTCTTCAGTCCACTCTCAGATGGCTGTAGGGTTTTATTAGCTGCCGAATCATCCATTCATCTACCAAGAATCATGCAGGAGTGTAGCTCTTGGTAGCCGACTGGATGGCGCGGGAGCTAAAATTTAGCTCTGCGCCGTTTGTGGTTGGACTGAAGGGTGCTCCCTTGCTCAA	No
obr-miR319b	TTGGACTGAAGGGTGCTCCC	5184174	5184360	197	197	96.2	1	0	-	OBART01G07620, EPlOBAG00000000618	Exonic	Yes	-101.35	GATGGATGGAAGAGAGCGTCCTTCAGTCCACTCATGGGCGATGCTAGGGTTCGAATTAGCTGCCGACTCATTCACCCACATGCCAAGCAAACAACTCTCCCAGCGGGAGAGCTTAGCAGATGAGTGAATGAAGCGGGAGGTAACGTTCTGATCTCGCATCGTCTTTGCTTGGACTGAAGGGTGCTCCCTCCTCCTC	No
obr-miR390-5p/3p	AAGCTCAGGAGGGATAGCGCC/CGCTATCTATCCTGAGCTCC	27870662	27870753	91	87	999.1	3	0	-	MIR390, MIR390	Exonic	Yes	-52.17	GGTATGGAACAATCCTTGAAGCTCAGGAGGGATAGCGCCTCGGTACCAGTTAGGCGCTATCTATCCTGAGCTCCACGGTTTGTTCTTACC	No
obr-miR393a	TCCAAAGGGATCGCATTGATC	1743440	1743549	115	92	92	1	0	-	Nil	Intergenic	Yes	-61.56	TGGGGAAGCATCCAAAGGGATCGCATTGATCCTTCCTCGCTCAGCTTCCATGGCGGTCGTCGTCTACAGGCAGCTCGACGGATCATGCGATCCTTTTGGAGGCTTCCTCTA	No
	TCCAAAGGGATCGCATTGATC	56620	56750	110	73	73	7	0	-	Nil	Intergenic	Yes	-48.4	GGCAAAAGTGGCCTGAAGAAGCATCCAAAGGGATCGCATTGATCCCTTATTCCTCCATGGTGCATGCCATTAGTAAGGATCATGCGATCCTTTAGGATGCCTCCCCA	No
obr-miR393b-5p/3p	TCCAAAGGGATCGCATTGATCT/TCAGTGCAATCCCTTTGGAAT	256	424	169	95.1	72		0		XR_423461.1		Yes	-73.63	TCGACCTGAGGAAACTAGCGGAAGACTCCAAAGGGATCGCATTGATCTGGGCTAGCTAGCTATCTCGATCAGCTGCTGCTGCCTGTGTGTGCATCTGAAACATACACGCATGCACGAGACGACTCGCGTGCGAGATCGATCAGTGCAATCCCTTTGGAATTTTCCACTT	No
obr-miR394	TTGGCATTCTGTCCACCTCC	19827745	19827854	111	95	95	2	0	+	MIR394	Exonic	Yes	-45.67	TACTGAGAGTTCTTTGGCATTCTGTCCACCTCCTTGTCGAAATCCTCAAGACAGAAATCTCTTGTCTGTTGATCTTGGAGGTGGGCATACTGCCAATGGAACTGTGTAGGC	No
obr-miR395g	GTGAAGTGTTTGGGGGAACTC	18960777	18960844	68	40	89.7	4	0	+	MIR-395	Exonic	Yes	-39.92	TGAGTTCCCTTCAAGCACTTCACGTGGCATATTTTCAAGGCCTATCGTGAAGTGTTTGGGGGAACTCT	No
obr-miR395n	GTGAAGTGTTTGGGGGAACTC	18960500	18960565	66	50	93.9	4	0	+	MIR-395	Exonic	Yes	-38.24	GAGTTCCCTTCAAGCACTTCACGATGCACTACTTTAAGAGTTGTTGTGAAGTGTTTGGGGGAACTC	No
obr-miR395s	GTGAAGTGTTTGGGGGAACTC	18960768	18960853	86	48	92.6	4	0	+	MIR-395	Exonic	Yes	-46.66	GTATTATCATGAGTTCCCTTCAAGCACTTCACGTGGCATATTTTCAAGGCCTATCGTGAAGTGTTTGGGGGAACTCTTGGTATTAC	No
obr-miR396a	TTCCACAGCTTTCTTGAACTG	25670284	25670443	160	94	94	2	0	-	MIR396	Exonic	Yes	-64.92	GATCGATCGATGCATTATCTGGCCCTCTTTGTGATCTTCCACAGCTTTCTTGAACTGCCTGAATTCGTGCGGTTTAATCGTGATCAGAGATCCCAGCGCCTTTGCCCTAGTTTCGTCGGGGATCGAGCAGTTCAATAAAGCTGTGGGAAATTGCAGAGAGA	No
obr-miR397b	TTATTGAGTGCAGCGTTGATG	2322302	2322422	120	110	96.2	2	0	-	MIR397, MIR397	Exonic	Yes	-48.55	AAGGCATTATTGAGTGCAGCGTTGATGAACCTGCCGACCGACCAATTAATTAATTCATTAATTAATTAGTCTGAAAGTGGCTCGAAGGTTCACCAGCACTGCACCCAATCACGCCTTTGCT	Simple_repeat
obr-miR399j	TGCCAAAGGAGAGTTGCCCTA	16242515	16242618	104	59	96.6	4	0	+	MIR-399	Exonic	Yes	-55.05	AGTCCAGTTTCAGGGCTCCTCTCTGTTGGCAGGGAGCATGTGAAGTTTTGTTGCTCACTCATTTTCATCCCTCTGCCAAAGGAGAGTTGCCCTAAAACTGGACT	No
obr-miR408-59/3p	CAGGGATGAGGCAGAGCATGG	9605645	9605884	240	81	81	1	0	+	MIR408	Exonic	Yes	-80.82	AGTTCAGACAGGGATGAGGCAGAGCATGGGATGGGGCTATCAACAGATCGATAGATTCCAGATTCCTTTTCTTGATCTGTACTAGTTGTGTGTATCCTCCTCTTGTGGATTGCTGTTGTTTGGGGAGAAGAGAGAGTGTTGCGAGTGAGCTGCTGGTGTTGTTGTTGCTCCCTCCCCTGCACTGCCTCTTCCCTGGCTGCTCCCCTGCATCTCCTCACCTCTCTCTCTCTCTCTCTTGTT	Simple_repeat
obr-miR528-5p/3p	TGGAAGGGGCATGCAGAGGAG	1372220	1372308	90	87	87	3	0	+	Nil	Intergenic	Yes	-48.76	AGTGGAAGGGGCATGCAGAGGAGCAGGAGATTCAGTTGGAGCTGGAGTTCACCTCCCCTTTTCTGTCTCCTGTGCTTGCCTCTTCCATT	No
obr-miR529a	CTGTACCCTCTCTCTTCTTC	6571764	6571855	100	73	73	4	0	+	MIR529	Exonic	Yes	-47.31	GGAGAAGAGAGAGAGTACAGCTTTGGCCGGCCGGTACTTGCTTAATTAGTCAGATCGATCGATCGATCGAGGCTGTACCCTCTCTCTTCTTC	No
obr-miR535-5p/3p	TGACAACGAGAGAGAGCACGC/GTGCTTTCTC CCGTTGTCAC	9585687	9585780	94	93	93	11	0	+	MIR535	Exonic	Yes	-64.75	GGCGGTGACAACGAGAGAGAGCACGCCGGGGCGGCGATCGCGGTGAGCCACCCCGCGGCGGCGTACCTGCGTGCTTTCTCCCGTTGTCACTGGC	No
obr-miR812a	GACGAATGGTTAAACGTTGGAC	4752590	4752821	234	78	78	1	2	+	Nil	Intergenic	Yes	-99.92	ACCTCCATCCCGAAATAAGATCATTTTTTGTTTTTCCGTGTCCAACGTTTGACCATCGTCTTATTTGAAAAATTTTTACGATTAATATTTTTGTTCTTACTAGATGATAAAACATAAATAGTATTTTATGCGTGACTAATTTTTTTAAGTTTTTATATAAATTTTTCAAACAAGACGAATGGTTAAACGTTGGACACGGAAAAATAAAAAATAATTTATTTCGGGACAGAGG	STOWAWAY51_OS/ DNA/TcMar-Stowaway
obr-miR812b	GACGAATGGTTAAACGTTGGAC	10247	10417	171	84	84	JH369905.2	2	+	OB0083G10040	Intronic	Yes	-66.82	TTTCCGTGTCCAACGTTTGACTATTCGTCTTATTTGAAAAATTTGTACAAAAACTTTAAAAAATTAGTCACGTATAAAGTACTATTCATATTTTATCATCTAGTAATAATAAAAATATTAATCGCAAAAAAATTTCAAATAAGACGAATGGTTAAACGTTGGACACGGAAA	STOWAWAY51_OS/ DNA/TcMar-Stowaway
obr-miR812e	GACGAATGGTTAAACGTTGGAC	4752620	4752789	173	82	82	1	2	-	Nil	Intergenic	Yes	-67.05	TTTCCGTGTCCAACGTTTGACCATCGTCTTATTTGAAAAATTTTTACGATTAATATTTTTGTTCTTACTAGATGATAAAACATAAATAGTATTTTATGCGTGACTAATTTTTTTAAGTTTTTATATAAATTTTTCAAACAAGACGAATGGTTAAACGTTGGACACGGAAA	STOWAWAY51_OS/ DNA/TcMar-Stowaway
obr-miR818b	AATCCCTTATATTATAAGACGG	11111402	11111509	110	67	67	12	2	-	Nil	Intergenic	Yes	-20.12	TACTATAACCTACAAAAGTTAAAAATTTACATGAAATAAATTACTACATCCATCCATAATATAATAGATTTTAGCTACCTCAAAATCCCTTATATTATAAGACGGATGTA	No
Obr-miR1866-3p	TGAAATTCCTGTAAAATTCCTA	3799351	3799428	78	79	79	12	2	+	Nil	Intergenic	Yes	-37.43	CTTTTGCACGGAGGGATTTTGCGGGAATTTCACGGGAATTGAGTTGATTCCTGAAATTCCTGTAAAATTCCTGCGTTCCAAAGGA	No
obr-miR2118c	TTCCCGATGCCTCCTATTCCTA	10290128	10290227	97	97	100	4	0	-	MIR2118	Exonic	Yes	-48.05	TGGGAATAGGAACATAGAGGAAAGCCAAAAGCAGAATTTTCTCCTCCAGGGTTGGAGGTAGAGATTTGCTTTGTGTTTTCCCGATGCCTCCTATTCCTA	No
obr-miR2118d	TTCCTGATGCCTCCCATGCCTA	10289852	10290021	170	138	95.3	4	0	-	MIR2118, MIR2118	Exonic	Yes	-84.14	ATCAGGAAGAGGAAGAAAAGAGGGTCTGAGAGCAGTGGGCATGGGAACATGGAGGAAAGCACAAACTCTTCATTGCCTCTAGATCTAGGGGCTGAGATTTGGTTTCCATGTTTTCCTGATGCCTCCCATGCCTATTGTCCTCATATGCTCCTTCCTCTTCCTTTTGGTTC	No
obr-miR2118f	TTCCTGATGCCTCCCATTCCTA	10292525	10292693	169	141	95.9	4	0	-	OB04G20460, MIR2118, MIR2118	Exonic	Yes	-85.95	GTGAGCCAGGGAAGAGGAAGAATGAGAGGGTTCAAGAGCAGTGGGAATGGGAACATGGAGGAAAGCATGAGCTCTGAATTTCCTTCAAAGGAGATCCGGCTTTGCGTTTTCCTGATGCCTCCCATTCCTATTGTTCTTGGGTGCTCCTTCCCCTTCCTTCTTGGTTTGC	No
obr-miR2118g	TTCCCAATGCCTCCCATTCCTA	10292314	10292470	157	113	93	4	1	-	OB04G20460, MIR2118, MIR2118	Exonic	Yes	-77.34	GTGAGCTTGGGAAGAGGAAGAAGGAGGTTCTAAGAGTTGTAGGAATGGGAACATGGAGGAAAGTGCAAGCTCCATGTATGTGAAGGCTTGGTTTGCAACTTTCCCAATGCCTCCCATTCCTACTGTTCTTAGGTGCTCCTTCCTCTTCCTTTGGTCT	No
obr-miR2118j	TTCCTGATGCCTCCCATTCCTA	15177512	15177682	171	160	97.5	4	0	-	MIR2118, MIR2118	Exonic	Yes	-75.87	GGTGAGCCAAGAAGAGGAAGAGAGACTCTAAGAGCAGTAGGAATGGGAACATGAAGGAAAGCCTAATTAAGCTCTAACTCTAGGTGTTGGAGATTTAATACGATGATTTTCCTGATGCCTCCCATTCCTATAGTTCTTAGGTGCTCGTTCCTCTTACTTTCGGCTAACACC	No
obr-miR2118l	TTCCTAATGCCTCCCATTCCTA	10294506	10294683	177	150	92.7	4	1	-	MIR2118, MIR2118	Exonic	Yes	-79.71	ATAGCATGCCGGGAAGAGTAAGAAATTGAGTCTCTAACAGCAGTGGGAATGGAAACATTGAGGAAAGTCTACATTGTCTTATTCTCAACTAGAATTGGGGTGAAGATAATGCTTTTGTGCTTTCCTAATGCCTCCCATTCCTATTGTTGTTAGATGCTCCTTTCTCTTCCTTTTGGCT	No
obr-miR2118m	TTCCTGATGCCTCCCATTCCTA	10298428	10298604	176	140	95.5	4	0	-	MIR2118, MIR2118	Exonic	Yes	-73.95	GTGAGCCAAGAAGAGGAAGAGAGACTCTAAGAGCAGTAGGAATGGGAACATGAAGGAAAGCCTAATTAAGCTCTAACTCTAGGTGTTGGAGATTTAATACGATGATTTTCCTGATGCCTCCCATTCCTATAGTTCTTAGGTGCTCGTTCCTCTTACTTTCGGCTAACACC	No
obr-miR2118q	TTCCCGATGCCTCCTATTCCTA	10290092	10290267	176	104	89.8	4	0	-	MIR2118, MIR2118	Exonic	Yes	-88.23	GTGAGCAGGGAAGAGGAAGAAAGAGAGTTTCTAAGAGCGATGGGAATAGGAACATAGAGGAAAGCCAAAAGCAGAATTTTCTCCTCCAGGGTTGGAGGTAGAGATTTGCTTTGTGTTTTCCCGATGCCTCCTATTCCTACTGATCTTAGCTACTCCTTCCTCTTCCTTTTAGCTCA	No
obr-miR2275b	TTTGGTTTCCTCCAATATCTCA	1065065	1065160	96	84	96.9	8	0	+	Nil	Intergenic	Yes	-39.9	TGGCAGTTGAATTTGAGGTTTGGATGGGACCAAATCTTACTGCAGACTTGCAGATTAAGACAAGATTTGGTTTCCTCCAATATCTCATGTTCAGTTATCA	No
	TTTGGTTTCCTCCAATATCTCA	1068050	1068149	100	64	91	8	0	+	Nil	Intergenic	Yes	-44.41	TGGCAGTTGAATTTGAGATTTGGATGGGACCAAATCTTACTACAGAATTTTAGAGTAAGGCGAGATTTGGTTTCCTCCAATATCTCATGTTCAGTTGTCAG	No
obr-miR2275c	AGGATTGGAGGAAAGCAAACTGA	2742700	2742804	109	100	91.7	8	2	-	Nil	Intergenic	Yes	-41.23	ACTGGAAGTGAGGATTGGAGGAAAGCAAACTGATTACTGAATTGATGCTTGCAACAGTGTGGCAAACGTGTTCAGCTTGTTTTTCTCCAATATCTCACATTCAA	No
obr-miR5539a	AAGAAAACGGATGCGCGTGCTA	14479420	14479485	66	66	100	1	0	+	OB01G28220	Intronic	Yes	-31.89	AGCAAGAAAACGGATGCGCGTGCTAACGCTTTCGCGCTAGTGCGCTCAATCCGTTGCTTGTTTGGA	No
	AAGAAAACGGATGCGCGTGCTA	10242123	10242186	64	64	100	6	0	+	Nil	Intergenic	Yes	-31.89	AGCAAGAAAACGGATGCGCGTGCTAACGCTTTCGCGCTAGTGCGCTCAATCCGTTGCTTGTTTG	No
	AAGAAAACGGATGCGCGTGCTA	13577488	13577554	67	63	98.5	6	0	+	Nil	Intergenic	Yes	-31.89	AGCAAGAAAACGGATGCGCGTGCTAACGCTTTCGCGCTAGTGCGCTCAATCCGTTGCTTGTTCGGAA	No
obr-miR5539b	AAGAAAACGGATGCGCGTGCTA	14479420	14479485	66	66	100	1	0	+	OB01G28220	Intronic	Yes	-31.89	AGCAAGAAAACGGATGCGCGTGCTAACGCTTTCGCGCTAGTGCGCTCAATCCGTTGCTTGTTTGGA	No
	AAGAAAACGGATGCGCGTGCTA	10242123	10242186	64	64	100	6	0	+	Nil	Intergenic	Yes	-31.89	AGCAAGAAAACGGATGCGCGTGCTAACGCTTTCGCGCTAGTGCGCTCAATCCGTTGCTTGTTTG	No
	AAGAAAACGGATGCGCGTGCTA	13577488	13577554	67	63	98.5	6	0	+	Nil	Intergenic	Yes	-31.89	AGCAAGAAAACGGATGCGCGTGCTAACGCTTTCGCGCTAGTGCGCTCAATCCGTTGCTTGTTCGGAA	No
	AGCAACGATTTTAAGATTGTGGCA	7142760	7142821	62	38	90.3	1	0	-	Nil	Intergenic	Yes	-25.87	TAGCAACGATTTTAAGATTGTGGCAACATGTACCTATTGCCACGATTTTAGCATTGATGCTA	EnSpm-N1_OS/ DNA/CMC-EnSpm

## Sheet: O.glaberrima
miRNA	Mature Sequence	Start	Stop	Length	Score	%ID	Sub Chr	Mismatches in the mature seq	Orientation	GENE	Location	miRNA*	Free Energy	Subject Sequence	Transposable element
ogl-miR156a	TGACAGAAGAGAGTGAGCAC	4053176	4053266	96	73	73	2	0	-	MIR-156	Exonic	Yes	-46.07	GAGATTGACAGAAGAGAGTGAGCACATGGCGTGATGGCCGGCATAAAATCTATCCTGTCCTCGCCGCGTGCTCACTCCTCTTTCTGTCACC	No
	TGACAGAAGAGAGTGAGCAC	19789458	19789547	94	67	67	6	0	+	MIR-156, MIR-156	Exonic	Yes	-61.59	GTTGACAGAAGAGAGTGAGCACACGGCGCGGCGGCTAGCCATCGGCGGGATGCCTGCCCCCGCCGCGTGCTCGCTCCTCTTTCTGTCAGC	No
	TGACAGAAGAGAGTGAGCAC	17352443	17352532	93	66	66	4	0	-	MIR-156, MIR-156	Exonic	Yes	-65.41	GGTGACAGAAGAGAGTGAGCACACGGCCGGGCGTGACGGCACCGGCGGGCGTGCCGTCGCGGCCGCGTGCTCACTGCTCTTTCTGTCATC	No
	TGACAGAAGAGAGTGAGCAC	27668	27757	93	66	66	11	0	+	Nill	Exonic	Yes	-65.41	GGTGACAGAAGAGAGTGAGCACACGGCCGGGCGTGACGGCACCGGCGGGCGTGCCGTCGCGGCCGCGTGCTCACTGCTCTTTCTGTCATC	No
ogl-miR156b-5p	GCTCACTCTCTATCTGTCAGC	19789417	19789563	156	65	65	6	0	+	MIR-156, MIR-156	Intron-exon	Yes	-76.65	TCTTGGGGCGGGGCGGGATCGAGCATATGAAAGGCGAGATTGTTGACAGAAGAGAGTGAGCACACGGCGCGGCGGCTAGCCATCGGCGGGATGCCTGCCCCCGCCGCGTGCTCGCTCCTCTTTCTGTCAGCATCTCTCATCACTCCC	No
ogl-miR156c-5p/3p	TGACAGAAGAGAGTGAGCAC/GCTCACTTCTCTCTCTGTCAGC	19789428	19789576	156	64	64	6	0	+	MIR-156, MIR-156	Intron-exon	Yes	-85.18	GGCGGGATCGAGCATATGAAAGGCGAGATTGTTGACAGAAGAGAGTGAGCACACGGCGCGGCGGCTAGCCATCGGCGGGATGCCTGCCCCCGCCGCGTGCTCGCTCCTCTTTCTGTCAGCATCTCTCATCACTCCCTCCCGCATCCCCC	No
5p/3p	TGACAGAAGAGAGTGAGCAC/GCTCACTTCTCTCTCTGTCAGC	10777777	10777914	146	63	63	9	0	+	MIR-156, MIR-156	Intron-exon	Yes	-59.54	CTGACAGAAGAGAGTGAGCACACAGCGGGCAGACTGCATCTGAAATAAACTGGTGACGACGAAGAAGACGACGGACGCAGCTTGCCGTTGCGTGCTCACTTCTCTCTCTGTCAGCTCTCTCTGATCTCTCTCGCCCCCCGCCTC	Simple_repeat
5p/3p	TGACAGAAGAGAGTGAGCAC/GCTCACTTCTCTCTCTGTCAGC	27642	27783	150	60	60	Oglab11_unplaced094	0	+	Nill	Intronic	Yes	-96.49	GGCGGGCGGGCGGGCCGGTGGCGCGAGGTGACAGAAGAGAGTGAGCACACGGCCGGGCGTGACGGCACCGGCGGGCGTGCCGTCGCGGCCGCGTGCTCACTGCTCTTTCTGTCATCCGGTGCCGGCCGTTTTCTCCCCCTCC	Simple_repeat
5p/3p	TGACAGAAGAGAGTGAGCAC/GCTCACTTCTCTCTCTGTCAGC	17352417	17352558	150	60	60	4	0	-	MIR-156, MIR-156	Intron-exon	Yes	-96.49	GGCGGGCGGGCGGGCCGGTGGCGCGAGGTGACAGAAGAGAGTGAGCACACGGCCGGGCGTGACGGCACCGGCGGGCGTGCCGTCGCGGCCGCGTGCTCACTGCTCTTTCTGTCATCCGGTGCCGGCCGTTTTCTCCCCCTCC	Simple_repeat
ogl-miR156d	TGACAGAAGAGAGTGAGCAC	4053152	4053280	129	98	98	2	0	-	MIR-156, MIR-156	Intron-exon	Yes	-59.86	GGAGAAGCTCTCATGAGATTGACAGAAGAGAGTGAGCACATGGCGTGATGGCCGGCATAAAATCTATCCTGTCCTCGCCGCGTGCTCACTCCTCTTTCTGTCACCCTCTTTCTCTCAGGGCTCAACTCC	No
	TGACAGAAGAGAGTGAGCAC	19789459	19789558	101	77	77	6	0	+	MIR-156, MIR-156	Intron-exon	Yes	-59.49	TTGACAGAAGAGAGTGAGCACACGGCGCGGCGGCTAGCCATCGGCGGGATGCCTGCCCCCGCCGCGTGCTCGCTCCTCTTTCTGTCAGCATCTCTCATCA	No
	TGACAGAAGAGAGTGAGCAC	15976504	15976603	109	67	67	8	0	+	SIX3OS1_2, MIR408	Exonic	Yes	-85.43	GGTGGCAGTTGACAGAAGAGAGTGAGCACACAGCGGCCAGACTGCATCGATCTATCAATCTTCCCTTCGACAGGATAGCTAGATAGAAAGAAAGAGAGGCCGTCGGCGGCCATGGAAGAGAGAGAGAGAGAGAGAGAGAGAGATGAAATGATGATGATGATACAGCTGCCGCTGCGTGCTCACTTCTCTTTCTGTCAGCTCTCCCTGCAG	Simple_repeat
ogl-miR156e	TGACAGAAGAGAGTGAGCAC	17352436	17352539	104	100	100	4	0	-	MIR-156, MIR-156	Intron-exon	Yes	-76.39	GGCGCGAGGTGACAGAAGAGAGTGAGCACACGGCCGGGCGTGACGGCACCGGCGGGCGTGCCGTCGCGGCCGCGTGCTCACTGCTCTTTCTGTCATCCGGTGCC	No
	TGACAGAAGAGAGTGAGCAC	27661	27764	104	100	100	Oglab11_unplaced094	0	+	Nill	Intronic	Yes	-76.39	GGCGCGAGGTGACAGAAGAGAGTGAGCACACGGCCGGGCGTGACGGCACCGGCGGGCGTGCCGTCGCGGCCGCGTGCTCACTGCTCTTTCTGTCATCCGGTGCC	No
	TGACAGAAGAGAGTGAGCAC	19610882	19610976	95	92	92	2	0	-	MIR-156, MIR-156	Intron-exon	Yes	-62.41	GGGCGGTGACAGAAGAGAGTGAGCACACGGCCGGGCGGAACGGCACCGGCGGATGTGCCGTCGCGGCCGCGTGCTCACTGCTCTGTCTGTCATCC	No
	TGACAGAAGAGAGTGAGCAC	19789449	19789547	100	79	79	6	0	+	MIR-156, MIR-156	Intron-exon	Yes	-61.61	GGCGAGATTGTTGACAGAAGAGAGTGAGCACACGGCGCGGCGGCTAGCCATCGGCGGGATGCCTGCCCCCGCCGCGTGCTCGCTCCTCTTTCTGTCAGC	No
ogl-miR156f-5p/3p	TGACAGAAGAGAGTGAGCAC/GCTCACTTCTCTTTCTGTCAGC	15976400	15976593	194	95	95	8	0	+	SIX3OS1_2, MIR408	Exonic	Yes	-80.7	AGTTGACAGAAGAGAGTGAGCACACAGCGGCCAGACTGCATCGATCTATCAATCTTCCCTTCGACAGGATAGCTAGATAGAAAGAAAGAGAGGCCGTCGGCGGCCATGGAAGAGAGAGAGAGAGAGAGAGAGAGAGATGAAATGATGATGATGATACAGCTGCCGCTGCGTGCTCACTTCTCTTTCTGTCAGCT	Simple_repeat
ogl-miR156g-5p/3p	TGACAGAAGAGAGTGAGCAC/GCTCACTTCTCTCTCTGTCAGC	10777769	10777886	118	95	95	9	0	+	MIR-156, MIR-156	Intron-exon	Yes	-63.61	GGCTGACAGAAGAGAGTGAGCACACAGCGGGCAGACTGCATCTGAAATAAACTGGTGACGACGAAGAAGACGACGGACGCAGCTTGCCGTTGCGTGCTCACTTCTCTCTCTGTCAGCT	No
5p/3p	TGACAGAAGAGAGTGAGCAC/GCTCACTTCTCTCTCTGTCAGC	19610871	19610972	110	65	65	2	0	-	MIR-156, MIR-156	Intron-exon	Yes	-62.33	GGTGACAGAAGAGAGTGAGCACACGGCCGGGCGGAACGGCACCGGCGGATGTGCCGTCGCGGCCGCGTGCTCACTGCTCTGTCTGTCATCCACTCCTCTCCC	No
ogl-miR156h	TGACAGAAGAGAGTGAGCAC/GCTCACTTCTCTTTCTGTCAGC	15976400	15976593	194	95	95	8	0	+	SIX3OS1_2, MIR408	Exonic	Yes	-80.7	AGTTGACAGAAGAGAGTGAGCACACAGCGGCCAGACTGCATCGATCTATCAATCTTCCCTTCGACAGGATAGCTAGATAGAAAGAAAGAGAGGCCGTCGGCGGCCATGGAAGAGAGAGAGAGAGAGAGAGAGAGAGATGAAATGATGATGATGATACAGCTGCCGCTGCGTGCTCACTTCTCTTTCTGTCAGCT	Simple_repeat
ogl-miR156i	TGACAGAAGAGAGTGAGCAC	19610883	19610972	90	100	100	2	0	-	MIR-156	Intron-exon	Yes	-61.29	GGTGACAGAAGAGAGTGAGCACACGGCCGGGCGGAACGGCACCGGCGGATGTGCCGTCGCGGCCGCGTGCTCACTGCTCTGTCTGTCATC	No
	TGACAGAAGAGAGTGAGCAC	17352443	17352532	90	94	94	4	0	-	MIR-156	Intron-exon	Yes	-65.41	GGTGACAGAAGAGAGTGAGCACACGGCCGGGCGTGACGGCACCGGCGGGCGTGCCGTCGCGGCCGCGTGCTCACTGCTCTTTCTGTCATC	No
	TGACAGAAGAGAGTGAGCAC	27668	27757	90	94	94	Oglab11_unplaced094	0	+	Nill	Intronic	Yes	-65.41	GGTGACAGAAGAGAGTGAGCACACGGCCGGGCGTGACGGCACCGGCGGGCGTGCCGTCGCGGCCGCGTGCTCACTGCTCTTTCTGTCATC	No
	TGACAGAAGAGAGTGAGCAC	19789458	19789547	91	79	79	6	0	+	MIR-156	Intron-exon	Yes	-61.59	GTTGACAGAAGAGAGTGAGCACACGGCGCGGCGGCTAGCCATCGGCGGGATGCCTGCCCCCGCCGCGTGCTCGCTCCTCTTTCTGTCAGC	No
ogl-miR156j-5p/3p	TGACAGAAGAGAGTGAGCAC/GCTCGCTCCTCTTTCTGTCAGC	19789419	19789583	165	100	100	6	0	+	MIR-156	Intron-exon	Yes	-105.46	TTGGGGCGGGGCGGGATCGAGCATATGAAAGGCGAGATTGTTGACAGAAGAGAGTGAGCACACGGCGCGGCGGCTAGCCATCGGCGGGATGCCTGCCCCCGCCGCGTGCTCGCTCCTCTTTCTGTCAGCATCTCTCATCACTCCCTCCCGCATCCCCCGCCCCGA	No
5p/3p	TGACAGAAGAGAGTGAGCAC	19610851	19611008	161	70	70	2	0	-	MIR-156	Intron-exon	Yes	-95.33	GCGCGCGGGGGGGCCGGGCCGGTGCGGGCGCTGGGCGGTGACAGAAGAGAGTGAGCACACGGCCGGGCGGAACGGCACCGGCGGATGTGCCGTCGCGGCCGCGTGCTCACTGCTCTGTCTGTCATCCACTCCTCTCCCACCCCCCTCCACCTCCGGCC	No
ogl-miR156k	TGACAGAAGAGAGTGAGCACA	19789452	19789545	98	74	74	6	1	+	MIR-156	Intron-exon	Yes	-58.46	GAGATTGTTGACAGAAGAGAGTGAGCACACGGCGCGGCGGCTAGCCATCGGCGGGATGCCTGCCCCCGCCGCGTGCTCGCTCCTCTTTCTGTCA	No
	TGACAGAAGAGAGTGAGCACA	19610884	19610976	94	72	72	2	1	-	MIR-156	Intron-exon	Yes	-59.72	GGGCGGTGACAGAAGAGAGTGAGCACACGGCCGGGCGGAACGGCACCGGCGGATGTGCCGTCGCGGCCGCGTGCTCACTGCTCTGTCTGTCAT	No
	TGACAGAAGAGAGTGAGCACA	17352444	17352540	98	71	71	4	1	-	MIR-156	Intron-exon	Yes	-63.86	TGGCGCGAGGTGACAGAAGAGAGTGAGCACACGGCCGGGCGTGACGGCACCGGCGGGCGTGCCGTCGCGGCCGCGTGCTCACTGCTCTTTCTGTCAT	No
	TGACAGAAGAGAGTGAGCACA	27660	27756	98	71	71	Oglab11_unplaced094	1	+	Nill	Intronic	Yes	-63.86	TGGCGCGAGGTGACAGAAGAGAGTGAGCACACGGCCGGGCGTGACGGCACCGGCGGGCGTGCCGTCGCGGCCGCGTGCTCACTGCTCTTTCTGTCAT	No
ogl-miR156l-5p/3p	CGACAGAAGAGAGTGAGCATA/GCTCACTTCTCTTTCTGTCAGC	4038801	4038954	156	98	98	5	0	+	MIR-156	Intron-exon	Yes	-61	GCTAGGGAGCCGACAGAAGAGAGTGAGCATATATAGTTCTTTCCTTGCATATGTGGTCATATGTGTGTTGACTGAAGAGATACATATATAGAGAGAGAGAGTTCATGTGCTTGAAGCTATATGTGCTCACTTCTCTTTCTGTCAGCAAATTATC	No
ogl-miR159a.1/.2	TTGCATGCCCCAGGAGCTGCA/TTTGGATTGAAGGGAGCTCTG	12778781	12779052	272	99	99	1	0	+	MIR159	Exonic	Yes	-117.83	GTTGTGGACGTTGAGCTCCTTTCGGTCCAAAAAGGGGTGTTGCTGTGGGTCGATTGAGCTGCTGGGTCATGGATCCCGTTAGCCTACTCCATGTTCATCATTCAGCTCGAGATCTGAAAGAAACTACTCCAATTTATACTAATAGTATGTGTGTAGATAGGAAAATGATGGAGTACTCGTTGTTGGGATAGGCTTATGGCTTGCATGCCCCAGGAGCTGCATCAACCCTACATGGACCCTCTTTGGATTGAAGGGAGCTCTGCATCTTTGGT	No
ogl-miR159c	ATTGGATTGAAGGGAGCTCCA	4872462	4872658	197	98	98	1	0	-	MIR159	Exonic	Yes	-106.14	GAGGAGGAAGAGGAGCTCCTTTCGATCCAATTCAGGAGAGGAGGTGGTAGGATGCAGCTGCCGGTTCATGGATACCTCTGGAGTGCATGGCAGCAATGCTGTAGGCCTGCACTTGCATGGGTTTGCATGACCCGGGAGATGAACCCACCATTGTCTTCCTCTATTGATTGGATTGAAGGGAGCTCCACATCTCTCTC	No
ogl-miR159d	ATTGGATTGAAGGGAGCTCCG	4874880	4875068	189	100	100	1	0	-	MIR159	Exonic	Yes	-100.2	TGATGTGAGGAGGAGCTCCTTTCGATCCAATTCAGGAGAGGAAGTGGTGGGATGCAGCTGCCGGTTCATGGATACCTCTGCAGTTCATGCCGGTAGGCCTGCACTTGCATGGGTTTGCATGACCTGGGAGATGAACCTGCCATTGTGTTCCTCTATTGATTGGATTGAAGGGAGCTCCGGCTACACCTA	No
ogl-miR159e	ATTGGATTGAAGGGAGCTCCT	7384593	7384783	191	100	100	1	0	-	MIR159	Exonic	Yes	-88.8	GATGAAGAAGAAGAGCTCCCTTTCGATCCAATTCAGGAGAGGAAGTGGTAGGATGCAGCTGCCGGTTCATGGATACCTCTGGAGTGCAGGGCAAATAGTCCTACCCTTTCATGGGTTTGCATGACTCGGGAGATGAACCCGCCATTGTCTTCCTCTATTGATTGGATTGAAGGGAGCTCCTCTAGCTACAT	No
ogl-miR160a-5p/3p	TGCCTGGCTCCCTGTATGCCA/GCGTGCAAGGAGCCAAGCATG	3195888	3195975	88	100	100	2	0	-	MIR-160	Intronic	Yes	-49.39	GTGTGCCTGGCTCCCTGTATGCCACACATGTAGACCAACCCATGGTGTCTGGTTGCCTACTGGGTGGCGTGCAAGGAGCCAAGCATGC	No
5p/3p	TGCCTGGCTCCCTGTATGCCA/GCGTGCAAGGAGCCAAGCATG	21156131	21156218	90	87	87	6	0	+	MIR-160	Exonic	Yes	-54.89	GCGTGCCTGGCTCCCTGTATGCCACTCATGTAGCCCAATCCATGGTGTGTTTGGATGCTGTGGGTGGCGTGCAAGGAGCCAAGCATGC	No
5p	TGCCTGGCTCCCTGTATGCCA	18288641	18288722	84	69	69	8	0	+	MIR-160	Exonic	Yes	-53.72	TGCCTGGCTCCCTGAATGCCATCCGAGAAGCGTGCCGCTGTGGCCGGCTGCTTCCTGGTTGGCATTGAGGGAGTCATGCAGG	No
ogl-miR160b-5p/3p	TGCCTGGCTCCCTGTATGCCA/GCGTGCAAGGAGCCAAGCATG	21156105	21156243	139	100	100	6	0	+	MIR-160	Intron-exon	Yes	-67.92	AAGGTTTGGTTTTGATCGGCTTGAGAGCGTGCCTGGCTCCCTGTATGCCACTCATGTAGCCCAATCCATGGTGTGTTTGGATGCTGTGGGTGGCGTGCAAGGAGCCAAGCATGCGTGCCATGATCTCTCTTTCTGCCTT	No
5p/3p	TGCCTGGCTCCCTGTATGCCA/GCGTGCAAGGAGCCAAGCATG	3195883	3195999	122	82	82	2	0	-	MIR-160	Intron-exon	Yes	-56.14	AGGTTTGTTCAGAAGCTGTGTAGTGTGTGCCTGGCTCCCTGTATGCCACACATGTAGACCAACCCATGGTGTCTGGTTGCCTACTGGGTGGCGTGCAAGGAGCCAAGCATGCATGCC	No
5p	TGCCTGGCTCCCTGAATGCCA	18288627	18288740	121	64	64	8	1	+	MIR-160	Intron-exon	Yes	-68.15	GATGGGATTAACGCTGCCTGGCTCCCTGAATGCCATCCGAGAAGCGTGCCGCTGTGGCCGGCTGCTTCCTGGTTGGCATTGAGGGAGTCATGCAGGGTTTGCTCATTTCCATCT	No
5p/3p	TGCCTGGCTCCCTGTATGCCG/GCGTGCGAGGTGCCAAGCATG	2005606	2005733	131	60	60	7	1//2	-	MIR-160	Intron-exon	Yes	-62.55	GGTGATGAAAAGGTAGGGGATATGCCTGGCTCCCTGTATGCCGCTCGCATGGCTGCCAACCCAATGAACTCGATCTCGTTGTTGGCCGCTGCGTACGGCGTGCGAGGTGCCAAGCATGGCCCTCTTCC	No
ogl-miR160c-5p/3p	TGCCTGGCTCCCTGTATGCCA/ 3p:GCGTGCAAGGAGCCAAGCATG	3195890	3195974	90	80	80	2	2	-	MIR-160	Exonic	Yes	-46.98	TGTGCCTGGCTCCCTGTATGCCACACATGTAGACCAACCCATGGTGTCTGGTTGCCTACTGGGTGGCGTGCAAGGAGCCAAGCAT	No
5p/3p	TGCCTGGCTCCCTGTATGCCA/ 3p:GCGTGCAAGGAGCCAAGCATG	21156129	21156216	93	76	76	6	2	+	MIR-160	Intron-exon	Yes	-50	GAGCGTGCCTGGCTCCCTGTATGCCACTCATGTAGCCCAATCCATGGTGTGTTTGGATGCTGTGGGTGGCGTGCAAGGAGCCAAGCAT	No
5p	TGCCTGGCTCCCTGTATGCCG	2005617	2005717	102	67	67	7	1	-	MIR-160	Intron-exon	Yes	-51.36	GGGATATGCCTGGCTCCCTGTATGCCGCTCGCATGGCTGCCAACCCAATGAACTCGATCTCGTTGTTGGCCGCTGCGTACGGCGTGCGAGGTGCCAAGCAT	No
ogl-miR160d-5p/3p	TGCCTGGCTCCCTGTATGCCA/GCGTGCGAGGAGCCAAGCATG	29384729	29384870	142	100	100	3	0	+	MIR-160	Intron-exon	Yes	-72.07	GGGGATATGCCTGGCTCCCTGTATGCCACTCGCGTAGCTGCCAAACTCAGTTGAAACAACTGCCTTCTCCCGGCGAGATTCAGGCATTGTGTTCGTACGTTTGGCTCTACTGCGGATGGCGTGCGAGGAGCCAAGCATGACC	No
ogl-miR160e-5p/3p	TGCCTGGCTCCCTGTATGCCG	2005608	2005721	114	100	100	7	0	-	MIR-160	Intron-exon	Yes	-60.73	GTAGGGGATATGCCTGGCTCCCTGTATGCCGCTCGCATGGCTGCCAACCCAATGAACTCGATCTCGTTGTTGGCCGCTGCGTACGGCGTGCGAGGTGCCAAGCATGGCCCTCTT	No
ogl-miR160f-5p/3p	TGCCTGGCTCCCTGAATGCCA	18288631	18288730	100	100	100	8	0	+	MIR-160	Intron-exon	Yes	-61.19	GGATTAACGCTGCCTGGCTCCCTGAATGCCATCCGAGAAGCGTGCCGCTGTGGCCGGCTGCTTCCTGGTTGGCATTGAGGGAGTCATGCAGGGTTTGCTC	No
5p	TGCCTGGCTCCCTGTATGCCA	3195889	3195972	84	69	69	2	1	-	MIR-160	Exonic	Yes	-46.01	TGCCTGGCTCCCTGTATGCCACACATGTAGACCAACCCATGGTGTCTGGTTGCCTACTGGGTGGCGTGCAAGGAGCCAAGCATG	No
ogl-miR162a	TCGATAAACCTCTGCATCCAG	19157900	19158070	171	99	99	2	0	+	ORGLA02G0199700, MIR162_2	Exonic	Yes	-69.8	GGTGATGCCTGGGCGCAGTGGTTTATCGATCCCTTCCCTGCCTTGTGGCGCTGATCCAGGAGCGGCGAATTTCTTTGAGAGGGTGTTCTTTTTTTTTCTTCTTTTTGGTCCTTGTTGCAGCCAACGACAACGCGGGAATCGATCGATAAACCTCTGCATCCAGTTCTCGCC	No
ogl-miR162b	TCGATAAGCCTCTGCATCCAG	16736780	16736913	134	100	100	4	0	+	MIR162_2	Intron-exon	Yes	-52.7	TGGGTGATGCCTGGGCGCAGTGGTTTATCGATCTCTTCCCTGCCTTGTGCTGCTCCGATCGATGCCCGTGCTGATTCTTGATAATATACAACGCAGGAATCGATCGATAAGCCTCTGCATCCAGATCTCACTTT	No
ogl-miR164a	TGGAGAAGCAGGGCACGTGCA	20606910	20607065	156	100	100	7	0	-	MIR164	Exonic	Yes	-68.3	GTGAGAAGGACCGCGTTGGAGAAGCAGGGCACGTGCATGCATATGTTCATCATCATCTTCTTCCTCCTCCTCTAGCTCCAGCCTTGTGTGGGTTGGAAGTTTAGATAGAACTCGCACTGCACGTGGTCTCCTTCTCCATCCCGGTCTTTTTCTCAC	No
ogl-miR164b	TGGAGAAGCAGGGCACGTGCA	11777628	11777736	109	100	100	5	0	-	MIR164	Exonic	Yes	-68.5	GTGCACGGTGGAGAAGCAGGGCACGTGCATTACCATCCACTCGCCTGCCGGCCGCCGGCCGCCATTGCCATGGATGGTTCTTCATGTGCCCGTCTTCTCCACCGAGCAC	No
	TGGAGAAGCAGGGCACGTGC	26788643	26788736	101	67	67	2	1	-	MIR164	Exonic	Yes	-57	GCTGGAGAAGCAGGGCACGTGCTCGACGGCGGGGCTGGCTGGCCGGCCGGCTTGCAGCATGTGCGCTCCTTCTCCAGCATGGCTTCTCGCCCCG	No
ogl-miR164c	TGGAGAAGCAGGGTACGTGCA	13022151	13022269	119	100	100	5	0	+	MIR164	Exonic	Yes	-55.3	AGGTTCTTGTTGGAGAAGCAGGGTACGTGCAAAATGCACACCGGTTGGTCGAGCTAATTAACAAGCTCTGACGACCATGGTGATCGAATGCACGTGCTCCCCTTCTCCACCATGGCCTT	No
ogl-miR164d	TGGAGAAGCAGGGCACGTGCT	26788651	26788744	94	100	100	2	0	-	MIR164	Exonic	Yes	-61.1	CAAACCGTGCTGGAGAAGCAGGGCACGTGCTCGACGGCGGGGCTGGCTGGCCGGCCGGCTTGCAGCATGTGCGCTCCTTCTCCAGCATGGCTTC	No
ogl-miR164e	TGGAGAAGCAGGGCACGTGAG	9730133	9730264	132	100	100	3	0	+	MIR164	Exonic	Yes	-80.8	TTGTGCAGGGTGGAGAAGCAGGGCACGTGAGCGGCCATCCAGTGTAGCTTCGCTGCGCGTCCATGGCGGCGAACGCGCGTGATCTGGAGTTTGGATGGTCGTTCATGTGTCCGTCTTCTCCACCGAGCACTG	No
	TGGAGAAGCAGGGCACGTG	11777628	11777739	117	66	66	5	2	-	MIR164	Intron-exon	Yes	-68.8	GCCGTGCACGGTGGAGAAGCAGGGCACGTGCATTACCATCCACTCGCCTGCCGGCCGCCGGCCGCCATTGCCATGGATGGTTCTTCATGTGCCCGTCTTCTCCACCGAGCAC	No
ogl-miR164f	TGGAGAAGCAGGGCACGTGCA	18140471	18140680	210	100	100	5	0	+	MIR164	Intron-exon	Yes	-131	TGAGGATGGCGAGGCGCGCGAGGTGGAGAAGCAGGGCACGTGCATTCCTAGAGCTTCCGTCCAGCTCCCCGGCGGGCTAGCTAGCTCACTCCGCCGCCGCCGCCGCCGCCGCCGGCGCGCGCACGGCTGGCTGGCTCCGGCCGGCTGAGATGCATGCACGGATGCATGTGCCCTTCTTCTCCACCGTGCACGCCTCGCCTGCAGCAAGGA	Simple_repeat
ogl-miR166a-5p/3p	GGAATGTTGTCTGGTTCAAGG/TCGGACCAGGCTTCATTCCCC	634469	634617	151	74	74	3	0	+	MIR-166	Intron-exon	Yes	-61.8	GAAGCTATTGTTTTTGGGTGGAATGTTGTCTGGTTCAAGGCCCCTTAGGATGTGTGATTTTTGATGGTTTATGCATTCATCTTGATGCGAACATCTATCTCGGATCTTTGGGTTCTCGGACCAGGCTTCATTCCCCTCAGAGATAGCTT	No
ogl-miR166b-5p/3p	GGAATGTTGTCTGGCTCGAGG/TCGGACCAGGCTTCATTCCCC	21069506	21069697	196	59	59	2	1	+	MIR-166	Intron-exon	Yes	-77.39	GGAAGCTTTTTCACTTTGAGGGGAATGTTGTCTGGCTCGAGGTGCATGGAGAAACCTCTGATCGATCAGGTTTGATCTGTAGAGACTGATCTCGGACCAGGCTTCATTCCCCTCAAGTAAAGCTCCCATATTTATTTATGTCTCGTCGATCGATCGATCGATCTCCGCGGTTCTTGGACCGCATGCATACCC	Simple_repeat
ogl-miR166c-5p/3p	GGAATGTTGTCTGGTCCGAG /TCGGACCAGGCTTCATTCCCC	3203746	3203870	125	100	100	3	0	+	MIR-166	Intron-exon	Yes	-70.5	GGCAGTTGAGGGGAATGTTGTCTGGTCCGAGACCTAACACCGGGCGGAATGGCGGATTCAGCTGCAGCTAAGCAAGCTAGGTGGGGGGTTTCGGACCAGGCTTCATTCCCCCCAACTCAACTGTT	No
3p	TCGGACCAGGCTTCAATCCC	12455457	12455567	118	67	67	9	2	+	MIR-166	Intron-exon	Yes	-53.8	GTTAAGGGGATTGTTGTCTGGTTCAAGGTCTCCACATTGTGCAAAATGTTCATTCATGGAGGCACAGGATGCTTGGTGATCTCGGACCAGGCTTCAATCCCTTTAACCAGC	No
3p	TCGGACCAGGCTTCATTCCTC	26176498	26176612	123	65	65	2	1	-	MIR-166	Intron-exon	Yes	-56.8	TTGTGGGGAATGTTGGCTGGCTCGAGGCATCCACATCTTAATTCCTCTCCGGCGATCGAGCCGGCTCGGGCGTGTGGAGGCGTCGGACCAGGCTTCATTCCTCGCAAGCCGATGT	No
ogl-miR166d-5p/3p	GGAATGTTGTCTGGCTCGAGG/TCGGACCAGGCTTCATTCCCC	21069507	21069631	125	100	100	2	0	+	MIR-166	Intron-exon	Yes	-54.54	GAAGCTTTTTCACTTTGAGGGGAATGTTGTCTGGCTCGAGGTGCATGGAGAAACCTCTGATCGATCAGGTTTGATCTGTAGAGACTGATCTCGGACCAGGCTTCATTCCCCTCAAGTAAAGCTCC	No
3p	TCGGACCAGGCTTCAATCCC	12455458	12455562	107	66	66	9	2	+	MIR-166	Exonic	Yes	-50.4	TTAAGGGGATTGTTGTCTGGTTCAAGGTCTCCACATTGTGCAAAATGTTCATTCATGGAGGCACAGGATGCTTGGTGATCTCGGACCAGGCTTCAATCCCTTTAA	No
ogl-miR166e-5p/3p	GGAATGTTGTCTGGTTCAAGG/TCGAACCAGGCTTCATTCCCC	634477	634613	137	98	98	3	0	+	MIR-166	Intron-exon	Yes	-58.2	TGTTTTTGGGTGGAATGTTGTCTGGTTCAAGGCCCCTTAGGATGTGTGATTTTTGATGGTTTATGCATTCATCTTGATGCGAACATCTATCTCGGATCTTTGGGTTCTCGGACCAGGCTTCATTCCCCTCAGAGATA	No
ogl-miR166f	TCGGACCAGGCTTCATTCCCC	11456203	11456309	107	99	99	10	0	-	MIR-166	Intron-exon	Yes	-59.8	CGATCATCTTGTTGAGAGGAATGTCGTCTGGCCTGAGATCGTGCCACAGTGGTGGGTACACGTGGACGGTCTCGGACCAGGCTTCATTCCCCTCAACAACTCGTCGG	No
ogl-miR166g-5p/3p	AATGGAGGCTGATCCAAGATC/TCGGACCAGGCTTCATTCCTC	12883073	12883217	145	99	99	12	0	+	MIR-166	Intron-exon	Yes	-75	AGCATGGTGTCTGGAATGGAGGCTGATCCAAGATCCTTGCTTGGTGCAAAATACTAGGGCATTGTTGTAAGTGCCATTAGTTCTTTTTTGTTTCCGAGTTTGTTATCGAGGATCTCGGACCAGGCTTCATTCCTCACACCGTGCT	No
ogl-miR166h-5p/3p	GGAATGTTGGCTGGCTCGAGG/TCGGACCAGGCTTCATTCCTC	26176500	26176618	119	98	98	2	0	-	MIR-166	Intron-exon	Yes	-67.2	GGTGGCTTGTGGGGAATGTTGGCTGGCTCGAGGCATCCACATCTTAATTCCTCTCCGGCGATCGAGCCGGCTCGGGCGTGTGGAGGCGTCGGACCAGGCTTCATTCCTCGCAAGCCGAT	No
3p	TCGGACCAGGCTTCATTCCCC	3203751	3203860	114	64	64	3	1	+	MIR-166	Exonic	Yes	-62.5	TTGAGGGGAATGTTGTCTGGTCCGAGACCTAACACCGGGCGGAATGGCGGATTCAGCTGCAGCTAAGCAAGCTAGGTGGGGGGTTTCGGACCAGGCTTCATTCCCCCCAA	No
ogl-miR166i-5p	TCGGACCAGGCTTCATTCCTC	12883078	12883212	141	64	64	12	1	+	MIR-166	Exonic	Yes	-64.6	GGTGTCTGGAATGGAGGCTGATCCAAGATCCTTGCTTGGTGCAAAATACTAGGGCATTGTTGTAAGTGCCATTAGTTCTTTTTTGTTTCCGAGTTTGTTATCGAGGATCTCGGACCAGGCTTCATTCCTCACACC	No
ogl-miR166j-5p/3p	GAATGACGTCCGGTCTGAAGA/TCGGACCAGGCTTCATTCCCC	27549052	27549151	100	100	100	3	0	-	ORGLA03G0306100, MIR-166	Intron-exon	Yes	-51	TGATCCATGGCTGTTGAGAGGAATGACGTCCGGTCTGAAGATCGCCGTCCCCAGGCGGTGGCTTCGGACCAGGCTTCATTCCCCATGACTCATGGAACCC	No
ogl-miR166k-5p	GGTTTGTTGTCTGGCTCGAGG	26176329	26176455	127	98	98	2	0	-	MIR-166	Intron-exon	Yes	-69.65	ATTAGGTTAAGGGGTTTGTTGTCTGGCTCGAGGCATCCGGGACTCCGGTTTCTCCTTTCCTACTGGAGGCGCCTAGCTTCCGGCGAGCTCGGAGCCTCGGACCAGGCTTCAATCCCTTTAACCATGC	No
ogl-miR166l-5p/3p	GGATTGTTGTCTGGTTCAAGG/TCGGACCAGGCTTCAATCCCT	12455452	12455568	117	100	100	9	0	+	MIR-166	Intron-exon	Yes	-59.4	GTTAGGTTAAGGGGATTGTTGTCTGGTTCAAGGTCTCCACATTGTGCAAAATGTTCATTCATGGAGGCACAGGATGCTTGGTGATCTCGGACCAGGCTTCAATCCCTTTAACCAGCA	No
3p	TCGGACCAGGCTTCATTCCC	3203750	3203866	118	67	67	3	2	+	MIR-166	Intron-exon	Yes	-66.3	GTTGAGGGGAATGTTGTCTGGTCCGAGACCTAACACCGGGCGGAATGGCGGATTCAGCTGCAGCTAAGCAAGCTAGGTGGGGGGTTTCGGACCAGGCTTCATTCCCCCCAACTCAAC	No
ogl-miR167a-5p/3p	TGAAGCTGCCAGCATGATCTA/ATCATGCATGACAGCCTCATTT	17350629	17350769	141	100	100	12	0	+	MIR167_1	Exonic	Yes	-65.8	TAGTGTGAATGAGTGAAGCTGCCAGCATGATCTAGCTCTGATTAATCGGCACTGTTGGCGTACAGTCGATTGACTAATCGTCAGATCTGTGTGTGTAAATCACTGTTAGATCATGCATGACAGCCTCATTTCTTCACACTG	No
ogl-miR167b	TGAAGCTGCCAGCATGATCTA	27661359	27661521	163	100	100	3	0	-	MIR167_1	Intron-exon	Yes	-80.1	GTGCCCAAGAGAAAGCGTGAAGCTGCCAGCATGATCTAACTTGCAGACAAGAAATCAGCTCAGCTCGCTGGTTTCGAACAGGAAGGCGGCTAGCTGAGGCTTCTTCTGAGTACGTGATGGTTAGATCATGCTGTGACAGTTTCACTCCTTCCCTGTTGGGCAC	No
ogl-miR167d-5p/3p	TGAAGCTGCCAGCATGATCTG/gatcatgctgtgcagtttcatc	3763439	3763548	110	106	99.1	7	0	-	MIR167_1, MIR167_1	Exonic	Yes	-51.02	CATTAGGAGCTGAAGCTGCCAGCATGATCTGACGAGTGCTTATTAGGTGAGGGCAGAATTGACTGCCAAAACAAAGATCAGATCATGCTGTGCAGTTTCATCTGCTTGTG	No
ogl-miR167e-5p/3p	TGAAGCTGCCAGCATGATCTG/agatcatgttgcagcttcact	3428483	3428755	273	269	99.6	2	0	-	MIR167_1, MIR167_1	Exonic	Yes	-99.71	TGTGAGAGAATGAAGCTGCCAGCATGATCTGGTTGTCAGGCATGAGCCAAATCTATCCATGGTGTTGGTGGTACTGAAATTACCGTGTTTTCGAGGTTTTTCGTCGTGTCAACTTGCGAAGGGAATTACGGGTTCTTGATGAGCATTGGTGATAGGAGGTGTGGGCTTGGTTAGTAGAGGTAGAATTATGATTGTTCTTGTGAGTTTCAGTAAGAGGTGGGAGTGATTGGAATTTGGCTCCATCAGATCATGTTGCAGCTTCACTCTCTCACC	No
ogl-miR167f	TGAAGCTGCCAGCATGATCTG	11703886	11703998	113	113	100	10	0	-	MIR167_1, MIR167_1	Exonic	Yes	-51.92	CACAAGTGGATGAAGCTGCCAGCATGATCTGATCACAGTAGTTCTCTAGCTGATGATGATTTACAAAACCTAGAGACATGCATCAGATCATCTGGCAGTTTCATCTTCTCATG	No
ogl-miR167g	TGAAGCTGCCAGCATGATCTG	3066517	3066598	82	82	100	3	0	+	MIR167_1, MIR167_1	Exonic	Yes	-39.07	CATAAGCAGGTGAAGCTGCCAGCATGATCTGAAAGCATCTCAAACCAGCGATCAGATCATCCGGCAGCTTCATCTTCTCATG	No
ogl-miR167h-5p/3p	TGAAGCTGCCAGCATGATCTG/aggtcatgctgtagtttcatc	17354444	17354563	120	120	100	12	0	+	MIR167_1, MIR167_1, SNORD111	Exonic	Yes	-49.46	CACAAGTTGGTGAAGCTGCCAGCATGATCTGATGATGATGATGATCCACCTCTCTCATCTGTGTTCTTGATTAATTACGGATCAATCGATCAGGTCATGCTGTAGTTTCATCTGCTGGTT	Simple Repeat
ogl-miR167i-5p/3p	TGAAGCTGCCAGCATGATCTG/agatcatgttgcagcttcact	20840233	20840433	201	193	99	6	0	+	MIR167_1, MIR167_1	Exonic	Yes	-97.87	TGTGAGAGGTTGAAGCTGCCAGCATGATCTGGTCCATGAGTTGCACTGCTGAATATATTGAATTCAGCCAGGAGCTGCTACTGCAGTTCTGATCTCGATCTGCATTCGCTGTTCTGAGCTATGTATGGATTTGATCGGTTTGAAGGCATCCATGTCTTTAATTTCATCGATCAGATCATGTTGCAGCTTCACTCTCTCACT	No
ogl-miR167j	TGAAGCTGCCAGCATGATCTG	23688303	23688462	160	156	99.4	1	0	-	SNORA23, MIR167_1, MIR167_1	Intron-exon1	Yes	-66.97	TTGTGATGTGTGCACCTTAAGCAGCTGAAGCTGCCAGCATGATCTGATCTTTTGCGATCTCTTTTTTTATCTGAATAAGTGGATGGAAATATTGGGTTCCTAAGATTCAGATCGTGCTGCGCAGTTTCATCTGCTAATCGATGCACTACACTGTGAATTT	No
	TGAAGCTGCCAGCATGATCTG	3584	3743	160	156	99.4	Oglab07_unplaced142	0	-	Nill	Intergenic	Yes	-66.97	TTGTGATGTGTGCACCTTAAGCAGCTGAAGCTGCCAGCATGATCTGATCTTTTGCGATCTCTTTTTTTATCTGAATAAGTGGATGGAAATATTGGGTTCCTAAGATTCAGATCGTGCTGCGCAGTTTCATCTGCTAATCGATGCACTACACTGTGAATTT	No
ogl-miR168a	TCGCTTGGTGCAGATCGGGAC	1353633	1353719	87	87	100	2	0	-	MIR168, MIR168	Exonic	Yes	-51.63	CGCCTCGGGCTCGCTTGGTGCAGATCGGGACCCGCCGCCGCCGCTGCCGGGGCCGGATCCCGCCTTGCACCAAGTGAATCGGAGCCG	Simple repeat
ogl-miR169a	CAGCCAAGGATGACTTGCCGA	83285	83457	173	100	100	Oglab07_unplaced079	0	+	Nill	Intronic	Yes	-99.99	CGCCGGCGGCCTGACATTGGGATCGGAGGCCATGGTGCAGCCAAGGATGACTTGCCGATCGATCGATCTATCTATGAAGCTAAGCTAGCTGGCCATGGATCCATCCATCAATTGGCAAGTTGTTCTTGGCTACATCTTGGCCCCTGCTCCTCATGTAAGGCCGGCCTGTGGCG	No
	CAGCCAAGGATGACTTGCCGA	6826638	6826810	173	100	100	1	0	+	MIR169_2	Intron-exon	Yes	-99.99	CGCCGGCGGCCTGACATTGGGATCGGAGGCCATGGTGCAGCCAAGGATGACTTGCCGATCGATCGATCTATCTATGAAGCTAAGCTAGCTGGCCATGGATCCATCCATCAATTGGCAAGTTGTTCTTGGCTACATCTTGGCCCCTGCTCCTCATGTAAGGCCGGCCTGTGGCG	No
	CAGCCAAGGATGACTTGCCGG	22010393	22010547	163	63	63	4	1	-	MIR169_5,MIR169_2	Intron-exon	Yes	-86.88	GGTTGCCATGCGCTGTGAGGAGGAGAACGGGATGCAGCCAAGGATGACTTGCCGGCTCCTGGTATTGGGGGAATCTCAGCTTTGCTGAAGCGCCTTGGAGTTAGCCGGCAAGTCTGTCCTTGGCTACACCTAGCTCTCTTCTTCTAGCGTTTGGC	No
ogl-miR169b	CAGCCAAGGATGACTTGCCGG	5362714	5362843	137	66	66	8	0	+	MIR169_5, MIR169_2	Exonic	Yes	-73.17	GAGCAGGATGCAGCCAAGGATGACTTGCCGGCCGGCGATGGCCGCCGGCGACGGCGAGGTTAATTAATTGGCCGGAGACTGGCAGTCTGTCTGTTGATCCGGCAAGTTTGTCCTTGGCTACACCTTGCTC	No
	TAGCCAAGGATGACTTGCCTG	913802	913913	114	64	64	Oglab08_unplaced138	2	-	Nill	Intronic	Yes	-55.4	GTAGCCAAGGATGACTTGCCTGTATATCTATATATATATGTGTGTGATCAATGGATTGATCAAGCTGCTTGCAGGCTCATGCATATATATGTACAGGCAGTCTCCTTGGCTA	No
	TAGCCAAGGATGACTTGCCGG	25092055	25092171	120	64	64	2	1	-	MIR169_5, MIR169_2	Exonic	Yes	-57.43	TGTAGCCAAGGATGACTTGCCGGCCTGGTTTGTGTTCATCAGCAATCCAGCATATGCTGTATTGCCGTGTGTGATCGATCGATGCATGGACCGGCAAGTTATTTTCTTTGGCTACAT	No
	TAGCCAAGGATGACTTGCCTG	14561688	14561796	115	62	62	9	2	+	MIR169_5, MIR169_2	Exonic	Yes	-51.95	GTAGCCAAGGATGACTTGCCTGTGTCTCTGCTCATGTGCAGTAGAAGAAGATGCATTTCTAGCTGCTTTCTGCACATGTGATCTCATAGGCAGTCTCCTTGGCTAGCCT	No
ogl-miR169c	CAGCCAAGGATGACTTGCCGG	22010412	22010523	112	100	100	4	0	-	MIR169_5,MIR169_2	Exonic	Yes	-57.04	GAACGGGATGCAGCCAAGGATGACTTGCCGGCTCCTGGTATTGGGGGAATCTCAGCTTTGCTGAAGCGCCTTGGAGTTAGCCGGCAAGTCTGTCCTTGGCTACACCTAGCTC	No
	CAGCCAAGGATGACTTGCCGA	83318	83423	110	67	67	Oglab07_unplaced079	1	+	Nill	Intronic	Yes	-54.2	GGTGCAGCCAAGGATGACTTGCCGATCGATCGATCTATCTATGAAGCTAAGCTAGCTGGCCATGGATCCATCCATCAATTGGCAAGTTGTTCTTGGCTACATCTTG	No
	CAGCCAAGGATGACTTGCCGA	6826671	6826776	110	67	67	1	1	+	MIR169_2	Exonic	Yes	-54.2	GGTGCAGCCAAGGATGACTTGCCGATCGATCGATCTATCTATGAAGCTAAGCTAGCTGGCCATGGATCCATCCATCAATTGGCAAGTTGTTCTTGGCTACATCTTG	No
ogl-miR169e		25092048	25092179	132	132	100	2	0	-	MIR169_5, MIR169_2, MIR169_2	Exonic	Yes	-62.56	GCTGGTTGTGTAGCCAAGGATGACTTGCCGGCCTGGTTTGTGTTCATCAGCAATCCAGCATATGCTGTATTGCCGTGTGTGATCGATCGATGCATGGACCGGCAAGTTATTTTCTTTGGCTACATTACAACC	No
ogl-miR169f.1	TAGCCAAGAATGACTTGCCTA	5013026	5013213	195	61	61	11	1	-	MIR169_5, MIR169_2	Intron-exon	Yes	-78.57	TTTGGTAGCCAAGAATGACTTGCCTACGCTTTTGCCCTCTGTTGGCTCATCCATCCGTCTATCTATCTGCCATGGCAGATGGCAGATTAAGGGTTTCTGAAAGAAATTCTTGTGATAGGATGTGCAATGAGGCTGCATGGGCCGGTCTTCTTGGCTAGCCAGAGTGGCTCTCATCCACCATGCTAGGC	No
f.1	TAGCCAAGGATGACTTGCCTG	919068	919270	211	60	60	Oglab08_unplaced138	1	-	Nill	Intronic	Yes	-75.33	GGCTTACATGGAGATAAGGGTTTAGCTCTGGTAGCCAAGGATGACTTGCCTGTGTCCTTGTGTGTAAGGATCATTAATTATTATTCAGAAAATTATCCTTTCAGCAGGTTTCATGGGCAGTCTCCTTGGCTAGCCCGAGTGATTCTTGTCACTTATGCTAGGCTTGCATCTCTCCTTCATCTGTATCTATGCCGATCTGTTCT	No
ogl-miR169g	TAGCCAAGGATGACTTGCCTA	12127994	12128119	126	100	100	4	0	+	MIR169_5,MIR169_2	Exonic	Yes	-69.92	CTGCCTCTGGTAGCCAAGGATGACTTGCCTATTGTGCTCTTCTGAATGATGCAGTGCCATGATCAGTGTGGCCTGGCTGGTTCAGATGAGCCGAGATAGGCAGTCTCCTTGGCTAGCCTGAGTGGC	No
	TAGCCAAGGATGACTTGCCTA	8375	8500	126	100	100	ADWL01005731.1	0	+	Nill	Intronic	Yes	-69.92	CTGCCTCTGGTAGCCAAGGATGACTTGCCTATTGTGCTCTTCTGAATGATGCAGTGCCATGATCAGTGTGGCCTGGCTGGTTCAGATGAGCCGAGATAGGCAGTCTCCTTGGCTAGCCTGAGTGGC	No
	TAGCCAAGGATGACTTGCCTG	14561681	14561803	128	75	75	9	1	+	MIR169_5,MIR169_2	Exonic	Yes	-57.35	GCATCTGGTAGCCAAGGATGACTTGCCTGTGTCTCTGCTCATGTGCAGTAGAAGAAGATGCATTTCTAGCTGCTTTCTGCACATGTGATCTCATAGGCAGTCTCCTTGGCTAGCCTGAGTGGC	No
	TAGCCAAGGATGACTTGCCTG	919130	919245	123	69	69	Oglab08_unplaced138	1	-	Nill	Intronic	Yes	-51.22	CTCTGGTAGCCAAGGATGACTTGCCTGTGTCCTTGTGTGTAAGGATCATTAATTATTATTCAGAAAATTATCCTTTCAGCAGGTTTCATGGGCAGTCTCCTTGGCTAGCCCGAGTG	No
ogl-miR169h	TAGCCAAGGATGACTTGCCTG	919128	919249	122	98	98	Oglab08_unplaced138	0	+	Nill	Intronic	Yes	-53.23	TTAGCTCTGGTAGCCAAGGATGACTTGCCTGTGTCCTTGTGTGTAAGGATCATTAATTATTATTCAGAAAATTATCCTTTCAGCAGGTTTCATGGGCAGTCTCCTTGGCTAGCCCGAGTGAT	No
	TAGCCAAGGATGACTTGCCTG	14561679	14561801	126	73	73	9	0	+	MIR169_5,MIR169_2	Exonic	Yes	-57.99	TCGCATCTGGTAGCCAAGGATGACTTGCCTGTGTCTCTGCTCATGTGCAGTAGAAGAAGATGCATTTCTAGCTGCTTTCTGCACATGTGATCTCATAGGCAGTCTCCTTGGCTAGCCTGAGTG	No
	TAGCCAAGGATGACTTGCCTA	12127998	12128117	122	70	70	4	1	+	MIR169_5,MIR169_2	Exonic	Yes	-68.2	CTCTGGTAGCCAAGGATGACTTGCCTATTGTGCTCTTCTGAATGATGCAGTGCCATGATCAGTGTGGCCTGGCTGGTTCAGATGAGCCGAGATAGGCAGTCTCCTTGGCTAGCCTGAGTG	No
	TAGCCAAGGATGACTTGCCTA	8379	8498	122	70	70	ADWL01005731.1	1	+	MIR169_5,MIR169_2	Intronic	Yes	-68.2	CTCTGGTAGCCAAGGATGACTTGCCTATTGTGCTCTTCTGAATGATGCAGTGCCATGATCAGTGTGGCCTGGCTGGTTCAGATGAGCCGAGATAGGCAGTCTCCTTGGCTAGCCTGAGTG	No
ogl-miR169i-5p.1/5p.2/3p	TGGTGATAAGGGTGTAGCTCTG/TAGCCAAGGATGACTTGCCTG/TGAGTCGCTCTTATCACTCATG	922927	923102	176	100	100	Oglab08_unplaced138	0	-	Nill	Intronic	Yes	-93.89	GGAAGAGAGCAAGGCTTGCATGGTGATAAGGGTGTAGCTCTGGTAGCCAAGGATGACTTGCCTGTGTCCTTGTGTAGAGGATCATTCAGAAAATGAGCCTTGAACTGGTTCATAGGCAGTCTCCTTGGCTAGTCTGAGTCGCTCTTATCACTCATGTTAGGCTTGCATCTCGTTGA	No
5p.2	TAGCCAAGGATGACTTGCCTA	8342	8488	152	67	67	ADWL01005731.1	1	+	Nill	Intronic	Yes	-74.35	GGAAGAAGAGGGGCCTTGCATGAGGGCTAGAGCCTGCCTCTGGTAGCCAAGGATGACTTGCCTATTGTGCTCTTCTGAATGATGCAGTGCCATGATCAGTGTGGCCTGGCTGGTTCAGATGAGCCGAGATAGGCAGTCTCCTTGGCT	No
5p.2	TAGCCAAGGATGACTTGCCTA	12127961	12128107	152	67	67	4	1	+	MIR169_5, MIR169_2	Intron-exon	Yes	-74.35	GGAAGAAGAGGGGCCTTGCATGAGGGCTAGAGCCTGCCTCTGGTAGCCAAGGATGACTTGCCTATTGTGCTCTTCTGAATGATGCAGTGCCATGATCAGTGTGGCCTGGCTGGTTCAGATGAGCCGAGATAGGCAGTCTCCTTGGCT	No
5p.2	TAGCCAAGGATGATTTGCCTG	32207435	32207608	178	66	66	3	1	+		Intron-exon	Yes	-84.93	AGAGAGGTCTTGCATGGAAGTAAGAGGCCATCTTCGATAGCCAAGGATGATTTGCCTGTAGCCCCATTGTCATCAGCTCTCTCCGTCGAGAGCGACAACCGGGCTCTACTGGCAAGTCTCCTCGGCTACCCGAGTACCTCTTATGCTATCCCATGTCAGACCTGCTCTTCTTTA	No
ogl-miR169j	TAGCCAAGGATGACTTGCCTG	14561679	14561803	125	97	97	9	0	+	MIR169_5, MIR169_2	Exonic	Yes	-59.71	TCGCATCTGGTAGCCAAGGATGACTTGCCTGTGTCTCTGCTCATGTGCAGTAGAAGAAGATGCATTTCTAGCTGCTTTCTGCACATGTGATCTCATAGGCAGTCTCCTTGGCTAGCCTGAGTGGC	No
	TAGCCAAGGATGACTTGCCTA	12127996	12128119	128	74	74	4	1	+	MIR169_5, MIR169_2	Exonic	Yes	-69.75	GCCTCTGGTAGCCAAGGATGACTTGCCTATTGTGCTCTTCTGAATGATGCAGTGCCATGATCAGTGTGGCCTGGCTGGTTCAGATGAGCCGAGATAGGCAGTCTCCTTGGCTAGCCTGAGTGGC	No
	TAGCCAAGGATGACTTGCCTA	8377	8500	128	74	74	ADWL01005731.1	1	+	Nill	Intronic	Yes	-69.75	GCCTCTGGTAGCCAAGGATGACTTGCCTATTGTGCTCTTCTGAATGATGCAGTGCCATGATCAGTGTGGCCTGGCTGGTTCAGATGAGCCGAGATAGGCAGTCTCCTTGGCTAGCCTGAGTGGC	No
	TAGCCAAGGATGACTTGCCTG	913792	913916	128	72	72	Oglab08_unplaced138	0	-	Nill	Intronic	Yes	-59.81	CTGGTAGCCAAGGATGACTTGCCTGTATATCTATATATATATGTGTGTGATCAATGGATTGATCAAGCTGCTTGCAGGCTCATGCATATATATGTACAGGCAGTCTCCTTGGCTAGCCCGGCTGC	No
ogl-miR169k	TAGCCAAGGATGACTTGCCTG	14565200	14565355	156	100	100	9	0	+	MIR169_5, MIR169_2	Exonic	Yes	-77.18	TCTGTCTAGATAGCCAAGGATGACTTGCCTGTGGCCTCTTGGAGAGAGAGGTGTAGCTTAATTAGCAGCATGGTTTGAGCATTGCTTGATCGGTTGATCGCTTCGCTTGCTCTGCATGAGATCTTACAGGCAGTCTCCTTGGCTAGTCTGGGCGGC	No
	TAGCCAAGGATGACTTGCCTA	12127996	12128119	129	66	66	4	1	+	MIR169_5, MIR169_2	Exonic	Yes	-69.75	GCCTCTGGTAGCCAAGGATGACTTGCCTATTGTGCTCTTCTGAATGATGCAGTGCCATGATCAGTGTGGCCTGGCTGGTTCAGATGAGCCGAGATAGGCAGTCTCCTTGGCTAGCCTGAGTGGC	No
	TAGCCAAGGATGACTTGCCTA	8377	8500	129	66	66	ADWL01005731.1	1	+	Nill	Intronic	Yes	-69.75	GCCTCTGGTAGCCAAGGATGACTTGCCTATTGTGCTCTTCTGAATGATGCAGTGCCATGATCAGTGTGGCCTGGCTGGTTCAGATGAGCCGAGATAGGCAGTCTCCTTGGCTAGCCTGAGTGGC	No
ogl-miR169l	TAGCCAAGGATGACTTGCCTG	910147	910254	108	100	100	Oglab08_unplaced138	0	-	Nill	Intronic	Yes	-49.39	TTATCTCTGATAGCCAAGGATGACTTGCCTGTGTCCTCCCTGAAGGATTAGCAATTTAATGATCCTTTAAGCTGGTTCATGGGCAGTCTCCTTGGCTAGCCTGAGTGG	No
	TAGCCAAGGATGATTTGCCTG	32207464	32207569	109	66	66	3	1	+	MIR169_5, MIR169_2	Exonic	Yes	-53.29	ATCTTCGATAGCCAAGGATGATTTGCCTGTAGCCCCATTGTCATCAGCTCTCTCCGTCGAGAGCGACAACCGGGCTCTACTGGCAAGTCTCCTCGGCTACCCGAGT	No
ogl-miR169m	TAGCCAAGGATGACTTGCCTG	913791	913922	138	94	94	Oglab08_unplaced138	0	-	Nill	Intronic	Yes	-63.13	TGAGTCCTGGTAGCCAAGGATGACTTGCCTGTATATCTATATATATATGTGTGTGATCAATGGATTGATCAAGCTGCTTGCAGGCTCATGCATATATATGTACAGGCAGTCTCCTTGGCTAGCCCGGCTGCC	No
ogl-miR169n	TAGCCAAGAATGACTTGCCTA	5021725	5021901	177	177	100	11	0	-	MIR169_5, MIR169_2	Exonic	Yes	-83.75	CTCCCTTTGGTAGCCAAGAATGACTTGCCTATGTGTTTTGCCTTGTGTTGGCTCATCCATCCATCTATCAGCCGTTGCAGATTTGCAGTGGCAGATTAAAGGGTTTCAGAAAGAAATTCTTGTGATGGATGTGCAATGTGGCTGCATGGGCCGGTCTTCTTGGCTAGCCAGAGTGGCTCT	No
ogl-miR169o	TAGCCAAGAATGACTTGCCTA	5013046	5013218	173	173	100	11	0	-	MIR169_5, MIR169_2	Exonic	Yes	-80.18	CTCCCTTTGGTAGCCAAGAATGACTTGCCTACGCTTTTGCCCTCTGTTGGCTCATCCATCCGTCTATCTATCTGCCATGGCAGATGGCAGATTAAGGGTTTCTGAAAGAAATTCTTGTGATAGGATGTGCAATGAGGCTGCATGGGCCGGTCTTCTTGGCTAGCCAGAGTGGC	No
ogl-miR169q	TAGCCAAGGAGACTGCCCATG	910147	910254	108	108	100	Oglab08_unplaced138	0	+	Nil	Intergenic	Yes	-42.31	CCACTCAGGCTAGCCAAGGAGACTGCCCATGAACCAGCTTAAAGGATCATTAAATTGCTAATCCTTCAGGGAGGACACAGGCAAGTCATCCTTGGCTATCAGAGATAA	No
ogl-miR169r-5p/3p	TAGCCAAGGATGATTTGCCTG/TGGCAAGTCTCCTCGGCTACC	32207459	32207587	129	129	100	3	0	+	MIR169_5, MIR169_5, MIR169_2, MIR169_2	Intron-Exon	Yes	-54.4	AGGCCATCTTCGATAGCCAAGGATGATTTGCCTGTAGCCCCATTGTCATCAGCTCTCTCCGTCGAGAGCGACAACCGGGCTCTACTGGCAAGTCTCCTCGGCTACCCGAGTACCTCTTATGCTATCCCA	No
ogl-miR171a	TGATTGAGCCGCGCCAATATC	19151844	19151939	96	96	100	6	0	+	MIR171_1, MIR171_1	Exonic	Yes	-47.31	GGAAAGAGCGATATTGGTGAGGTTCAATCCGATGATTGGTTTTACAGCAGTGGTAAAATCAGTATCTGATTGAGCCGCGCCAATATCTCTTCCTCT	No
ogl-miR171b	TGATTGAGCCGTGCCAATATC	3919384	3919483	100	100	100	8	0	+	MIR171_1	Exonic	Yes	-55.41	GCGACGACGGGATATTGGGGCGGTTCAATCAGAAAGCTTGTGCTCCGGAAGCGAGGAGCTCTACTCTTTTGATTGAGCCGTGCCAATATCACGTCGCATC	No
	TGATTGAGCCGTGCCAATATC	23462297	23462388	93	92	92	4	0	-	MIR171_1	Exonic	Yes	-47.98	ACGGGATATTGGTGCGGTTCAATCAGAAAGCTTGTGCTCCGAAGGCGAGGGGCTCCACTCTTTGATTGAGCCGTGCCAATATCACGTCGCCT	No
	TGATTGAGCCGCGCCAATATC	19151847	19151935	93	68	68	6	1	+	MIR171_1	Exonic	Yes	-44.64	AAGAGCGATATTGGTGAGGTTCAATCCGATGATTGGTTTTACAGCAGTGGTAAAATCAGTATCTGATTGAGCCGCGCCAATATCTCTTC	No
ogl-miR171c-5p/3p	GGATATTGGTGCGGTTCAATC/TGATTGAGCCGCGCCAATATC	23462296	23462394	99	100	100	4	0	-	MIR171_1	Exonic	Yes	-52.78	GTGGGAACGGGATATTGGTGCGGTTCAATCAGAAAGCTTGTGCTCCGAAGGCGAGGGGCTCCACTCTTTGATTGAGCCGTGCCAATATCACGTCGCCTT	No
5P	GGATATTGGGGCGGTTCAATC/TGATTGAGCCGCGCCAATATC	3919390	3919482	93	92	92	8	1	+	MIR171_1	Exonic	Yes	-48.38	ACGGGATATTGGGGCGGTTCAATCAGAAAGCTTGTGCTCCGGAAGCGAGGAGCTCTACTCTTTTGATTGAGCCGTGCCAATATCACGTCGCAT	No
3p	TGATTGAGCCGCGCCAATATC	19151843	19151939	99	67	67	6	1	+	MIR171_1	Exonic	Yes	-47.33	TGGAAAGAGCGATATTGGTGAGGTTCAATCCGATGATTGGTTTTACAGCAGTGGTAAAATCAGTATCTGATTGAGCCGCGCCAATATCTCTTCCTCT	No
ogl-miR171d-5p/3p	TGTTGGCCCGGCTCACTCAGA	14968754	14968888	135	99	99	10	0	+	MIR171_1, MIR171_1, SNORD94	Exonic	Yes	-58.13	TTGTAGCTATGATGTTGGCCCGGCTCACTCAGATGGATCATCGATGCAGAAGAGTGCATGAATCTGATGCAGTCTCAGTGTAGTATGCTCCATGCTGGAACTTCTGATTGAGCCGTGCCAATATCTCAGCACCAT	No
3p	TGATTGAGCCGCGCCAATATC	27152819	27152928	119	63	63	3	0	+	ORGLA03G0300100, MIR171_1	Exonic	Yes	-56.4	GATGTTGGCATGGTTCAATCAAACCGGGCAAACTTATGCACTAGCTAAGCAAGATGCAGGGATATGCAGTATGGTTTTGTTTGGTCTGATTGAGCCGTGCCAATATCACA	No
ogl-miR171e-5p/3p	TGTTGGCTCGGCTCACTCAGA/TGATTGAGCCGCGCCAATATC	1850090	1850208	119	100	100	3	0	+	MIR171_1	Exonic	Yes	-58.78	TGGTAGCTATGATGTTGGCTCGGCTCACTCAGACGGCATTGGCGTGATGCAAAGCATGCATGCGTGCTTGCTAGCTCACTTGTGTTTCTGATTGAGCCGTGCCAATATCTTAGTGCTCT	No
ogl-miR171f-5p/3p	TGTTGGCATGGTTCAATCAAA/TGATTGAGCCGCGCCAATATC	27152809	27152935	127	100	100	3	0	+	ORGLA03G0300100, MIR171_1	Exonic	Yes	-61.93	GGGAGAGTGCGATGTTGGCATGGTTCAATCAAACCGGGCAAACTTATGCACTAGCTAAGCAAGATGCAGGGATATGCAGTATGGTTTTGTTTGGTCTGATTGAGCCGTGCCAATATCACAAGCTTGC	No
3p	TGATTGAGCCGCGCCAATATC	14968764	14968881	119	63	63	10	0	+	MIR171_1,SNORD94	Exonic	Yes	-52.91	GATGTTGGCCCGGCTCACTCAGATGGATCATCGATGCAGAAGAGTGCATGAATCTGATGCAGTCTCAGTGTAGTATGCTCCATGCTGGAACTTCTGATTGAGCCGTGCCAATATCTCA	No
ogl-miR171g	GAGGTGAGCCGAGCCAATATC	2986	3074	89	98	98	ADWL01015229.1	0	-	Nill	Intronic	Yes	-45.77	GACATGGCATGGTATTGACTTGGCTCATCTCAGCAACAGCAAACTGCATGCAGCGCTGGAGGTGAGCCGAGCCAATATCACTTCGTGTC	No
ogl-miR171h	GTGAGCCGAACCAATATCACT	20389115	20389215	101	100	100	4	0	+	MIR171_2, MIR171_1	Intron-exon	Yes	-45.14	AGAAGAAGAGGACATGGTTTGGTATTGTTTCGGCTCATGTCGTTCACACAGATGTGAGCCGAACCAATATCACTCATGTATTCTTCATTCAGAGAACTTCT	No
ogl-miR171i-5p/3p	AGGTATTGGCGTGCCTCAATC/GGATTGAGCCGCGTCAATATC	20078131	20078250	120	99	99	3	0	+	MIR171_1	Exonic	Yes	-56.5	TAAAAAGAGGTATTGGCGTGCCTCAATCCGAAGGCATGGCTGATTACAGGCACCTCGACCGATCTAGCGCATGCAGCCATGTTTCTTGGATTGAGCCGCGTCAATATCTCTCCTTGCATC	No
ogl-miR172a	AGAATCTTGATGATGCTGCAT	28473268	28473377	111	72	72	2	0	-	MIR-172	Exonic	Yes	-46.11	GTGCTTGCAGGTGCAGCACCATCAAGATTCACATCGAGTTCATCCCTAAACGAGATCGAGGTTGGCTGACTATATGTGATGAGAATCTTGATGATGCTGCATCAGCAAAC	No
ogl-miR172b	GGAATCTTGATGATGCTGCAT	32331490	32331727	238	230	99.2	1	0	-	MIR-172, MIR-172	Exonic	Yes	-99.22	GTGATTTCTGACGTGGCATCATCAAGATTCACACATTACATTGCATGCATGCATATGTCTATGCATCTTTGAGCTTGTTGTTCTGATCTCAACAACCTAGCTAGCTAATATTTCTCTCCCGGCCCTGACCTGCATGATGCATGGTTGCACGCATGGAGAGAGAAGAGAGAGATCGAAGCTAATTAAGCGCATGTGTATATATGTGTGGGAATCTTGATGATGCTGCATCGGAAATTAA	No
ogl-miR172c	TGAATCTTGATGATGCTGCAC	10632540	10632650	111	107	99.1	7	0	-	MIR-172, MIR-172	Exonic	Yes	-65.96	CTTGTTGCGGGTGCAGCGTCATCAAGATTCACGTGTGCCGCACGGCACACGTATCGGTTTTCAAGTGTGGTCATCGTGCGTGAATCTTGATGATGCTGCACCAGCAAAGAG	No
ogl-miR172d-5p/3p	GCAGCACCATCAAGATTCAC/AGAATCTTGATGATGCTGCAT	28473257	28473386	130	100	100	2	0	-	MIR-172	Intron-exon	Yes	-57.16	AAACAGTCGGTGCTTGCAGGTGCAGCACCATCAAGATTCACATCGAGTTCATCCCTAAACGAGATCGAGGTTGGCTGACTATATGTGATGAGAATCTTGATGATGCTGCATCAGCAAACGCTCGACTACT	No
ogl-miR319b	TTGGACTGAAGGGTGCTCCC	4989964	4990159	197	197	100	1	0	-	MIR159, MIR159	Exonic	Yes	-100.8	GATGGATGGAAGAGAGCGTCCTTCAGTCCACTCATGGGCGGTGCTAGGGTCGAATTAGCTGCCGACTCATTCACCCACATGCCAAGCAAGAAACGCTTGAGATAGCGAAGCTTAGCAGATGAGTGAATGAAGCGGGAGGTAACGTTCCGATCTCGCGCCGTCTTTGCTTGGACTGAAGGGTGCTCCCTCCTCCTCGA	No
ogl-miR390-5p/3p	AAGCTCAGGAGGGATAGCGCC/CGCTATCTATCCTGAGCTCC	30783668	30783758	91	91	100	3	0	-	MIR390	Intron-exon	Yes	-52.29	GGTATGGAACAATCCTTGAAGCTCAGGAGGGATAGCGCCTCGAAATCAAACTAGGCGCTATCTATCCTGAGCTCCATGGTTTGTTCTTACC	No
ogl-miR393a	TCCAAAGGGATCGCATTGATC	1686008	1686122	115	115	100	1	0	-	Nill	Intergenic	Yes	-62.87	TGGGGAAGCATCCAAAGGGATCGCATTGATCCTTCATCGCTCTCGCTCGCTTCCATGGCGGTCGTCGTCTACAAGCAGCTTGACGGATCATGCGATCCTTTTGGAGGCTTCCTCT	No
ogl-miR393b-5p/3p	TCCAAAGGGATCGCATTGATCT/TCAGTGCAATCCCTTTGGAAT	25821555	25821682	128	124	99.2	4	0	-	Nill	Intergenic	Yes	-56.44	TCGGCCTGAGGAAACTAGTGGAGGACTCCAAAGGGATCGCATTGATCTGGCTAGCTATCTCGATCGATCGCCTCATCGATCGACGACGACGTGCGAGATCGATCAGTGCAATCCCTTTGGAATTTTCC	Simple_repeat
ogl-miR394	TTGGCATTCTGTCCACCTCC	21927864	21927973	110	110	100	2	0	+	MIR394	Exonic	Yes	-44.86	TACTGAGAGTTCTTTGGCATTCTGTCCACCTCCTTGTCGAATCCTCAGAGACAGAAATCTCATATCTGTTGATCTTGGAGGTGGGCATACTGCCAATGGAGCTGTGTAGG	No
ogl-miR395a	GTGAAGTGCTTGGGGGAACTC	23549442	23549581	140	132	98.6	4	0	-	MIR-395	Exonic	Yes	-63.22	TTGTCCACTGGAGTTCTCCTCAATCTACTTCAGTAGATAGCTATGGCTACGCCTCATTGCATTGCACTGTTACATAACTGTGATCATGGGGCCAAAAGCTAGCTATGTATAGTGAAGTGCTTGGGGGAACTCCAGTTGAC	No
ogl-miR395b	GTGAAGTGTTTGGGGGAACTC	23549280	23549365	86	78	97.7	4	0	-	MIR-395	Exonic	Yes	-46.53	GAGTCCCTAGGAGTTCCTTTCAAGCACTTTACGACACACTGCATTAAGAGTTGTCGTGAAGTGTTTGGGGGAACTCTTAGTGTCGC	No
ogl-miR395c	GTGAAGTGTTTGGAGGAACTC	23549139	23549227	89	89	100	4	0	-	MIR-395	Exonic	Yes	-39.7	GTATTATCAAGAGTTCTCTTTAAGCACTTCATACGACACCATTATTTATAGGGTTGTTGTGAAGTGTTTGGAGGAACTCTCGGTGTCAT	No
ogl-miR395d	GTGAAGTGTTTGGGGGAACTC	23549001	23549088	88	80	97.7	4	0	-	MIR-395	Exonic	Yes	-43.61	GTATTGTCGTGAGTTCCCTTCAAACACTTCACGTGGCACTATCTCAATGCCTACTATGTGAAGTGTTTGGGGGAACTCTCGGTATCAC	No
ogl-miR395e	GTGAAGTGTTTGGGGGAACTC	23772801	23772888	88	56	90.9	4	0	+	MIR-395	Exonic	Yes	-38.97	GTATTATCGTGAGTTCCCTTCAACCACTTCACGTGGCACTATTTTAGGACCTACTATGTGAAGTGTTTGGGGGAACTCTCGACATCAC	No
	GTGAAGTGTTTGGGGGAACTC	23549001	23549088	88	52	89.8	4	0	-	MIR-395	Exonic	Yes	-43.61	GTATTGTCGTGAGTTCCCTTCAAACACTTCACGTGGCACTATCTCAATGCCTACTATGTGAAGTGTTTGGGGGAACTCTCGGTATCAC	No
ogl-miR395f	GTGAAGTGTTTGGGGGAACTC	23549008	23549076	69	45	91.3	4	1	-	MIR-395	Exonic	Yes	-35.18	GTTCCCTTCAAACACTTCACGTGGCACTATCTCAATGCCTACTATGTGAAGTGTTTGGGGGAACTCTCG	No
	GTGAAGTGTTTGGGGGAACTC	23772804	23772882	79	43	88.6	4	1	+	MIR-395	Exonic	Yes	-38.64	TTATCGTGAGTTCCCTTCAACCACTTCACGTGGCACTATTTTAGGACCTACTATGTGAAGTGTTTGGGGGAACTCTCGA	No
ogl-miR395g	GTGAAGTGTTTGGGGGAACTC	23772943	23773025	83	71	96.4	4	0	+	MIR-395	Exonic	Yes	-41.24	GTATCACCGTGAGTTCCCTTCAAGCACTTCACGTGGCACTATTTCAATGCCTATTGTGAAGTGTTTGGGGGAACTCTTGATGT	No
ogl-miR395h	GTGAAGTGTTTGGGGGAACTC	2346590	2346701	112	108	99.1	8	0	+	MIR-395	Exonic	Yes	-63.53	TTGTTACCTGGAGTTTCCTCAACACACTTCACATCTGCTAGGCCCTATTACAATTGCGCAATGTGGGGTCTGCAATTGGTAGTGAAGTGTTTGGGGGAACTCTAGGTGGCAC	No
ogl-miR395k	GTGAAGTGTTTGGGGGAACTC	2346778	2346862	85	85	100	8	0	+	MIR-395	Exonic	Yes	-47.58	GTTTTACCGGGAGTTCCTTCAAGCACTTCACGTAGAGCTTTCTATTGATATGGAGCTTTGGAACAATGTGAAGTGTTTGGGGGAACTCTTGATACCAA	No
ogl-miR395l	GTGAAGTGTTTGGGGGAACTC	2347108	2347201	94	90	98.9	8	0	+	MIR-395	Exonic	Yes	-45.71	GCGTTCCTTCCAAGCACTTCACACAGAGCTTTTATTTCTCTCACCTCGATTGAGAACTTAATTAGAAGCTTTTGTGAAGTGTTTGGGGGAACTC	No
ogl-miR395m	GTGAAGTGTTTGGGGGAACTC	23772136	23772255	120	120	100	4	0	+	MIR-395	Exonic	Yes	-59.29	GAGTTCTCCTCAAATCACTTCAGTAGATAGCTAGCTAGGCTTCATTGCATTACACTGTTACAAAACTGTGAGCATGGGGCCAAAAGCTAGTTGTATATAGTGAAGTGTTTGGGGGAACTC	No
ogl-miR395n	GTGAAGTGTTTGGGGGAACTC	23772386	23772451	66	62	98.5	4	0	+	MIR-395	Exonic	Yes	-40.23	GAGTTCCCTTCAAGCACTTCACGACGCACTATTTTGAGAGTTGTTGTGAAGTGTTTGGGGGAACTC	No
ogl-miR395o	ATGAAGTGTTTGGAGGAACTC	23772524	23772592	69	69	100	4	0	+	MIR-395	Exonic	Yes	-34.36	GAGTTCTCTTTAAGCACTTCATACGACACCATTATTGTTAGGGTTGTTATGAAGTGTTTGGAGGAACTC	No
	GTGAAGTGTTTGGAGGAACTC	23549149	23549217	69	57	95.7	4	1	-	MIR-395	Exonic	Yes	-34.51	GAGTTCTCTTTAAGCACTTCATACGACACCATTATTTATAGGGTTGTTGTGAAGTGTTTGGAGGAACTC	No
ogl-miR395p	GTGAAGTGTTTGGGGGAACTC	23549011	23549078	68	48	92.6	4	0	-	MIR-395	Exonic	Yes	-38.49	GAGTTCCCTTCAAACACTTCACGTGGCACTATCTCAATGCCTACTATGTGAAGTGTTTGGGGGAACTC	No
	GTGAAGTGTTTGGGGGAACTC	23772668	23772735	68	48	92.6	4	0	+	MIR-395	Exonic	Yes	-38.77	GAGTTCCCTTCAAGCACTTCACGTGACACTATTTCAATGTCTATCATGTGAAGTGTTTGGGGGAACTC	No
ogl-miR395q	GTGAAGTGTTTGGGGGAACTC	23772668	23772735	68	60	97.1	4	0	+	MIR-395	Exonic	Yes	-38.77	GAGTTCCCTTCAAGCACTTCACGTGACACTATTTCAATGTCTATCATGTGAAGTGTTTGGGGGAACTC	No
	GTGAAGTGTTTGGGGGAACTC	23549011	23549078	68	44	91.2	4	0	-	MIR-395	Exonic	Yes	-38.49	GAGTTCCCTTCAAACACTTCACGTGGCACTATCTCAATGCCTACTATGTGAAGTGTTTGGGGGAACTC	No
ogl-miR395r	GTGAAGTGTTTGGGGGAACTC	23772811	23772878	68	68	100	4	0	+	MIR-395	Exonic	Yes	-33.77	GAGTTCCCTTCAACCACTTCACGTGGCACTATTTTAGGACCTACTATGTGAAGTGTTTGGGGGAACTC	No
ogl-miR395s	GTGAAGTGTTTGGGGGAACTC	23772943	23773028	86	82	98.8	4	0	+	MIR-395	Exonic	Yes	-41.27	GTATCACCGTGAGTTCCCTTCAAGCACTTCACGTGGCACTATTTCAATGCCTATTGTGAAGTGTTTGGGGGAACTCTTGATGTTCC	No
ogl-miR395t	GTGAAGTGTTTGGGGGAACTC	23772129	23772186	58	46	94.8	4	1	+	MIR-395	Exonic	Yes	-70.91	TCCACTGGAGTTCTCCTCAAATCACTTCAGTAGATAGCTAGCTAGGCTTCATTGCATTACACTGTTACAAAACTGTGAGCATGGGGCCAAAAGCTAGTTGTATATAGTGAAGTGTTTGGGGGAACTCCGGTTGGCAA	No
	GTGAAGTGTTTGGGGGAACTC	23772188	23772265	78	46	89.7	4	0	+	MIR-395	Exonic	Yes	-74.22	TTGTCCACTGGAGTTCTCCTCAAATCACTTCAGTAGATAGCTAGCTAGGCTTCATTGCATTACACTGTTACAAAACTGTGAGCATGGGGCCAAAAGCTAGTTGTATATAGTGAAGTGTTTGGGGGAACTCCGGTTGGCAA	No
ogl-miR395u	GTGAAGTGTTTGGGGGAACTC	23772382	23772461	80	44	88.8	4	0	+	MIR-395	Exonic	Yes	-44.96	CCAGGAGTTCCCTTCAAGCACTTCACGACGCACTATTTTGAGAGTTGTTGTGAAGTGTTTGGGGGAACTCTCGGTGTCGC	No
ogl-miR395v	GTGAAGTGTTTGGAGGAACTC	23549149	23549214	69	46	92.4	4	2	-		Exonic	Yes	-34.51	GAGTTCTCTTTAAGCACTTCATACGACACCATTATTTATAGGGTTGTTGTGAAGTGTTTGGAGGAACTC	No
ogl-miR395x	GTGAAGTGTTTGGAGTAGCTC	23773067	23773162	96	88	97.9	4	0	+	MIR-395	Intron-exon	Yes	-38.57	ATTTGGTATTGCCATGAGTTCTCTTTAAACTCTTCATACGACACTAATTCAAGTGATGTTGTGAAGTGTTTGGAGTAGCTCTTGGTGTCACCAAAC	No
ogl-miR395y	GTGAAGTGTTTGGGGGAACTC	2346927	23470236	110	87	97.9	8	0	+	MIR-395	Exonic	Yes	-49.97	TGGCCCCAGGAGTTCCTTGCAAACACTTCACATAGAACTTCAGTTACTCTCATGCAACATTGTGATTTTGAGAAGCTATTGTGAAGTGTTTGGGGAACTCTCGGTGCCAA	No
ogl-miR396a-5p/3p	TTCCACAGCTTTCTTGAACTG	3140568	3140720	161	65	65	6	0	+	MIR396	Exonic	Yes	-66.44	CTTTGTGGTCTTCCACAGCTTTCTTGAACTGCATCTTTGAGAGAGATTAGCATCCCTATGTGTGGATTTTGCTTGCACGAGTGTGCAGTTCAATAAAGCTGTGGGAAATTACAGAGAGAGGTCAATTGACAGCAAGGTTAGTTGGAGCTTTCAC	No
ogl-miR396b	TTCCACAGCTTTCTTGAACTG	3140568	3140683	116	116	100	6	0	+	MIR396	Exonic	Yes	-53.8	CTTTGTGGTCTTCCACAGCTTTCTTGAACTGCATCTTTGAGAGAGATTAGCATCCCTATGTGTGGATTTTGCTTGCACGAGTGTGCAGTTCAATAAAGCTGTGGGAAATTACAGAG	No
ogl-miR396c	TTCCACAGCTTTCTTGAACTT/GGTCAAGAAAGCTGTGGGAAG	27760261	27760401	141	141	100	2	0	-	MIR396	Exonic	Yes	-70.75	TGCCATGCCTTTCCACAGCTTTCTTGAACTTCTCTTGTGCCTCACTCACTTTCATTACTGGAGAGATATGCATCATCAGTGGAAGCTTATAGGGAGAGGAGTGCAAGAAGAGGGTCAAGAAAGCTGTGGGAAGAAATGGCA	No
ogl-miR396e	TCCACAGGCTTTCTTGAACTG/ATGGTTCAAGAAAGCCCATGGAAA	25346889	25347072	184	184	100	4	0	+	MIR396	Exonic	Yes	-75.38	GCGGGCATGCTTTCCACAGGCTTTCTTGAACTGTGAACTCGTGGGGGTGTATGTGCTCATGTTGGGATTGTGGTCGGTGGCCTCCAATTCTCTGAAAAGAAAGCTGAATTGTCGAGCTCCCCGTTCTGTCTTTGGTCGTCTCTACCTGTTGATGGTTCAAGAAAGCCCATGGAAACCATGCCGC	No
ogl-miR396f	TCTCCACAGGCTTTCTTGAACT/ATAGTTCAAGAAAGTCCTTGGAAA	28896647	28896822	176	176	100	2	0	-	MIR396	Exonic	Yes	-73.1	GCCATGCTCTCCACAGGCTTTCTTGAACTGTGAACTCGTGTGTGCATGCTCCTCATATATTGTTCTAGATCCCATGCATGATGCATATCGATCGATCTGATCTGAATTAGGTCATCGATGCGCATCTGGATCCCCATCTTGTTGATAGTTCAAGAAAGTCCTTGGAAAACATGGTG	No
ogl-miR397a	TCATTGAGTGCAGCGTTGATG	21257361	21257474	114	114	100	6	0	+	MIR397	Exonic	Yes	-58.11	ATCAAATGCATCATTGAGTGCAGCGTTGATGAACAACGGTAACCGGTCCATGTTGATGCGCATTTGGCCGGTGATCTGATCATCATCAGCGCTTCACTCAATCATGCGTTTGGC	No
ogl-miR397b	TTATTGAGTGCAGCGTTGATG	2962620	2962737	118	118	100	2	0	-	MIR397	Exonic	Yes	-50.52	AGGGAAGGCATTATTGAGTGCAGCGTTGATGAACCTGCCGGCCGGCTAAATTAATTAGCAAGAAAGTCTGAAACTGGCTCAAAGGTTCACCAGCACTGCACCCAATCACGCCTTTGCT	No
ogl-miR398a	TGTGTTCTCAGGTCACCCCTT	7113442	7113556	115	115	100	10	0	-	MIR398	Exonic	Yes	-51.1	GCTGAACCCAGAGGAGTGGTACTGAGAACACAGGTGCCAATACAATGTATGGTGAGCTACTGTATAATGGAGTAATTCTGTAACTGTGTTCTCAGGTCACCCCTTTGGGTTTCTT	No
ogl-miR398b	TGTGTTCTCAGGTCGCCCCTG	11426207	11426294	88	88	100	7	0	-	MIR398	Exonic	Yes	-63.67	GGAGTTCCTACAGGGGCGAGCTGGGAACACACGGTGATGAGGCGGTCTGGTCTTTCGTGTGTTCTCAGGTCGCCCCTGCCGGGACTCT	No
ogl-miR399b	TGCCAAAGGAGAATTGCCCTG	7077634	7077730	97	97	100	2	0	-	MIR-399	Exonic	Yes	-43.5	GTGAGAATCACAGTGCGATTCTCCTCTGGCATGGCATGAGAGGCCTAAAAAAGAGACGCACTGCCGTGCCAAAGGAGAATTGCCCTGCCATTCAGAA	No
ogl-miR399f	TGCCAAAGGAGATTTGCCCAG	15564140	15564256	117	117	100	6	0	-	MIR-399	Exonic	Yes	-47.44	TGGTGGATTACCGGGCCATGTCTCCTTGGGCAGAGGTGATCAGATTGCACACTTCACTTCAACCTCTTGCTCTAGCTTGTTCTCTCTGCCAAAGGAGATTTGCCCAGCAATCCACAT	No
ogl-miR399g	TGCCAAAGGAGATTTGCCCGG	7083309	7083427	119	111	98.3	2	1	+	MIR-399	Exonic	Yes	-59.19	ATGTGCATTGCAGGGCAACTACTCCATTGGCAGAGGGATGGATTGGATATGGATATGGCTGATGCTTCCATTTGATCCCATCCCTATCTGCCAAAGGAGATTTGCCCGGCGATTAACTC	No
ogl-miR399i	TGCCAAAGGAGAGCTGCCCTG	7063334	7063449	116	116	100	2	0	+	MIR-399	Exonic	Yes	-49.83	GTGAGAATCACAGTGCAGTTCTCCTCTGGCATGGAGGGCAAGAGGAGCTGAATAGCTAATGGATGATAAACTGCTAGCCTTTCCCTGCCAAAGGAGAGCTGCCCTGCCATTCAGTG	No
ogl-miR399j	TGCCAAAGGAGAGTTGCCCTA	20725478	20725583	106	106	100	4	0	+	MIR-399	Exonic	Yes	-56.51	AGTCCAGTTTCAGGGCTCCTCTCTCTTGGCAGGGAGCATGTGAAGTCTTTTGTAGCTCACTCATTTTCAGCCCTCTGCCAAAGGAGAGTTGCCCTAAAACTGGACT	No
ogl-miR408-5p/3p	CAGGGATGAGGCAGAGCATGG/CTGCACTGCCTCTTCCCTGGC	8988097	8988303	207	114	100	1	0	+	MIR408	Intron-exon	Yes	-87.68	GGGAGTTCTGTGATTGGAGAGGAGAGGAGACAGGGATGAGGCAGAGCATGGGATGGGGCTATCAACAGATGTAGATTATTCCTTGCACAAGAGATGATGAGCTGTGAATGAGTTCTGAGAGATGGCTGGTGTTGTTGTTGCTCCCTCCCCTGCACTGCCTCTTCCCTGGCTCCCCTGCACACCTCTCTCTCTCTCTCTCTCTCTCT	Low_complexity, Simple_repeat
ogl-miR438	TTCCCACGCGTTATAGTGAAA	15426762	15426947	186	182	99.5	6	0	+	Nill	Intergenic	Yes	-60.39	AACGTGTTTTGGGCAAACTTGTTTTCCCACGCGTTATAGTGAAAACTTTTGGAATATGTTTGTTATGGGAGTATATATTATTGATATTGGATCTAGAAGCATAATTTTATATAACGTGTGTTACGGGTGGACATGGTTTCAAAAGTTTTCACTCTAACGCGTGGGATATCATCTACTTCCTCCGTT	No
ogl-miR440	AGTGTATCCTGATGATCGGGACAA	7352119	7352238	120	108	97.5	11	1	-	ORGLA11G0081900	Intronic	Yes	-52.74	ATTGCTATTGTTGGTGCTGGGCTCGTCCTGATCACTAGGAGACTCTGATCAAGCTAGGCCTAACCTTATGTATTAGTGTATCCTGATGATCGGGACAAGGCTAACACTGATGAGAGCGAT	No
ogl-miR443	ATCACAATACAATAAATCTGGA	27144738	27144885	148	128	97.9	3	0	+	Nill	Intergenic	Yes	-55.47	CGTCCCATAAAAACAAACCCAAAACTAGATGTGATATATCACAATACAATAAATCTGGATAGGAGTCTATCCACATACTTTTATCTAGATTTATTGTACTGGGATATGTCACATATATTCAGTTTTATATTTGTCTTTTTGGACAAAA	STOWAWAY15-2_OS /DNA/TcMar-Stowaway
ogl-miR528-5p/3p	TGGAAGGGGCATGCAGAGGAG/CCTGTGCTTGCCTCTTCCATT	1550013	1550100	88	100	100	3	0	+	ORGLA03G0021200	Intron-exon	Yes	-46.97	AGTGGAAGGGGCATGCAGAGGAGCAGGAGATTCAGTTTGAAGCTGGACTTCACTTTTGCCTCTCTCTCCTGTGCTTGCCTCTTCCATT	No
ogl-miR529a	CTGTACCCTCTCTCTTCTTC	13768815	13768913	99	100	100	2	0	+	MIR529	Exonic	Yes	-47.77	GAAGAAGAGAGAGAGTACAGCCTTAGTTCAGATCACATATGACTATCTTTTGCGAGTCTGATCGATACTCTGATGAAGGCTGTACCCTCTCTCTTCTTC	No
ogl-miR529b	AGAAGAGAGAGAGTACAGCTT	9368609	9368747	139	98	98	4	0	+	MIR529	Exonic	Yes	-59.37	ATCGTGAAGGCTAAATGGAGAAGAGAGAGAGTACAGCTTTGGGCGGTTTAGTTGTTAGATGGTGGAAGTACTTGCGACGCCTACTACCCTTTTCACCAAGGCTGTACCCTCCCTCTTCTTCTCTTAGCTTTTTGATGAT	No
	AGAAGAGAGAGAGTACAGCCT	13768806	13768931	134	70	70	2	1	+	MIR529	Exonic	Yes	-58.52	AGGCTAAAGGAAGAAGAGAGAGAGTACAGCCTTAGTTCAGATCACATATGACTATCTTTTGCGAGTCTGATCGATACTCTGATGAAGGCTGTACCCTCTCTCTTCTTCTCTTAGCTTCTTGATGC	No
ogl-miR530-5p/3p	TGCATTTGCACCTGCACCTA/AGGTGCAGAGGCAGATGCAAC	4923661	4923817	157	98	98	4	0	+	Nil	Intergenic	Yes	-73.81	GTGATAGAGCTGCATTTGCACCTGCACCTACAGAGAGGAAGATGGAGCAGCAAGCTAGCAATACGTGCTTGATCGCTATACGCTAGCTTCTTGCACACAATGTTGTTCCTGGTCCCTTCCTGATCCCTAGGTGCAGAGGCAGATGCAACTGTGTCAT	No
ogl-miR531a	CTCGCCGGGGCTGCGTGCCGCCAT	724273	724353	81	100	100	8	0	+	Nil	Intergenic	Yes	-62.13	GGCGCCGCCGAGCCTTGCTCGCCGGGGCTGCGTGCCGCCATAGCTGGCGCGCATCCCCGTCGAGCGTTGCTCGACGGTGCC	SC-1_int-int/ LTR/Copia
	CTCGCCGGGGCTGCGTGCCGCCAT	6756288	6756368	81	97	97	5	0	+	Nil	Intergenic	Yes	-61.44	GGCGCCATCGAGCCTTGCTCGCCGGGGCTGCGTGCCGCCATAGCTGGCGCGCATCCCCGTCGAGCGTTGCTCGACGGTGCC	SC-1_int-int/ LTR/Copia
	CTCGCCGGGGCTGTGTGCCGCCAT	7849397	7849477	81	96	96	6	1	+	Nil	Intergenic	Yes	-59.89	GGCGCCGCCGAGCCTTGCTCGCCGGGGCTGTGTGCCGCCATATCCGGCGCGCATCCCCGTCGAGCGTTGCTCGACGGTGCC	SC-1_int-int/ LTR/Copia
ogl-miR531b	CTCGCCGGGGCTGCGTGCCG	724278	724346	69	98	98	8	0	+	Nil	Intergenic	Yes	-47.83	CCGAGCCTTGCTCGCCGGGGCTGCGTGCCGCCATAGCTGGCGCGCATCCCCGTCGAGCGTTGCTCGACG	SC-1_int-int/ LTR/Copia
	CTCGCCGGGGCTGCGTGCCG	6756293	6756360	68	98	98	5	0	+	Nil	Intergenic	Yes	-47.44	CGAGCCTTGCTCGCCGGGGCTGCGTGCCGCCATAGCTGGCGCGCATCCCCGTCGAGCGTTGCTCGACG	SC-1_int-int/ LTR/Copia
	CTCGCCGGGGCTGTGTGCCG	7849402	7849470	69	94	94	6	1	+	Nil	Intergenic	Yes	-45.58	CCGAGCCTTGCTCGCCGGGGCTGTGTGCCGCCATATCCGGCGCGCATCCCCGTCGAGCGTTGCTCGACG	SC-1_int-int/ LTR/Copia
ogl-miR531c	CTCGCCGGGGCTGCGTGCCGCCAT	724273	724353	81	100	100	8	0	+	Nil	Intergenic	Yes	-62.13	GGCGCCGCCGAGCCTTGCTCGCCGGGGCTGCGTGCCGCCATAGCTGGCGCGCATCCCCGTCGAGCGTTGCTCGACGGTGCC	SC-1_int-int/ LTR/Copia
	CTCGCCGGGGCTGCGTGCCGCCAT	6756288	6756368	81	97	97	5	0	+	Nil	Intergenic	Yes	-61.44	GGCGCCATCGAGCCTTGCTCGCCGGGGCTGCGTGCCGCCATAGCTGGCGCGCATCCCCGTCGAGCGTTGCTCGACGGTGCC	SC-1_int-int/ LTR/Copia
	CTCGCCGGGGCTGTGTGCCGCCAT	7849397	7849477	81	96	96	6	1	+	Nil	Intergenic	Yes	-59.89	GGCGCCGCCGAGCCTTGCTCGCCGGGGCTGTGTGCCGCCATATCCGGCGCGCATCCCCGTCGAGCGTTGCTCGACGGTGCC	SC-1_int-int/ LTR/Copia
ogl-miR535-5p/3p	TGACAACGAGAGAGAGCACGC/GTGCTTTCTC CCGTTGTCAC	12188904	12188997	94	100	100	11	0	+	MIR535	Exonic	Yes	-69.04	GGCGGTGACAACGAGAGAGAGCACGCCGGTGCGGCGGTCACGGTGAGCCGGCCCGCGGCGGCGTACCTGCGTGCTTTCTCCCGTTGTCACTGCC	No
ogl-miR810a	TCATAAGCCCACCACATGTGG	772561	772797	237	95	95	11	0	+	ORGLA11G0012400	Intron-exon	Yes	-169.8	AATATTCACTATGGTTGCCATCATAAGCCCACCACATGTGGCTCGCATGCTTAAATAACTAACGGCATAATTAGATCACTTGATGACGACGTATATCGGTGTTCGCTATATATACTTACCAGTCAATAGTATATATAGTGAACACCGATATGCGTCATCATCAAGTGATTTAATTATGCCGTTAGTTAAGCATGCGAGCCACATGTGGTGAGCTTATGATGACGACCACAGTTTGTTAAG	No
ogl-miR812a	GACGGACGGTCAAACGTTGGAC	33911	34142	233	91	91	Oglab06_unplaced143	1	+	Nil	Intergenic	Yes	-106.3	CCTCCGTCCCAAAATAAATGCAGTTTTGCACTATTCATCTCCAACGTTTGACCGTTCGTCTTATTTGAAAATTTTTTATAATTATTTTTTTATTGTTATTAGATGATAAAATATGAATAGTACTTTATGTGTGACTATTTTTTTAAAAAAAATTCATAAATTTTTCAAATAAGACGGACGGTCAAACGTTGGACACGAATTTCCACGGCTGCACTTATTTTGGGACGGAGGT	STOWAWAY51_OS/ DNA/TcMar-Stowaway
	GACGGATGGTCAAACGTTGGAC	10002485	10002717	234	91	91	5	2	+	Nil	Intergenic	Yes	-101.78	CCTCCGTCCCAAAATAAGTGTAGTTTTGTACTATTCATCTCCAACGTTTGACCGTTCGTCTTATTTGAAAAAAACTTATGATTACTATTTTTATTTTTATTAGATGATAAAACATGAATAGTACTTTGTGTGTGACTAATTTTTTTTAAAAATTTT-ATAAATTTTTCAAATAAGACGGATGGTCAAACGTTGGACACGGATTTTCACGGCTGCACTTATTTTGCGACGGAGGT	STOWAWAY51_OS/ DNA/TcMar-Stowaway
	AACGAACGGTTAAACGTTGGAC	14407781	14408013	233	90	90	11	2	+	Nil	Intergenic	Yes	-87.88	CCTCCGTGTCAAAATAAGTACAGTTTTACACTGTTCATGTCTAACGTTTGACCGTTCGTCTTATTTGAAAATTTTTTACGATTAATATTTTTATTGTTATTAGATGATAAAACATGAATAGTATTTTATGTGTGACTAACTTTTTTTAATTTTCTCATAAATTTTTTAAATAAAACGAACGGTTAAACGTTGGACACGAATTTCCACGGCTGCACTTATTTTGGAACGGAGGT	No
	GACGGACGGTCAAACGTTGGAC	6927219	6927453	236	90	90	9	1	+	Nil	Intergenic	Yes	-96.1	ACCTCCGTCCCAAAATAAGTGTAGTTTTACACTATTTATCTTCAACGTTTGACCATTTGTCCTATTTGAAAAATTTTTTATGATTACTATTTTTATTGTTATTAGATGATAAAACATGAATAGTATTTTATGTGTGACTAATTTTTTTAAAAAAAATTTA-AAATTTTTCAAATAAGACGGACGGTCAAACGTTGGACATGAATTACCACGGTTGCACTTATTTTGGGACGGAGGT	STOWAWAY51_OS/ DNA/TcMar-Stowaway
	GACGGACGGTCAAACGTTGGAC	3286846	3287076	232	90	90	8	1	+	Nil	Intergenic	Yes	-85.2	CTCCATCCTAAAATAAGTACAGTTTTGCACTATTCATCTTCAACGTTTGATCGTTCGTCTTATTTGAAAAAATTTTATGATTACTATATTTATTGTTATTAGATGATAAAACATGAATAGTACTTTATGTGTGACTATTTTTTTAAAAAAAATT-ATAATTTTTTTAAATAAGACGGACGGTCAAACGTTGGACACGGATTTCCACGGTTGCACTTATTTTGGGACGGAGGT	STOWAWAY51_OS/ DNA/TcMar-Stowaway
	GACGGACGGTCAAACATTGGAC	12628726	12628959	234	89	89	7	2	+	Nil	Intergenic	Yes	-65.78	ACCTTCGTCTCAAAATAAATGCAGTTTTATATTATTTATCCCCAACGTTTGATCGTTCGTCTTATTTAAAAAAATTTTATGATTACTATTTTTATTGTTATTAGATGATAAAACATAAAAAGTATTTTATGTGTGACTAATTTTTTTAAATTTTTTCATAAATTTTTCAAACAAGACGGACGGTCAAACATTGGACACGGATTTTTACGGCTGCACTTATTTTGGAACAAATGT	STOWAWAY51_OS/ DNA/TcMar-Stowaway
	GACGGACGGTCAAACGTTGGGC	17964515	17964747	233	88	88	12	2	+	Nil	Intergenic	Yes	-100.7	CCTCCGTCCCAAAATAAGTGTAGTTTTGTACTATTAACGTTCAACGTTTGACCGTTCGTCTTATTTAAAAATTTTTTATGATTAATATTTTTATTGCTATTAGATGATAAAACATGAATAGTACTTTATGTGTGACTAAATATTTTCAATTTTTTCACAAATTTTTTAAATAAGACGGACGGTCAAACGTTGGGCATGGATATCCACGGCTGCACTTATTTTGGAACGGAGGT	STOWAWAY51_OS/ DNA/TcMar-Stowaway
	GACGGACGGTCAAACGTTGGGC	77644	77876	233	87	87	Oglab07_unplaced149	2	+	Nil	Intergenic	Yes	-101.73	CCTCCATCCTAAAATAAGTGCAGTTTTGCACTATTCACGTTTAACGTTTGACCGTTCGTCTTATTTGAATTTTTTTTATGATTAGTATTTTTATTGCTATTAGATGATAAAACATGAGTGTACTTTATGTGTGACTAAATATTTTTAAATTTTTCACAAATTTTTCAAATAAGACGGACGGTCAAACGTTGGGCACGGATATCCATGGCTGCACTTATTTTGGGACGGAGGT	STOWAWAY51_OS/ DNA/TcMar-Stowaway
	GACGGACGGTCAAACGTTGGGC	6735	6938	204	86	86	Oglab11_unplaced048	2	+	Nil	Intergenic	Yes	-63.41	AGTATTAACGTTCAATGTTTGACCGTTCGTCTTATTTGAAAATTTTTTATAATTAGTATTTTTATTGCTATTAGATGTTAAAACATAAATAGTACTTTATGTGTGACTAAATATTTTTAAATTTTTCATAATTTTTTTAAATAAGACGGACGGTCAAACGTTGGGCACGGATATCCACGGCTGTATTTATTTTGGGACGGAGGT	STOWAWAY51_OS/ DNA/TcMar-Stowaway
	GACGGACGGTCAAACGTTGGGC	13854	14085	232	86	86	Oglab06_unplaced145	2	+	Nil	Intergenic	Yes	-102.42	CTCCGTTCCAAAATAAGTGCAGTTTTGCACTATTTACGTTCAACGTTTGACCGTTCGTCTTATTTGAAATTTTTTTATGATTAGTACGTTTATTGCTATTAGATGTTAAAACATAAATAGTACTTTATGTGTGACTAAATATTTTTAAATTTTTCACAAAATTTTCAAATAAGACGGACGGTCAAACGTTGGGCACGGATATCCATGGCTGCCCTTATTTTGGGACGGAGGT	STOWAWAY51_OS/ DNA/TcMar-Stowaway
	GACGGACGGTCAAACGTTGAAC	183370	183603	234	86	86	Oglab11_unplaced142	2	+	Nil	Intergenic	Yes	-133.44	CCTCCGTCCCAAAATAAGTGCAGTTTTGCACTGTTCATGTTCAACGTTTAACCGTCCGTCTTATTTGAAAATTTTTTATGATTATTATTTTTATTGCTATTAGATGATAAAACATGAATAGTACTTTATGTGTGACTAAATATTTTTAATTTTTTCACAAATTTTTTAAATAAGACGGACGGTCAAACGTTGAACGTGAATAGTGCAAAACTGCACTTATTTTGGGACGGAGGT	STOWAWAY51_OS/ DNA/TcMar-Stowaway
	GACGGACGGTCAAACGTTGGGC	41771	42003	233	86	86	Oglab06_unplaced182	2	+	Nil	Intergenic	Yes	-102.57	CCTCCGTTCTAAAATAAGTGTAGTTTTGCACTATTCACGTTCAACGTTTGACCGTTCATCTTATTTGAAAATTTTTTATTATTAGTATTTTTATTGCTATTAGATGATAAAACATAAATAGTACTTTATGTGTGACTAAATATTTTCAAATTTTTCGCAAAATTTTCAAATAAGACGGACGGTCAAACGTTGGGCACGGATATCCACGGCTACACTTATTTTAGAACGGAGAT	STOWAWAY51_OS/ DNA/TcMar-Stowaway
ogl-miR812b	GACGGACGGTTAAACGTTGGAC	1746452	1746618	170	97	97	2	0	+	Nil	Intergenic	Yes	-58.51	GTATCCGTATCTACGTTTGACCGTTCGTCTTATTTGAAAATTTTATGAAAAGATTAAAAAAATAGTCACGCATAAAGTAATATTCATGTTTTATCATTTAATAACAAAAATACTAATCATTAAAAGTTTTCAAATAAGACGGACGGTTAAACGTTGGACACGAATAC	STOWAWAY51_OS/ DNA/TcMar-Stowaway
	GACGAACGGTCAAACGTTGGAC	556276	556444	170	90	90	8	2	+	Nil	Intergenic	Yes	-45.96	ATCCGTATCTAACGTTTGACCATCCGTCTTATTTAAAAAATTTATGAAAAAACTAAAAAAATTAGTCACATATAAAGTACTATTCATGTTTTATCATCTAATAACAATAAAAATAGTAATCATAAAAATATTTCAAATAAGACGAACGGTCAAACGTTGGACATGAATA	STOWAWAY51_OS/ DNA/TcMar-Stowaway
	GACGGACGGTCAAACGTTGAAC	14130690	14130854	166	89	89	10	2	+	Nil	Intergenic	Yes	-56.61	CGTTCAATGTTTGACCATCCGTCTTATTTGAAAAATTTGTGAAAAAATTAAAAACATTTAGTCACACATAAAGTACTATTCATGTTTTATCATCTAATAGCAATAAAAATACTAATCATAAAAAATTTTCAAATAAGACGGACGGTCAAACGTTGAACATGAATA	STOWAWAY51_OS/ DNA/TcMar-Stowaway
	GACGGACGGTTAAACGTTGAAC	183408	183572	166	89	89	Oglab11_unplaced142	1	+	Nil	Intergenic	Yes	-55.11	CGTTCAACGTTTGACCGTCCGTCTTATTTAAAAAATTTGTGAAAAAATTAAAAATATTTAGTCACACATAAAGTACTATTCATGTTTTATCATCTAATAGCAATAAAAATAATAATCATAAAAAATTTTCAAATAAGACGGACGGTTAAACGTTGAACATGAACA	STOWAWAY51_OS/ DNA/TcMar-Stowaway
	GATGGACGGTCAAACGTTGGAC	21531272	21531443	173	89	89	5	2	+	Nil	Intergenic	Yes	-64.83	GTTTCCGTGTCTAACGTTTGACCGTTCGTCTTATTTGAAAAAATTATGAAAAAATTTAAAAAGATAAGTCATGCATAAAGTATTATTCATGTTTTATCATCTAACAATAATAAAAATACTAATCATAAAAAATTTCATATAAGATGGACGGTCAAACGTTGGACACGAAAAC	STOWAWAY9_OS/ DNA/TcMar-Stowaway
	GACGAACGGTCAAACGTTGGAC	16363420	16363586	167	88	88	12	2	+	Nil	Intergenic	Yes	-60.25	GGATCTGTGTCCAACGTTTGACCGTTCGTCTTATTTGAAAAATTTATGAAAAAACTAATAAAATATTCACCCATAAAGTACTATTTATGTTTTATCATCTAATAACAATAAAAATACTAATCACAAAAAATTTTTAAATAAGACGAACGGTCAAACGTTGGACATGA	STOWAWAY51_OS/ DNA/TcMar-Stowaway
	GACGGACGGTCAAACGTTGGAC	10950	11122	183	85	85	ADWL01013280.1	1	+	Nil	Intergenic	Yes	-56.54	GTTTTCGTGTTTAACGTTTGACCATTCGTCTTATTTGAAAAAAATATAAAAAAATATAAAAAGATAAGTCATGCATAAAATATTATTCAGGTTTTATCATCTAACAATAATAAAAATACTAATCATAAAAAAATTTCATATAAGACGGACGGTCAAACGTTGGACACGAAAAC	STOWAWAY9_OS/ DNA/TcMar-Stowaway
	GACGGACGGTTAAACGTTGGAT	63531	63697	168	84	84	Oglab12_unplaced184	1	+	ORGLA12G0206300	Exonic	Yes	-45.8	TATGTGTTCAATGTTTGATCATCCGTCTTATTTGAAAAATTTATAAAAAAACTAAAAAATTAGTCACACATAAAATACTATTAATATTTTATCATTTAATAACAACAAAAATACTAATCATAAGAAAATTTCAAATAAGACGGACGGTTAAACGTTGGATATGAAAA	STOWAWAY51_OS/ DNA/TcMar-Stowaway
	GACAGACAGTTAAACGTTGGAC	5704	5875	172	83	83	Oglab07_unplaced159	2		ORGLA07G0262700	intronic	Yes	-41.05	GTTTTCGTGTCCAACTTTTGACCGTCCGTCTTATTTGAAAAAAATATGAAAAAAAATTAAAAAGACAAGTCACGCATAAAGTATTAATCATGTTTTATCATCTAACAACAATGAAAATACTAATTATAAAAAAAATTCATATAAGACAGACAGTTAAACGTTGGACATAGAA	STOWAWAY9_OS/ DNA/TcMar-Stowaway
	GATGGACGGTCAAACGTTAGAC	889490	889661	173	82	82	Oglab06_unplaced167	2	+	Nil	Intergenic	Yes	-52.86	GTTTCAGTGTCCAATGTTTGACCGTCCGTCTTCTTTGAAAAAATAAGAAAAAATTTAAAAAGATAAGCCATGCATAAAGTATTATTTATGTTTTATCATCTATCAATAATAAAAATACTAATCATAAAAAAATTTCATATAAGATGGACGGTCAAACGTTAGACACGAAAAC	STOWAWAY9_OS/ DNA/TcMar-Stowaway
	GACAGACAGTTAAACGTTGGAC	268186	268358	173	82	82	Oglab07_unplaced132	2	+	Nil	Intergenic	Yes	-48.63	GTTTCCGTGTCCAATGTTTAACCATTTGTCTTATTTGAAAAAATTATAAAAAATATTAAAAAGACAAGTCACGCATAAAGTATTAATCATGTTTTATCATCTAACAAAAATGAAAATGTTAATTATAAAAAAATTTCATATAAGACAGACAGTTAAACGTTGGACACGAAAAC	STOWAWAY9_OS/ DNA/TcMar-Stowaway
ogl-miR812c	GACGGACGGTCAAACGTTGGAC	19481902	19482065	164	96	96	6	1	+	Nil	Intergenic	Yes	-52.82	GGTTTTCACGTCTAATGTTTGACCGTCCATCTTATTTGAAAAAAATTAAAAACATAAGTCATGCATAAAGTATTATTCATGTTTTATCATTTAACAATAATAATAACACCAATCATAAAAAAAATTTATATAAGACGGACGGTCAAACGTTGGACACGGAAACC	STOWAWAY9_OS/ DNA/TcMar-Stowaway
	GACGGACGGTCAAACGTTGGAC	134951	135112	163	83	83	Oglab07_unplaced150		+	Nil	Intergenic	Yes	-59.87	TTTCTGTGTCTAACGTTTGACCGTCTATTTTATTTAAAAAAATTATAAAAAATAAGTTATTTATAAAATATTATTCATGTTTTATCATCTAACAATAATAAAAATATTGATAAAAATTAATTTTTTTATATAAGACGGACGGTCAAACGTTGGACACGGAAA	STOWAWAY9_OS/ DNA/TcMar-Stowaway
	GACGGACGGTCAAACGTTGGGC	12553288	12553460	173	83	83	10	2	+	Nil	Intergenic	Yes	-58.75	GGTTTTTGTGTCTAACGTTTGACCATCCATCTTATCTGAAATAAAATGAAAAATTTAAAAGATAAGTCATGCATAAAGTATTATTTATGTTTTATCATCTAACAATAATAAAAATAGTAATCATAAAAAAAATTTCATATAAGACGGACGGTCAAACGTTGGGCACGAAAATC	STOWAWAY9_OS/ DNA/TcMar-Stowaway
	GACGGACAGTCAAACGTTGGAC	5017777	5017939	164	85	85	8	2	+	Nil	Intergenic	Yes	-58.38	GGTTTACGTGTCCAACGTTTGACCGTGTGTCTTATTTGAAAAAATTAAAAAGACAAGTCACGCATTAAGTATTAATCATGTTTTATTATTTAACAATAATAAAAATACTAATTATAAAAAAATTTCATATAAGACGGACAGTCAAACGTTGGACACGGAAACC	STOWAWAY9_OS/ DNA/TcMar-Stowaway
ogl-miR812d	GACGGACGGTTAAACGTTGGAT	63534	63693	160	82	82	Oglab12_unplaced184	1	+	ORGLA12G0206300	Exonic	Yes	-45.54	GTGTTCAATGTTTGATCATCCGTCTTATTTGAAAAATTTATAAAAAAACTAAAAAATTAGTCACACATAAAATACTATTAATATTTTATCATTTAATAACAACAAAAATACTAATCATAAGAAAATTTCAAATAAGACGGACGGTTAAACGTTGGATATG	STOWAWAY51_OS/ DNA/TcMar-Stowaway
	GACGGACAGTCAAACGTTGGAC	17833147	17833309	163	83	83	6	2	+	ORGLA06G0170600	Intronic	Yes	-55.45	CGTGTCCAACGTTTGACCGTCTGTCTTATTTGAAAAAATTATAAAAAATTTAAAAAAGACAAGTCACGCATAAAGTATTAATCATGTTTTATCATCTAACAATAATGAAAATACTAATTATAAAAAAATTTCATATAAGACGGACAGTCAAACGTTGGACACG	STOWAWAY9_OS/ DNA/TcMar-Stowaway
	GACGGACGGTCAAACGTTGAAC	42635	42786	153	81	81	Oglab09_unplaced018	2	+	Nil	Intergenic	Yes	-38.57	GTTTCTAACTTTTAACCGTCTGTCTTATTTAAAAAATTTATAAAAAAAATTG-GTCACACATAAATTACTATTTATGTTTTATCATCTAATAAGAAATAAAATACTAATCATAAAAAAAAATTTAAATAAGACGGACGGTCAAACGTTGAACACG	No
	GACGGACGGTCAAACGTTGGAC	10955	11117	163	80	80	ADWL01013280.1	1	+	Nil	Intergenic	Yes	-49.34	CGTGTTTAACGTTTGACCATTCGTCTTATTTGAAAAAAATATAAAAAAATATAAAAAGATAAGTCATGCATAAAATATTATTCAGGTTTTATCATCTAACAATAATAAAAATACTAATCATAAAAAAATTTCATATAAGACGGACGGTCAAACGTTGGACACG	STOWAWAY9_OS/ DNA/TcMar-Stowaway
	GACAAACGGTTAAACGTTGGAC	13609828	13609985	158	83	83	2	2	+	Nil	Intergenic	Yes	-57.86	CGTGTCCAACGTTTGACCGTTCGTCTTATTTGAAAAATTTATGAAAAAATTAAAAAAATAGTCATACATAAAGTACTATTCATGTTTTATCATCTAATAATAATAAAAATACTAATCATAAAAAAATTTCAAATAAGACAAACGGTTAAACGTTGGACACG	STOWAWAY51_OS /DNA/TcMar-Stowaway
	GACGGACAGTCAAACGTTGGAC	2015310	2015470	161	83	83	10	2	+	Nil	Intergenic	Yes	-49.18	CGTGTCCAACATTTGACCGTCCGTCTTATTTGAAAAAATTATGAAAAATTAAAAAGACAAGTCACGCATAAAGTATTAATCATGTTTTATCATCTAACAACAACGAAAATACTAATTATAAAAAAATTTCATATAAGACGGACAGTCAAACGTTGGACATG	STOWAWAY9_OS/ DNA/TcMar-Stowaway
	GACGGACAGTCAAACGTTGGAC	18502631	18502793	163	83	83	3	2	-	Nil	Intergenic	Yes	-55.51	CGTGTCCAACGTTTGACCGTCCGTCTTATTTGAAAAAATTATGAAAAAAATTAAAAAGACAAGTCACGTATAAAGTATTAATCATGTTTTATCATCTAACAACAATAAAAATACTAATTATAAAAAAAATTCATATAAGACGGACAGTCAAACGTTGGACACG	STOWAWAY9_OS/ DNA/TcMar-Stowaway
	GACGGACAGTTAAACGTTAGAC	9428516	9428671	156	83	83	4	2	-	Nil	Intergenic	Yes	-33.47	CATGTCCAATATTTAACCGTCCGTTTTATTTGAAAAAATTATGAAAAAAAAACAAGTCACGTATAAAGTATTAATCATGTTTTATTATCTAACAATAATAAAAATACTAATTATAAAAAAAATTCATATAAGACGGACAGTTAAACGTTAGACACG	STOWAWAY9_OS/ DNA/TcMar-Stowaway
ogl-miR812e	GACGGATGGTCAAACGTTGGAC	11909066	11909233	170	94	94	8	2	+	Nil	Intergenic	Yes	-64.05	GTTTTAGTGTCCAACTTTGACCGTCCGTCTTATTTGAAATTTTTTATTACTATTTTTATTGTTATTAGATGATAAAATATAAATATTACTTTATGCGTGACTTAATTTTTTAAAAAAATTCATAAATTTTTCAAATAAGACGGATGGTCAAACGTTGGACACGGAAAC	STOWAWAY9_OS /DNA/TcMar-Stowaway/STOWAWAY51_OS /DNA/TcMar-Stowaway
	GACGGACGGTTAAACGTTGGGC	14057392	14057563	172	87	87	2	1	+	Nil	Intergenic	Yes	-58.72	GTTTCAGTGCCCAATTTTAACCATCCGTCTTATTTAAAATATTTTTATGATTAGTATTTTTATTATTATTAGATGATAAAATATGAATAATACTTTATGCGTGACTTGACTTTTCAAATTTTTTCATAAAATTTTCAAATAAGACGGACGGTTAAACGTTGGGCATGGAAAC	STOWAWAY9_OS /DNA/TcMar-Stowaway
	GACGGACGGTCAAACGTTAGAC	15727309	15727480	172	87	87	1	2	+	Nil	Intergenic	Yes	-49.06	GTTTCAGTGTTCAACTTTTACCGTCTGTCTTATTTTAAAAATTTTTATTATTACTATTTTCATTGTTATTTGATAATAAAATATAAAGAGTACTTCATGTGTGACTTAATTTTTTTTAAAATTTCATAAATTTTTCAAATAAGACGGACGGTCAAACGTTAGACACGGAAAC	STOWAWAY51_OS/ DNA/TcMar-Stowaway
	GACGGACGGTCAAACGTTGGAC	153897	154059	166	85	85	Oglab08_unplaced138	1	-	Nil	Intergenic	Yes	-43.26	TAAGTGCAGTTTTAACCGTTCGTCTTATTTAAAATTTTTTTATGATTACTATTTTTATTGTTATTAGATGATAAAATATGAATAGTACTTTATGTGTGACCAATTTTTTTAAAATTTTTCATAAATTTTCAAATAAGACGGACGGTCAAACGTTGGACACGGA	STOWAWAY51_OS /DNA/TcMar-Stowaway
	GACGGAAGGTCAAACGTTGGAC	13657983	13658154	172	85	85	4	2	-	Nil	Intergenic	Yes	-47.95	GTTTCAGTGTCCAACTTTAACCATCCATTTTATTTGAAATATTTTTATGATTAGTATTTTTGTTGTTATTAGATGATAAAATATGAATAGTACTTTATGAGTAACTTAATTTTCAAAATTTTCTCATAAATTTTTTAAATAAGACGGAAGGTCAAACGTTGGACACGAAAAC	STOWAWAY44_OS /DNA/TcMar-Stowaway
	GACGGACGGTTAAACATTGGGC	121201	121369	170	84	84	Oglab07_unplaced012	2	-	Nil	Intergenic	Yes	-56.01	TTTACGTTCAACGTTTGACCGTTCGTCTTATTTGAAATTTTTTTATGATTAGTATTTTTATTGCTATTAGATGATAAAACATGAATATTACTTTATGTGTGACTAAATATTTTCAAATTTTTCACAAATTTTTCAAATAAGACGGACGGTTAAACATTGGGCACGGATA	STOWAWAY51_OS /DNA/TcMar-Stowaway
	GACGGACGGTCAAACGTTGGGC	6736	6907	172	83	83	Oglab11_unplaced048	2	+	Nil	Intergenic	Yes	-58.64	GTATTAACGTTCAATGTTTGACCGTTCGTCTTATTTGAAAATTTTTTATAATTAGTATTTTTATTGCTATTAGATGTTAAAACATAAATAGTACTTTATGTGTGACTAAATATTTTTAAATTTTTCATAATTTTTTTAAATAAGACGGACGGTCAAACGTTGGGCACGGATA	STOWAWAY51_OS DNA/TcMar-Stowaway
	GACGAACGGTCAAACGTTGGAC	28508	28679	173	83	83	Oglab12_unplaced185	2	+	Nil	Intergenic	Yes	-57.94	GTTTCCGTGTCCTATGTTTGACTGTCCGTCTTATATGAATTTTTTTTATGATTAGTATTTTTATTGTTGTTAATGATAAAATATAAATAATACTTTATACGTGACTTATCTTTTTAAACTTTTTTATAATTTTTTTAAATAAGACGAACGGTCAAACGTTGGACACGGAAAC	STOWAWAY9_OS /DNA/TcMar-Stowaway
	GACGGACGGTCAAACGTTGAAC	183409	183572	164	83	83	Oglab11_unplaced142	2	-	Nil	Intergenic	Yes	-58.66	TGTTCATGTTCAACGTTTAACCGTCCGTCTTATTTGAAAATTTTTTATGATTATTATTTTTATTGCTATTAGATGATAAAACATGAATAGTACTTTATGTGTGACTAAATATTTTTAATTTTTTCACAAATTTTTTAAATAAGACGGACGGTCAAACGTTGAAC	STOWAWAY51_OS/ DNA/TcMar-Stowaway
	GACGGACGGTCAAACGTTGGAC	296396	296565	172	83	83	Oglab12_unplaced162	1	-	Nil	Intergenic	Yes	-62.37	TTTCCGTCCCAACGTTTGACTGTCCGTCTTATATGAAAAATTTTTATAATTAGTATTTCATTGTTGTTAGATGATAAAACATGATTAATACTTTATACGTGACTTATCTTTTTAATTTTTTTCATAATTTTTTTAAATAAGACGGACGGTCAAACGTTGGACACGGAAAC	STOWAWAY9_OS /DNA/TcMar-Stowaway
	GACGAACGGTCAAACGTTGGAC	16442043	16442214	173	83	83	12	2	-	Nil	Intergenic	Yes	-57.94	GTTTCCGTGTCCTATGTTTGACTGTCCGTCTTATATGAATTTTTTTTATGATTAGTATTTTTATTGTTGTTAATGATAAAATATAAATAATACTTTATACGTGACTTATCTTTTTAAACTTTTTTATAATTTTTTTAAATAAGACGAACGGTCAAACGTTGGACACGGAAAC	STOWAWAY9_OS /DNA/TcMar-Stowaway
	GACGGACGGTCAAACGTTGGGC	13886	14054	170	82	82	Oglab06_unplaced145	2	+	Nil	Intergenic	Yes	-64.46	TTTACGTTCAACGTTTGACCGTTCGTCTTATTTGAAATTTTTTTATGATTAGTACGTTTATTGCTATTAGATGTTAAAACATAAATAGTACTTTATGTGTGACTAAATATTTTTAAATTTTTCACAAAATTTTCAAATAAGACGGACGGTCAAACGTTGGGCACGGATA	STOWAWAY51_OS/ DNA/TcMar-Stowaway
	GATGGACGGTTAAACGTTGGAC	7266	7437	173	82	82	Oglab10_unplaced053	1	-	Nil	Intergenic	Yes	-64.41	GTGTCTGTGTTCAACGTTTGACTGTCCGTCTTAAATAATTTTTTTTATGTTTAGTATTTTTATTGTTGCTAGATGATAAAACATGAATAATACTTTATGCGTGACTTATCTTTTAAAAATTTTTCATAATTTTTTCAAATAAGATGGACGGTTAAACGTTGGACACAGAAAC	STOWAWAY9_OS/ DNA/TcMar-Stowaway
	GGCGGACGGTTAAACGTTGGAC	17462	17630	171	80	80	Oglab06_unplaced181	1	+	Nil	Intergenic	Yes	-47.99	GTTTCCGTGTCTAACTTTGACTATCCGTCTTATATAAAATTTTTTATAATTTATATTTTCATTGTTGTTAGATGATAAAACATGATTAATATTTTATGCGTGACTTATCTTTTTTATTTTTTTAATATTTTTTTAAATAAGGCGGACGGTTAAACGTTGGACACGAAAA	STOWAWAY9_OS/ DNA/TcMar-Stowaway
	GACGGACGGTCAAACGTTGGAC	1559	1729	173	80	80	Oglab10_unplaced017	1	-	Nil	Intergenic	Yes	-60.09	GTTTCCGTGTCCAATGTTTGAATGTCCGTCTTCTATGAAATTTCTTTATAATTAGTATTTTCATTGTTGTTAGATGATAAAACATTATTAATACTTTATGCGTGACTTTTTTTTAATTTTTTTTATATTATTTTCAAATAAGACGGACGGTCAAACGTTGGACACGGAAAC	STOWAWAY9_OS/ DNA/TcMar-Stowaway
	GACGGACGGTCAAACGTTGGAT	36452	36622	172	80	80	Oglab03_unplaced035	2	-	Nil	Intergenic	Yes	-65.11	GTTTCCGTGTCCAACGTTTGACTGTCCGTATTATATGAAATTTTTTATAATTAGTATTTTCATTGTTGTTAGATGATAAAACATGATTAATACTTTATGCGTGAGTTGTCTTTTTAATTTTTTTCATATTTTTTTAAATAAGACGGACGGTCAAACGTTGGATATGGAAAC	STOWAWAY9_OS/ DNA/TcMar-Stowaway
	GACGGACGGTCAAACATTGGAC	889490	889661	173	80	80	Oglab06_unplaced167	2	-	Nil	Intergenic	Yes	-53.94	GTTTTCGTGTCTAACGTTTGACCGTCCATCTTATATGAAATTTTTTTATGATTAGTATTTTTATTATTGATAGATGATAAAACATAAATAATACTTTATGCATGGCTTATCTTTTTAAATTTTTTCTTATTTTTTCAAAGAAGACGGACGGTCAAACATTGGACACTGAAAC	STOWAWAY9_OS/ DNA/TcMar-Stowaway
	GACGGACGGTCAAAAGTTGGAC	5704	5877	175	80	80	Oglab07_unplaced159	2	-	Nil	Intergenic	Yes	-48.25	GTTTCTATGTCCAACGTTTAACTGTCTGTCTTATATGAATTTTTTTTATAATTAGTATTTTCATTGTTGTTAGATGATAAAACATGATTAATACTTTATGCGTGACTTGTCTTTTTAATTTTTTTTCATATTTTTTTCAAATAAGACGGACGGTCAAAAGTTGGACACGAAAAC	STOWAWAY9_OS/ DNA/TcMar-Stowaway
ogl-miR812g	AAGACGGATGATTAAAGTTGGACA	4866218	4866459	242	94	94	3	0	+	Nil	Intergenic	Yes	-80.47	TTCCGATGTAATCCCTATGTTCCATTTTAAGTGCAGTCATGGTTTTACGCGCCCAACTTTAATCGTCCGTCTTATTTTAAAAAAATTAAAAACATAAGTCACAAGTAAAGTATACTATTCATATTTTATCATCTCATAATAATAAAAATACTAATTATAAAAAAATTTAAATAAGACGGATGATTAAAGTTGGACACGGAAACTTATGGTTGTACTTAAAATAGGACGGAGGGAGTATCATT	STOWAWAY44_OS/ DNA/TcMar-Stowaway
	AAGACGGACGATTAAAGTTGGACG	12177044	12177278	239	85	85	4	2	+	Nil	Intergenic	Yes	-92.23	CTATTACTCCATCCGTCCCATTTTAAGTGTAGCCATGGTTCTCCGCACCCAACTTTAACTGTCCGTGTTATTTGAAAAAAATTTAAAAACAAAGTCACGAGTAAAGTACTATTCATGTTTTATCATCTCATAACAACAAAAATACTAATTATAAAAAAAATTCAAATAAGACGGACGATTAAAGTTGGACGCGGAAACTTATTGTTGCACTTAAAATAGGACGGAGGGAGTATTATT	STOWAWAY44_OS/ DNA/TcMar-Stowaway
ogl-miR812i	AAGACAGACGATTAAAGTTGGACA	19615585	19615821	239	84	84	2	2	-	Nil	Intergenic	Yes	-130.1	ACTACCTCCGTCCCAAAATAAGTGCAGCCATGAGTTTCCGTGTCCAACTTTGATCGTCCGTCTTATTTAAAATTTTTTATGATTAGTATTTTAATTATTATTAGATTATAAAACATGAATAGTACTTTATGCGAGACTTACGCTTTTTAGTTTTTTCTAAAAAAATTTAAATAAGACAGACGATTAAAGTTGGACACGGAAACTCATAGCTGCGCTTATTTTGGGACGGAGGGAGTA	STOWAWAY44_OS/ DNA/TcMar-Stowaway
	AAGACGAATGATTAAAGTTGGACA	2555818	2556058	243	83	83	8	1	-	Nil	Intergenic	Yes	-90.2	ACTTCATCCATCCCAAAATAAGCGCAACCATGAGTTTTCGTGTCCAATTTTGACCGTCTATTTTATTTAAAATTATTTTATGATTAGTATTTTTATTGTTATTAGATTATAAAATATGAATAGTACTTTATGCGTGACTTATGTTTGTTAATTTTTTAAAAAAAATTTAAATAAGACGAATGATTAAAGTTGGACACAGAAACTCATGACTGCGCTTATTTTGGGACGGAGGGAGTACCG	STOWAWAY44_OS/ DNA/TcMar-Stowaway
	AAGACGAACGATTAAAGTTGGACA	16580420	16580658	240	82	82	11	2	-	Nil	Intergenic	Yes	-120.27	GTACTTCCTCCGTCCCAAAATAAGCGCAACCATGAGTTTCCGTGTCCAATTTTGACCGTCCGTCTTATTTGAAATTATTTTATGATTAGTATTTTTATTGTTATTAGGTTATAAAACATGAAAAGTACTTTACGCGTGACTTATGTTTTTTAGTTTTTTCAAACAAATTCAAATAAGACGAACGATTAAAGTTGGACACGGAAACTTATAGCTGCGCTTATTTTGGGACGGAGGGAGTA	STOWAWAY44_OS/ DNA/TcMar-Stowaway
ogl-miR812j	AAGATGGATGATTAAAGTTGGACA	14642742	14643033	298	91	91	8	1	+	ORGLA08G0127700	Intronic	Yes	-114.47	AGAGTGCATCCTTGGTCTTGGATAGTACCCCCTTGTCTCAAAATAAGCGCAGCCATGAGTTTCCGTGTCCAACTTTAATTGTTCGTCTTATTTGATTTTTTTTAAAAAAAAACTAAAAAACACAAGTCATGCATAAAATACTATTCATGTTTTATAATCTAATAACAATAAAAATACTAACCATACAAAAATTTCAAATAAGATGGATGATTAAAGTTGGACATGGAAACTCATGGCTGTACTTATTTTGTGACGGAGACTATCGGAGAGATCAGCTAGTTGGAAAATGCCA	STOWAWAY44_OS/ DNA/TcMar-Stowaway
	AAGACGGATAGTTAAAGTTGGACA	102	370	277	75	75	ADWL01020780.1	2	-	Nil	Intergenic	Yes	-100.06	AGGGTAGATTCTGGCCATCAGGCCATATCCCTCCGTCCCAAAAAAAAAAGACAAACCCTGGTTTTCGTGACCAACATTTGACCATCCGTCTTATTTAAAAAAATTAAAAGAAAATTAAAAAGACAAGTCACGCATAAAATATTAATCATGTTTTATCATCTAACAACAATGAAAATACGAATTATAAAAAATTTCATATAAGACGGATAGTTAAAGTTGGACACGGAAACTCAGGGTTTGTCTATTTTTGAGACGGAGGGAGTATATTG	STOWAWAY9_OS/ DNA/TcMar-Stowaway
ogl-miR812k	ACGAACGGTCAAAGTTGGACGCGG	99846	100072	227	94	94	7	1	+	Nil	Intergenic	Yes	-109.07	CTCCGTCCCATAATAAGTGTAGCCATGAGTTTCCGCGCCCAACTTTGATCGTTCGTCTTACTCCGTCCCATAATAAGTGTAGCCATGAGTTTCCGCGCCCAACTTTGATCGTTCGTCTTACTTTACTTGTGACTTATGTTTTTAATTTTTTTCAAAAAATTTTCAAATAAGACGAACGGTCAAAGTTGGACGCGGAAAACCATGGCTGCACTTATTTTGGGACGGAG	STOWAWAY44_OS/ DNA/TcMar-Stowaway
	ACGAACGGTCAAAGTTGGACGCGG	28155098	28155324	227	94	94	1	1	+	Nil	Intergenic	Yes	-94.07	CTCCGTTCCATAATAAGTGCAGCCATGAGTTTTCGCGCTCAACTTTGATTGTCTGTCTTATTTGAAATTTTTTTTATAATTAGCATTTTTGTTGTTATGAGATGATAAAACATGAATAGTACTTTACTTATGACTTATGTTTTTAAATTTTTTCAAATTTTTTTTAATAAGACGAACGGTCAAAGTTGGACGCGGAAAACCATGGCTACACTTATTTCGGGACGGAG	STOWAWAY44_OS/ DNA/TcMar-Stowaway
	ACGAACGGTCAAAGTTGGACGCGG	7703	7928	227	92	92	Oglab02_unplaced011	1	-	Nil	Intergenic	Yes	-99.13	CTCCGTTCCAGAATAAGTGCAGCCATGAGTTTTCGCGCTTAATTTTGATCGTCTGTCTTATTTGAAATTTTTTTATAATTAGCATTTTTATTGTTATGAGATGATAAAAAATGAATAATACTTTACTCGTGACTTATGTTTTTAATTTTTTAAAAAAATTTTTAAATAAGACGAACGGTCAAAGTTGGACGCGGAAAAACATGGCTGCACTTATTTTGAGATGGAG	STOWAWAY44_OS/ DNA/TcMar-Stowaway
	ACGAACGGTCAAAGTTGGGCGCGG	20373957	20374183	227	91	91	2	2	+	Nil	Intergenic	Yes	-110.25	CTCCGTCCCATAATAAGTGCAGCCATGAGTTTTCGCGCCCAACTTTGATCGTCCATCTTATTTGAAATTTTTTTATAATTAACATTTTTGTTGTTATGAGATGATAAAACATGAATAGTACTTTATTCGTGACTTATGTTTTTAATTTTTTTTAAAAAAATTTTAAATAAGACGAACGGTCAAAGTTGGGCGCGGAAAACCATGGCTGCACTTATTTTGGAACGAAG	STOWAWAY44_OS/ DNA/TcMar-Stowaway
	ACGAACGGTTAAAGTTGGACGCGG	25155753	25155975	223	91	91	4	0	-	Nil	Intergenic	Yes	-116.43	GTCCCATAATAAGTGTAGCCATGAGTTTCCGTGTCCAACTTTGATCGTTCGTCTTATTTGAATTTTTTTTATAATTAGTATTTTTGTTGTTATGAGATGATAAAACATGAATAGTGCTTTACTCGTGACTTATGTTTTTAATTTTTTTAAAAAAATTTTCAAATAAGACGAACGGTTAAAGTTGGACGCGGAAAATCATGGCTACACTTATTTTGGGACAGAG	STOWAWAY44_OS/ DNA/TcMar-Stowaway
	ACGAACGGTCAAAGTTGGACGCGG	14960737	14960963	227	90	90	3	1	-	Nil	Intergenic	Yes	-103.47	CTCCGTCCTATAATAAGTGCAGCTATTAGTTTCCGCGCCCAACTTTGATCGTCCATCTTATTTAAAATTTTTTTATAATTAGTATTTTTGTTGTTATGAGATGATAAAATATGAATAGTATTTTACTCGTGACTTATGTTTTTAATTTTTTTCAAAAAATTTTCAAATAAGACGAACGGTCAAAGTTGGACGCGGAAATTCATGGCTGTACTTATTTTGGGACGGAG	STOWAWAY44_OS/ DNA/TcMar-Stowaway
	ACGAACGGTTAAAATTGGACGCGG	10888	11113	227	88	88	Oglab10_unplaced093	1	+	Nil	Intergenic	Yes	-90.32	CTCCGTCTCAAAATAAGTGCAGCTATAAGTTTCCGCGCTCAACTTTAATCGTCCGTTTTATTTAAAATATTTTTATAATTAGTATTTTTGTTCTATAAGATAATAAAACATGAATAATACTTTACTCGTGACTTATGTTTTGAATTTTTTTCAAAAATTTTTTAAATAAGACGAACGGTTAAAATTGGACGCGGAAAACCATATCTGCACTTATTTTGGGACGGAG	STOWAWAY44_OS/ DNA/TcMar-Stowaway
	ACGGACGGTCAAAGTTGGACGCGG	260655	260880	226	87	87	Oglab07_unplaced150	2	-	Nil	Intergenic	Yes	-103.21	CTCCGTCCCATTATAAGTGCAACCATAAGTTTCCACGTCCAACTTTGATCGTTCGTCTTATTTAAAAATTTTTTATAATTAGTATTTTCATTGTTATGAGATGATAAAACATGAATAGTACTTTACTCGTAACTTATGTTTTTAAACTTTTTTAAAAAATTTTCAAATAAGACGGACGGTCAAAGTTGGACGCGGAAAACCATGACTGCACTTATAATAGGACGGA	STOWAWAY44_OS/ DNA/TcMar-Stowaway
ogl-miR812l	ACGAACGGTTAAAGTTGGGCGTGG	7611353	7611593	242	82	82	9	2	+	MIR396	Intron-exon	Yes	-131.02	ACTACTACCTCTGTCCCAAAATAAGTGCAGCCATGAGTTTCCGCGCCCAACTTTGATCGTCTGTCTTATTTGAAATTTTTTTATAATTAGCATTTTTGTTGTTATGAGATGATAAAACACGAATAGTACTTTACTCGTGACTTATGTTTTTAATTTTTTACTAAAAATTTTCAAATAAGACGAACGGTTAAAGTTGGGCGTGGAAAACTATGGCTGCACTTATTTTGGGACGGAGGGAGTATT	STOWAWAY44_OS/ DNA/TcMar-Stowaway
	ACGAACGGTTAAAATTGGACGCGG	10880	11121	243	80	80	Oglab10_unplaced093	1	+	Nil	Intergenic	Yes	-98.29	ACTACTACCTCCGTCTCAAAATAAGTGCAGCTATAAGTTTCCGCGCTCAACTTTAATCGTCCGTTTTATTTAAAATATTTTTATAATTAGTATTTTTGTTCTATAAGATAATAAAACATGAATAATACTTTACTCGTGACTTATGTTTTGAATTTTTTTCAAAAATTTTTTAAATAAGACGAACGGTTAAAATTGGACGCGGAAAACCATATCTGCACTTATTTTGGGACGGAGGAAGTACT	STOWAWAY44_OS/ DNA/TcMar-Stowaway
ogl-miR812m	ACGGACGGTCAAAGTTGGACGCGG	13542894	13543076	184	94	94	5	2	-	Nil	Intergenic	Yes	-75.13	CATAAGTTTCCGCGTCCAACTTTGATCGTTCGTCTTATTTAAATTTTTTTATAATTAGTATTTTTATTGTTATGAGATGATAAAATATGAATAGTACTTTACTCGTGACTTATGTTTTTAAATTTTTTTAAAAAATTTTCAAATAAGACGGACGGTCAAAGTTGGACGCGGAAAACTATGGCT	STOWAWAY44_OS/ DNA/TcMar-Stowaway
	ACGAACGGTCAAAGTTGGACGCGG	99866	100052	187	92	92	7	1	+	Nil	Intergenic	Yes	-82.97	AGCCATGAGTTTCCGCGCCCAACTTTGATCGTTCGTCTTATTTGAAATTTTTTTATAATTAGCATTTTTGTTGTTATGAGATGATAAAATATGAATAGTACTTTACTTGTGACTTATGTTTTTAATTTTTTTCAAAAAATTTTCAAATAAGACGAACGGTCAAAGTTGGACGCGGAAAACGATGGCT	STOWAWAY44_OS/ DNA/TcMar-Stowaway
	ACGAACGGTTAAAGTTGGACGCGG	25155773	25155959	187	91	91	4	0	-	Nil	Intergenic	Yes	-88.31	AGCCATGAGTTTCCGTGTCCAACTTTGATCGTTCGTCTTATTTGAATTTTTTTTATAATTAGTATTTTTGTTGTTATGAGATGATAAAACATGAATAGTGCTTTACTCGTGACTTATGTTTTTAATTTTTTTAAAAAAATTTTCAAATAAGACGAACGGTTAAAGTTGGACGCGGAAAATCATGGCT	STOWAWAY44_OS/ DNA/TcMar-Stowaway
	ACGAACGGTTAAAGTTGGGCGTGG	7611381	7611567	187	90	90	9	2	+	MIR396	Exonic	Yes	-83.08	AGCCATGAGTTTCCGCGCCCAACTTTGATCGTCTGTCTTATTTGAAATTTTTTTATAATTAGCATTTTTGTTGTTATGAGATGATAAAACACGAATAGTACTTTACTCGTGACTTATGTTTTTAATTTTTTACTAAAAATTTTCAAATAAGACGAACGGTTAAAGTTGGGCGTGGAAAACTATGGCT	STOWAWAY44_OS/ DNA/TcMar-Stowaway
	ACGGACGGTCAAAGTTGGACGCGG	260674	260857	184	89	89	Oglab07_unplaced150	2	-	Nil	Intergenic	Yes	-72.92	CATAAGTTTCCACGTCCAACTTTGATCGTTCGTCTTATTTAAAAATTTTTTATAATTAGTATTTTCATTGTTATGAGATGATAAAACATGAATAGTACTTTACTCGTAACTTATGTTTTTAAACTTTTTTAAAAAATTTTCAAATAAGACGGACGGTCAAAGTTGGACGCGGAAAACCATGACT	STOWAWAY44_OS/ DNA/TcMar-Stowaway
	ACGAACGGTTAAAATTGGACGCGG	10908	11093	187	87	87	Oglab10_unplaced093	1	+	Nil	Intergenic	Yes	-52.25	AGCTATAAGTTTCCGCGCTCAACTTTAATCGTCCGTTTTATTTAAAATATTTTTATAATTAGTATTTTTGTTCTATAAGATAATAAAACATGAATAATACTTTACTCGTGACTTATGTTTTGAATTTTTTTCAAAAATTTTTTAAATAAGACGAACGGTTAAAATTGGACGCGGAAAACCATATCT	STOWAWAY44_OS/ DNA/TcMar-Stowaway
ogl-miR812n-5p	AAGTGCAGCCTTGAGTTTCCGCGC/GCGGAAAATCATGGCTGCACTTA	31066362	31066561	200	88	88	1	2	-	ORGLA01G0372400	Intergenic	Yes	-98.7	TAAGTGCAGCCTTGAGTTTCCGCGCTCAACTTTGATCGTCCGTCTTATTTGAAATTTTTTTATAATTAGCATTTTTGTTGTTATGAGATAATAAAACATGAATAGTACTTTACTCGTGACTTATGTTTTTAATTTTTTCAAAAAATTTTCAAATAAGACGAACGGTCAAAGTTGGGCGCGGAAAATCATGGCTGCACTTA	STOWAWAY44_OS/ DNA/TcMar-Stowaway
5p	AAGTGCAGCCATGAGTTTCCGCGC	7611374	7611574	202	86	86	9	1	+	MIR396	Exonic	Yes	-97.25	TAAGTGCAGCCATGAGTTTCCGCGCCCAACTTTGATCGTCTGTCTTATTTGAAATTTTTTTATAATTAGCATTTTTGTTGTTATGAGATGATAAAACACGAATAGTACTTTACTCGTGACTTATGTTTTTAATTTTTTACTAAAAATTTTCAAATAAGACGAACGGTTAAAGTTGGGCGTGGAAAACTATGGCTGCACTTA	STOWAWAY44_OS/ DNA/TcMar-Stowaway
5p	AAGTGCAGCCATGAGTTTTCGCGC	7716	7915	201	85	85	Oglab02_unplaced011	2	-	Nil	Intergenic	Yes	-82.04	TAAGTGCAGCCATGAGTTTTCGCGCTTAATTTTGATCGTCTGTCTTATTTGAAATTTTTTTATAATTAGCATTTTTATTGTTATGAGATGATAAAAAATGAATAATACTTTACTCGTGACTTATGTTTTTAATTTTTTAAAAAAATTTTTAAATAAGACGAACGGTCAAAGTTGGACGCGGAAAAACATGGCTGCACTTA	STOWAWAY44_OS/ DNA/TcMar-Stowaway
ogl-miR812o-3p	GAACGGTCAAACGTTAGACACGGA	21531271	21531443	173	93	93	5	1	+	Nil	Intergenic	Yes	-60.32	GGTTTTCGTGTCCAACGTTTGACCGTCCATCTTATATGAAATTTTTTATGATTAGTATTTTTATTATTGTTAGATGATAAAACATGAATAATACTTTATGCATGACTTATCTTTTTAAATTTTTTCATAATTTTTTCAAATAAGACGAACGGTCAAACGTTAGACACGGAAAC	STOWAWAY9_OS/ DNA/TcMar-Stowaway
5p/3p	TGTGTTCAACGTTTGACTGTC/GAACGGTCAAATGTTAGACACGGA	14974935	14975107	174	92	92	9	1/0	+	Nil	Intergenic	Yes	-74.94	GGTTTTTGTGTTCAACGTTTGACTGTCCGTCTTATATAAAAATTTTTTATGATTAGTATTTTCATTATTGTTAGATGATAAAACATGAATAATACTTTATGCATGACTTATCTTTTAAAATTTTTTTATAATTTTTTTAATAAGACGAACGGTCAAATGTTAGACACGGAAACTTCATTATTGTTAGATGATAAAACATGAATAATACTTTATGCATGACTTATCTTTTAAAATTTTTTTATAATTTTTTTAATAAGACGAACGGTCAAATGTTAGACACGGAAAC	STOWAWAY9_OS/ DNA/TcMar-Stowaway
5p/3p	CGTGTCCAACGTTTGACTGTC/GGACGGTCAAATGTTAGACACGGA	23411203	23411376	174	90	90	1	1//1	-	Nil	Intergenic	Yes	-64.1	GGTTTCCGTGTCCAACGTTTGACTGTCCGTCTTATATGAAATTTTTTTATAATTAGTATTTTCATTGTTGTTAGATGATAAAACATGATTAATACTTTTTGCGTGACTTGTCTTTTTAATTTTTTTCATAATTTTTTTAAATAAGACGGACGGTCAAATGTTAGACACGGAAGC	STOWAWAY9_OS/ DNA/TcMar-Stowaway
5p	CGTGTTCAACGTTTGACCGTC	222175	222348	174	90	90	Oglab12_unplaced162	1	-	Nil	Intergenic	Yes	-53.17	GGTTTTCGTGTTCAACGTTTGACCGTCCGTTTTATATGAATTTTTTTTATGATTAGTATTTTCATTATCATTAGATGATAAAACATGAACAATACTTTATGCATGACTTATCTTTTTAAATTTTTTCATAATTTTTTTAAATAAGATAAACGGTCAAACGTTAGACACGGAAAC	STOWAWAY9_OS/ DNA/TcMar-Stowaway
3p	GAACGGTCAAACGTTGGACACGGA	5708437	5708610	174	89	89	11	2	+	Nil	Intergenic	Yes	-50.06	GGTTTCCGTGTCCAACATTTGACTATCCGTCTTATATGAAATTTTTTTATAATTAGTATTTTCATTGTTGTTAGATGATAAAACATGATTAATACTTTATGCGTGACTTGTCTTTTTAATTTTTTTCATATTTTTTTTAAATAAAACGAACGGTCAAACGTTGGACACGGAAAC	STOWAWAY9_OS/ DNA/TcMar-Stowaway
5p	CGTGTCCAACGTTTGACTGTC	1336891	1337064	174	89	89	12	1	+	Nil	Intergenic	Yes	-70.46	GGTTTCCGTGTCCAACGTTTGACTGTCTGTCTTATATAAATTTTTTTTATAATTAGTATTTTTATTATTGTTAGATGATAAAACATGATCAATACTTTATGCATGATTTGTCTTTTTAATTTTTTTCATAATTTTTTCAAATAAGACGGACGGTCAAACGTTGGACACGGAAAC	STOWAWAY9_OS/ DNA/TcMar-Stowaway
3p	GAACGGTCAAATATTAGACACGGA	894899	895072	174	88	88	Oglab08_unplaced138	0	+	Nil	Intergenic	Yes	-62.9	GGTTTTCGTGTCTAACGTTTGACCGTCCGTCTTATATGAATTTTATTTATGAGTAGTATTTTCATTATTATTAGATGATAAAACATGAATAATACTTTATGCATGACTTACCTTTTTAAAATTTTTTATATTTTTTTTAAATAAGACGAACGGTCAAATGTTAGACACGGAAAC	STOWAWAY51_OS/ DNA/TcMar-Stowaway
5p	CGTGCCAACGTTTGACTGTC	123845	124015	173	87	87	Oglab07_unplaced150	2	+	ORGLA07G0248500	Intronic	Yes	-55.95	GTTTTCGTGCCAACGTTTGACTGTCCGTCTTATGTGAAATTTTTTTATAATTAATATTTTCATTGTTGTTAGATGATAAAACATGATTAATACTTTATGCGTGACTTATTTTTTAATTTTTTTTATAATTTTTTCAAATAAGACGAACGATCAAACGTTGGACACGGAAAC	STOWAWAY9_OS/ DNA/TcMar-Stowaway
5p	CGTGTCCAACTTTGACTGTC	3	174	173	86	86	ADWL01019504.1	2	+	Nil	Intergenic	Yes	-53.04	GTTTCCGTGTCCAACTTTGACTGTCCATCTTATATGAATTTTTTTTATAATTCGTATTTTCATTGTTGTTAGATGATAAAACATGATCAATATTTTATGTGTGACTTGTCTTTTTAGTTTTTTTCATAATTTTTTCAAATAAAATGGACGGTCAAATGTTGGATACAGAAAC	STOWAWAY9_OS/ DNA/TcMar-Stowaway
5p	CGTGTCCAACTTTGACTGTC	15158	15329	173	86	86	ADWL01019525.1	2	-	Nil	Intergenic	Yes	-53.04	GTTTCCGTGTCCAACTTTGACTGTCCATCTTATATGAATTTTTTTTATAATTCGTATTTTCATTGTTGTTAGATGATAAAACATGATCAATATTTTATGTGTGACTTGTCTTTTTAGTTTTTTTCATAATTTTTTCAAATAAAATGGACGGTCAAATGTTGGATACAGAAAC	STOWAWAY9_OS/ DNA/TcMar-Stowaway
3p	GAACGGTCAAACGTTGGACACGGA	28507	28680	175	86	86	Oglab12_unplaced185	2	+	Nil	Intergenic	Yes	-59.71	GGTTTCCGTGTCCTATGTTTGACTGTCCGTCTTATATGAATTTTTTTTATGATTAGTATTTTTATTGTTGTTAATGATAAAATATAAATAATACTTTATACGTGACTTATCTTTTTAAACTTTTTTATAATTTTTTTAAATAAGACGAACGGTCAAACGTTGGACACGGAAACT	STOWAWAY9_OS/ DNA/TcMar-Stowaway
5p	CGTGTTCAACGTTTGACTGTC	87384	87554	175	85	85	Oglab11_unplaced016	0	-	Nil	Intergenic	Yes	-53.54	GTTTCCGTGTTCAACGTTTGACTGTCCGTCTTATATAAATTTTATTTATGATTAGTATTTTTATTGTTGTTAGATGATAAAACATGAATAATATTTTGTGCGTAACTTATCTTTTTTAAATTTTTTCATTTTTTCAAATAAGACGAATAGTCAAACGTTGGACACGAAAAC	STOWAWAY9_OS/ DNA/TcMar-Stowaway
5p	TGTGTTCAACGTTTGACTGTC	7266	7437	173	85	85	Oglab10_unplaced053	1	-	Nil	Intergenic	Yes	-64.41	GTGTCTGTGTTCAACGTTTGACTGTCCGTCTTAAATAATTTTTTTTATGTTTAGTATTTTTATTGTTGCTAGATGATAAAACATGAATAATACTTTATGCGTGACTTATCTTTTAAAAATTTTTCATAATTTTTTCAAATAAGATGGACGGTTAAACGTTGGACACAGAAAC	STOWAWAY9_OS/ DNA/TcMar-Stowaway
ogl-miR812p	GACGGACGATTAAAGTTGGGCATG	19230756	19230969	214	96	96	8	0	+	Nil	Intergenic	Yes	-82.83	CCCATTTTAAGTGCAGCCATAATTTTTCGTGCACAACTTTAACCGTCCGTTTTACTTAAATTTTTTTTGAAAAAATTGAAAAAGTAAGTCACGTATAAAGTACTATTCATATTTTATCATCCCATAACAATAAAAATGCAAATTATAAAAAAAATGCAAATAAGACGGACGATTAAAGTTGGGCATGAAAACTTATGGTTGCACTTAAAATGGG	STOWAWAY44_OS/ DNA/TcMar-Stowaway
	GACGGACGATCAAATTTGGGCATG	17397337	17397550	215	88	88	4	2	-	Nil	Intergenic	Yes	-81.76	CCTATTTTAAGTGCAGCCATGATTTTCCGTGCCCAACTTTGATTGTCAGTCTTATTTCAAATTTTTTTGAAAAAAATTAAAAACATAAGTCACGCGTAAAGTACGATTCATGTTTTATCATCTTATAACAATAAAAATACTAATTATAAAAAAATTCAAATAAGACGGACGATCAAATTTGGGCATGAAAACTCATGGTTGCACTTAAAATGAG	STOWAWAY44_OS/ DNA/TcMar-Stowaway
ogl-miR812s	AAGACGGACAATCAAACGTTGGAC	5657656	5657826	171	98	98	3	0	+	Nil	Intergenic	Yes	-47.46	TGGGTTTTCGTGTACAACGTGATCGTTCGTCTTATTTGAAAATTTTATGAAAAAATTAAAAAAATCACACATAAAGTACTATTCATATTTTATCATCCAATAATGATAAAAATACTAATCACAAAAGAATTTTAAATAAGACGGACAATCAAACGTTGGACACAGAAATTC	STOWAWAY44_OS/ DNA/TcMar-Stowaway
	AAGACGGACAGTCAAACGTTGGAC	920136	920313	179	83	83	7	1	+	Nil	Intergenic	Yes	-61.99	TGGGTTTTCGTGTCCAACGTTTGACCGTCCGTCTTATTTGAAAAAATTATAAAAAAAAATAAAAAGACAAGTCACGCATAAAGTATTAATCATATTTTATCATCTAACAACAATGAAAATACTAATTATAAAAAAGTTTCATATAAGACGGACAGTCAAACGTTGGACACAGAAACTC	STOWAWAY9_OS/ DNA/TcMar-Stowaway
	AAGACGGACAGTCAAACGTTGGAC	2015302	2015474	173	82	82	10	1	+	Nil	Intergenic	Yes	-60.1	TGGGTTTCCGTGTCCAACATTTGACCGTCCGTCTTATTTGAAAAAATTATGAAAAATTAAAAAGACAAGTCACGCATAAAGTATTAATCATGTTTTATCATCTAACAACAACGAAAATACTAATTATAAAAAAATTTCATATAAGACGGACAGTCAAACGTTGGACATGGAAATTC	STOWAWAY9_OS /DNA/TcMar-Stowaway
	AAGACGGACAGTCAAACGTTGGAC	13085067	13085241	175	82	82	11	1	+	Nil	Intergenic	Yes	-43.58	TGGGTTTTCATGTCCAACATTTAACCGTCCGTCTTATTTGAAAAATTTATGAAAAAAATTAAAAAGTCAAGTCACGCATAAATTATTAATCATATTTTATCATCTAACAACAATGAAAATACTAATTATAAAAAAAATTTATATAAGACGGACAGTCAAACGTTGGACACGGAGATTC	STOWAWAY9_OS /DNA/TcMar-Stowaway
	AAGACGGACGGTCAAACGTTGGAC	10947	11120	175	81	81	ADWL01013280.1	2	+	Nil	Intergenic	Yes	-54.64	TGGGTTTTCGTGTTTAACGTTTGACCATTCGTCTTATTTGAAAAAAATATAAAAAAATATAAAAAGATAAGTCATGCATAAAATATTATTCAGGTTTTATCATCTAACAATAATAAAAATACTAATCATAAAAAAATTTCATATAAGACGGACGGTCAAACGTTGGACAC-GAAATTC	STOWAWAY9_OS /DNA/TcMar-Stowaway
	AAGACGGACATTCAAACATTGGAC	1556	1728	174	81	81	Oglab10_unplaced017	2	+	Nil	Intergenic	Yes	-53.76	TGGGTTTCCGTGTCCAACGTTTGACCGTCCGTCTTATTTGAAAATAATATAAAAAAAATTAAAAAAAAGTCACGCATAAAGTATTAATAATGTTTTATCATCTAACAACAATGAAAATACTAATTATAAAGAAATTTCATAGAAGACGGACATTCAAACATTGGACACGGAAATTC	STOWAWAY9_OS /DNA/TcMar-Stowaway
	AAGACGGACAGTCAAACGTTGAAC	87381	87556	180	80	80	Oglab11_unplaced016	2	+	Nil	Intergenic	Yes	-50.02	TAGGTTTTCGTGTCCAACGTTTGACTATTCGTCTTATTTGAAAAAATGAAAAAATTTAAAAAAGATAAGTTACGCACAAAATATTATTCATGTTTTATCATCTAACAACAATAAAAATACTAATCATAAATAAAATTTATA-TAAGACGGACAGTCAAACGTTGAACACGGAAACTC	STOWAWAY9_OS /DNA/TcMar-Stowaway
	AAGACGGACAATCAAAATTGGAC	800032	800202	173	80	80	Oglab06_unplaced167	2	+	Nil	Intergenic	Yes	-41.52	GGTTTCTGTGCCCAACGTTTGACCGTCCGTCTTATTTGAAAAAATTATGAAAAAAATTGAAAAGACAAGTCACGCATAAAATATTAATCATGTTTTATCATCTAACAACAACAAAAATACGAATTATAAAAAATTTTATATAAGACGGACAATCAAAATTGGACATAGAAATTC	STOWAWAY9_OS /DNA/TcMar-Stowaway
	AAGATGGACAATCAAACGTTGG-C	280457	280626	171	80	80	Oglab12_unplaced162	2	+	Nil	Intergenic	Yes	-41.6	TTTCTGTGTCTAACATTTGACCGTCCGTCTTATTTGAAAAAATTATGAAAAAAAATAAAAAGATAAGTCGCGCATAAAGTATTAATCATGTTTTATCATCTAATAACAATGAAAATACTAATTATAAAAATATTTCATATAAGATGGACAATCAAACGTTGG-CACATAAATTC	STOWAWAY9_OS /DNA/TcMar-Stowaway
	AATACGGACAGTCAAACGTTGGAC	36452	36621	172	79	79	Oglab03_unplaced035	2	+	Nil	Intergenic	Yes	-45.69	GTTTCCATATCCAACGTTTGACCGTCCGTCTTATTTAAAAAAATATGAAAAAAATTAAAAAGACAACTCACGCATAAAGTATTAATCATGTTTTATCATCTAACAACAATGAAAATACTAATTATAAAA-AATTTCATATAATACGGACAGTCAAACGTTGGACACGGAAATTC	STOWAWAY9_OS /DNA/TcMar-Stowaway
	AAGACGGACAGTCAAACGTTGAAC	7263	7438	177	79	79	Oglab10_unplaced053	2	+	Nil	Intergenic	Yes	-43.93	TGGGTTTCTGTGTCCAACGTTTAACCGTCCATCTTATTTGAAAAAATTATGAAAAATTTTTAAAAGATAAGTCACGCATAAAGTATTATTCATGTTTTATCATCTAGCAACAATAAAAATACTAAACATAAAAAAAATTATT-TAAGACGGACAGTCAAACGTTGAACACAGACACTC	STOWAWAY9_OS /DNA/TcMar-Stowaway
ogl-miR812t	ATGAAAAATCATGGCTGCACTTAA	15452026	15452241	217	87	87	11	2	-	Nil	Intergenic	Yes	-75.17	GTCCCATTTTAAGTGCAACTATGAGTTTCCGTGCCCAACTTTGATCGTCCGTCTTATTTAAAAAAATTTTATAATTAGTATTTTTATTGTTATGAGATGATAAAAGCATGAATAATACTTCATGTATGACTTATGTTTTAATTTTTTAAAAAATATTTCAAATAAGAAAGACGATCAAAGTTTAGCATGAAAAATCATGGCTGCACTTAAAATAGA	STOWAWAY44_OS/ DNA/TcMar-Stowaway
	ACGGAAAAGCATGGTTGCACTTAA	1537495	1537715	222	86	86	12	2	+	ORGLA12G002060	Intronic	Yes	-106.03	GTCCCATTTTGAGTGTAACCATTAGTTTCTGTGCCCAACTTTGATCGTCCGTTTTATTTGAAATTTTTTATAATTAGTATTTTTGTTGTTATGAGATGATAAAACATGAATAGTATTTTATGCGTGACTTATGTTTTTAAATTTTTTTTTAAAATTTTTTCAAATAAGACGGACGATCAAAGTTGAGCACGGAAAAGCATGGTTGCACTTAAAATGGGACA	STOWAWAY44_OS/ DNA/TcMar-Stowaway
	ACGGAAAATCATGGCTACACTTAA	3707201	3707417	217	85	85	2	1	+	Nil	Intergenic	Yes	-96.88	TCCCATTTTAAGTGCAACCATAAGTTTTCGTGCCCAACTTTGATCATCCGTCTTATTTGAACTTTTTTTATAATTAGTATTTTTCTTGTTATGAGATGATAAAACATGAATAGTACTTTATGCGTAACTTATGCTTTTAAATTTTTCAAAAAAAAATCAAATAAGACGGACGATTAAAGTTGGGCACGGAAAATCATGGCTACACTTAAAATGGGACGGAGGAAGTATCTTTTAAGCAAT	STOWAWAY44_OS/ DNA/TcMar-Stowaway
	ACGGAAAAACATGGATGCACTTAA	13044672	13044893	223	85	85	3	2	+	Nil	Intergenic	Yes	-79.36	TACGTTCCATTTTAAGCGTAACCATAAGTTTCCGTGCCCAATTTTGATCGTCTGTCTTATTTGAAATTTTTTTATAATTAGTATTTTTTGTTGTTATGAGATGATAAAACATGAATAGTACTTTATGCGTGTCTTATATTTTTTAAATTTTCTCAAATTTTTTTAAATAAGACGGATGATTAAAATTGAGCACGGAAAAACATGGATGCACTTAAAATAGGA	STOWAWAY44_OS/ DNA/TcMar-Stowaway
	GCGGAAAACCATGGCTGCACTTAA	17826642	17826859	220	85	85	8	2	-	Nil	Intergenic	Yes	-70.08	GTTCTATTCTAAGTGTAACCATGAATTTTCGTGCCCAACTTCAATTGTCCGTCTTTTTTATTTTTTTTATAATTAGTATTTTTGTTGTTATAAGATGATAAAACATGAATAGTACTTTACTCGTGACTTATGTTTTTAATTTTTTTCAAAATTTTTTTAAATAAGACGAACGATCAAAGTTGAGCGCGGAAAACCATGGCTGCACTTAAAATGGGGCA	STOWAWAY44_OS/ DNA/TcMar-Stowaway
	ACGGAAAATCATGGCTGCACTTAA	17397335	17397552	219	85	85	4	0	+	ORGLA04G0149000	Intronic	Yes	-82.41	GTCTCATTTTAAGTGCAACCATGAGTTTTCATGCCCAAATTTGATCGTCCGTCTTATTTGAATTTTTTTATAATTAGTATTTTTATTGTTATAAGATGATAAAACATGAATCGTACTTTACGCGTGACTTATGTTTTTAATTTTTTTCAAAAAAATTTGAAATAAGACTGACAATCAAAGTTGGGCACGGAAAATCATGGCTGCACTTAAAATAGGAC	STOWAWAY44_OS/ DNA/TcMar-Stowaway
	ACGAAAAAACATGGCTGCACTTAA	3042337	3042553	218	83	83	5	2	+	Nil	Intergenic	Yes	-79.18	GTCCCATTTTAAGTGCAACCATGAGTTTTCTGCACAACTTTAATCATCCGTCTTATTTAATTTTTTTATAATTAGCATTTTTGTTATTATGAGATGATAAAACATAAATAATACTTTTATATGTGCCTTATGCTTTTATTTATTTTTTATTTTTTTCAAATAAGACAGACGATAAAAGTTGAGCACGAAAAAACATGGCTGCACTTAAAATGGGACA	STOWAWAY44_OS/ DNA/TcMar-Stowaway
ogl-miR812u	ACGGAAAATCATGGCTGCACTTAA	17397335	17397552	220	82	82	4	0	+	ORGLA04G0149000	Intronic	Yes	-84.08	GTCTCATTTTAAGTGCAACCATGAGTTTTCATGCCCAAATTTGATCGTCCGTCTTATTTGAATTTTTTTATAATTAGTATTTTTATTGTTATAAGATGATAAAACATGAATCGTACTTTACGCGTGACTTATGTTTTTAATTTTTTTCAAAAAAATTTGAAATAAGACTGACAATCAAAGTTGGGCACGGAAAATCATGGCTGCACTTAAAATAGGACA	STOWAWAY44_OS/ DNA/TcMar-Stowaway
	ACGGAAAAGCATGACTGCACTTAA	9620373	9620591	221	81	81	10	2	+	Nil	Intergenic	Yes	-91.43	GTTAAATTTTAAGTGTAACCATGAGTTTCCGTGCCCAATTTTGATCGTCCGTCTTATTTAAATTTTTTTTATAATTAGTATTTCTGTTGTTATGAGATGGTAAAACGTGAATAATATTTTATACGTGACTTATGTTTTTAATTTTTTTAAAGAAAATTTTAAATAAGACGGGCGATCAAAGTTGAGCACGGAAAAGCATGACTGCACTTAAAATAGGACA	STOWAWAY44_OS/ DNA/TcMar-Stowaway
ogl-miR812v	ATGGCTGCACTTAAAATGGGACGG	13987227	13987458	232	94	94	5	0	-	Nil	Intergenic	Yes	-71.6	ACTGCATCCTCCGTTCCAATTTAATTGAAACCATAAGTTTCCGTGCTCAACTTTAACTATTCATTTTATTTAAAAATTTTTTATAATTAGTATTTTTGTTGTTATGAGATGATAAAACATGAGTATTACTTTATGCGTGACTTATGTTTTTATTTTTTTTCAAATAAAAAGGACGATTAAAGTTGGATATAGAAACTCATGGCTGCACTTAAAATGGGACGGAGGGAGTACT	STOWAWAY44_OS/ DNA/TcMar-Stowaway
	ATGGCTGCACTTAAAATGGGGTGG	5176185	5176416	232	83	83	6	2	+	Nil	Intergenic	Yes	-97.7	CCTCCATTCCATTTTAAGTGCAACCATAAGTTTTCGTGCCTAATTTTAATAGTCCGTCTTATTTGAATTTTTTTTATAATTAGTATTTTTGTTGTTATGGGATGATAAAACATGAATAGTACTTTATGTGTGACTTATGTTTTTATTTTTTTAAAAAAAATTAAATAAGACGGACGATTAAAGTTTAGCATGGAAAAACATGGCTGCACTTAAAATGGGGTGGAGGGAGTAC	STOWAWAY44_OS/ DNA/TcMar-Stowaway
	ATGGCTGCACTTAAAATGGGATGG	405019	405236	220	82	82	8	1	-	Nil	Intergenic	Yes	-97.58	CCTCCGTCCCATTTTAAGTGCAACCATGAGTTTTCGTGCCCAATTTTGATCGTCCATCTTATTTGAAATTTTTTTGTAATTAGTTTTTTTTTGTTGTTATGAGATGATAAAACATAAATAGTACTTTATGTGTGACTTATGTTTTCAAATTTTTTTAAATAAGACGGACGATCAAAGTTGAGTACGGAAAAGTATGGCTGCACTTAAAATGGGATGGA	STOWAWAY44_OS/ DNA/TcMar-Stowaway
	ATGGCTACACTTAAAATGGGACGG	12177046	12177270	228	82	82	4	1	-	Nil	Intergenic	Yes	-87.56	CCTCCGTCCTATTTTAAGTGCAACAATAAGTTTCCGCGTCCAACTTTAATCGTCCGTCTTATTTGAATTTTTTTTATAATTAGTATTTTTGTTGTTATGAGATGATAAAACATGAATAGTACTTTACTCGTGACTTTGTTTTTAAATTTTTTTCAAATAACACGGACAGTTAAAGTTGGGTGCGGAGAACCATGGCTACACTTAAAATGGGACGGATGGAGTAAT	STOWAWAY44_OS/ DNA/TcMar-Stowaway
	ATGGCTACACTTAAAATGGGACGG	7149915	7150136	222	81	81	2	1	+	Nil	Intergenic	Yes	-93.3	CTCTGTCCCATTTTAAGTGCAACCATGAGTTTCCATGTCCAACTTTGATCGTCCGTTTTATTTGAATTTTTTTTATAATTAGTATTTTTGTTGTTATGAGATGATAAAATATGAACAATACTTTATTCATGACTTATGTTTTTAAATTTTTTTAAATAAGACGGACGATTAAAATTGGGCACGGAAAATTATGGCTACACTTAAAATGGGACGGAGGGAGTA	STOWAWAY44_OS/ DNA/TcMar-Stowaway
	ATGGCTGCACTTAAAATGGAACGG	14195628	14195858	232	81	81	3	1	+	Nil	Intergenic	Yes	-88.85	CTACTTCCTCCGTGTCATTTTAAGTGCAATTATAAGTTTCCGCACTCAACTTTAATCGTTCGTCTTATTTAAAATTATTTTATAATTAATATTTTTATTGTTATAAGATGATAAAATATGAATAGTACTTTACTCGTGACTTACGTTTTTAAATTTTTTTTTCAAATAAGATGAACGGTTAAAGTTGGGCAAAAAAACCATGGCTGCACTTAAAATGGAACGGAGGGAGTA	STOWAWAY44_OS/ DNA/TcMar-Stowaway
	ATAACTGCACTTAAAATGGGACGG	1899559	1899787	234	81	81	12	2	-	Nil	Intergenic	Yes	-98.04	CTACTCCATCCGTCCCATTTTAAATGTAACCATGAGTTTTCGCGCTCAATTTTGATCGTTCGTCTTATTTATTTTTTTTATAATTAGTATTTTTTTTGTTGTTATGAGATGATAAAACATAATAGTACTTAACTCGTGACTTATGTTTTTGTTTTTTTTTAAATAAGACGGACGATCAAAATTGGGCACGAAAAACCATAACTGCACTTAAAATGGGACGGAGGGAGTA	STOWAWAY44_OS/ DNA/TcMar-Stowaway
	ATGGCTGCACTTAAAATAGGACGA	70182	70403	224	80	80	Oglab07_unplaced012	2	-	Nil	Intergenic	Yes	-70.39	CCTCCGTCCCATTTTAAGTGTAACTATAAGTTTACACGTGTAATTTTGATCGTCCGTTTTATTTAAAATATTTTTACAATTAGTATTTTTGTTGTTATGAGATGATAAAACATGAATAGTACTTTACTCGTGACTTATATTTTTAATTTTTTTCAAATAAGACGACGATCGAAGTTGGGCGCGGAAAACCATGGCTGCACTTAAAATAGGACGAAAGGAGTA	STOWAWAY44_OS/ DNA/TcMar-Stowaway
	ATGGCTGCACTTAAAATGAGACGG	165	404	240	80	80	ADWL01006013.1	1	+	Nil	Intergenic	Yes	-101.01	CTACTCCCTCCGTTCTATTTTAAGTGCAATTATGAGTTTCCGCACCCAACTTTAATTGCCCGTCTTATTTAAATTTTTTTATAATTAGTATATTTGTTGTTATGAGATGATAAAATATGAATAATACTTTACTCGTGACTTATGTTTTTAATTTTTTTAAAAAAATTTAAACAAGACGGACGATCAAAGTTGGATGTGGAAAAAAATGGCTGCACTTAAAATGAGACGGAGGGAGTATTT	STOWAWAY44_OS/ DNA/TcMar-Stowaway
	ATGTCTGCACTTAAAATGGGACGG	7300890	7301111	222	78	78	7	1	-	Nil	Intergenic	Yes	-82.73	CTCCATCCCATTTTGAGTGCAACCATGAGTTTCCGCGTCCAACTTTGATCGTCCGTCTTATTTGAAATTTTTTTATAATTAATATTTTTGTTGTTATAAGATGATAAAACATAAATAGTGCTACACTCGTGACTTACGTTTTTAAAATTTTTCAAATAAAACGGACAATCAAAATTGGGCACAGAAAAACATGTCTGCACTTAAAATGGGACGGAGGGCGTA	STOWAWAY44_OS/ DNA/TcMar-Stowaway
	ATGGTTGAACTTAAAATGGGACGG	593959	594187	230	74	74	Oglab03_unplaced058	2	-	Nil	Intergenic	Yes	-73.61	CCTCCGTTTTATTTTAAGTGTAACCATAAGTTTCTGTGTCCAACTTTGATCGTCCGTTTTATTCAAAAGTTTTTTATATAATTAGTATTTTTATTGTTCTGAGATGATAAAATATGAATAATATTTTATACATAACTTATTTTTTAATTTTTTTAAAAAAATTTAAATAAAGCAGACCGTTAAAGTTGTGTACGGAATGGTTGAACTTAAAATGGGACGGAGGGAGTAC	STOWAWAY44_OS/ DNA/TcMar-Stowaway
ogl-miR814a	CACTTCATAGTACGACAAATCT	1656158	1656254	98	86	86	8	2	-	MIR1122	Exonic	Yes	-36.75	ACCTAGTACCGGACGAGACACTTCATAGTACGACAAATCTGGATATGTTTCCTGTCCAGATTCGTTGTACCATAAAGTATCACATCTGGTTCTAAGT	STOWAWAY47_OS DNA/TcMar-Stowaway
	CACTTCATAGTACAATGAATTT	2185694	2185787	97	85	85	10	2	+	MIR1122	Exonic	Yes	-36.08	ACCTAGTACCGGACGAGACACTTCATAGTACAATGAATTTGGACACGCTTCCTGTCTAGATTAGTTGTACTATAAAGTACATCCGGTCCTAAGT	STOWAWAY47_OS DNA/TcMar-Stowaway
	CACTTCATAGTGCAACGAATCT	9731651	9731743	93	84	84	2	1	-	MIR1122	Exonic	Yes	-55.88	CCTCCGACCGGATGGGACACTTCATAGTGCAACGAATCTGGACAGGAAGCATGTCCGGATTCGTTATACTATAAAGTGTCCTATTCGGTACTA	STOWAWAY47_OS DNA/TcMar-Stowaway
	CACTTCATAGTACAATGAATCT	19171529	19171622	95	84	84	1	1	-	MIR1122	Exonic	Yes	-40.97	ATCTAGTATCGGATGTGACACTTCATAGTACAATGAATCTGGACATGTTTCCTATCCAGATTCGTTGTACCACGAAATGTCCAATCCGGTCCTA	STOWAWAY47_OS DNA/TcMar-Stowaway
	CACTTTACAGTACAACGAATCT	11384682	11384778	97	83	83	6	2	+	MIR1122	Exonic	Yes	-61.61	ACCTAGAACTGGATGGGACACTTTACAGTACAACGAATCTGGACAGGAAGCATGTCTGGATTCATTGTACTATCAAGTGTCCCATCCGGTACTAGGT	STOWAWAY47_OS DNA/TcMar-Stowaway
	CACTTTATAATACAACGAATCT	447639	447732	94	82	82	Oglab07_unplaced150	2	+	Nil	Intergenic	Yes	-43.16	ACCTCGGATTGGATAAGACACTTTATAATACAACGAATCTGGATAGAAAGCATGTCCGAATTCATTGTACTATGAAGTGTCTTATCCGGTACTA	STOWAWAY47_OS DNA/TcMar-Stowaway
	CACTTCATAGTACAACGAATCT	10437	10530	94	80	80	Oglab12_unplaced176	0	+	Nil	Intergenic	Yes	-32.94	ATCTAGAACCAGACAAGACACTTCATAGTACAACGAATCTGGACAGAAAACATGTCTGGATTCGTTGTAATATGAAATATCCTGCTCGATACTA	STOWAWAY15_OS/ DNA/TcMar-Stowaway
	CTTTTCATAGTACAACGAATCT	30582	30677	97	79	79	Oglab09_unplaced022	2	+	Nil	Intergenic	Yes	-43.4	ACCTTGCACTGGATGAGACTTTTCATAGTACAACGAATCTGGATAGAAGGATGTCTAGATTCATTGTCCTATGAAATGTCCCATACAGTACTAGGT	STOWAWAY47_OS DNA/TcMar-Stowaway
ogl-miR814b	CACATCCTAGTACAACGAATCT	2479305	2479368	67	80	80	6	2	+	ORGLA06G0034700,MIR1122	Exonic	Yes	-49.24	GGATGTGACACATCCTAGTACAACGAATCTGGACACGATTCGTTGTACTAGGATGTGTCACATC	STOWAWAY47_OS DNA/TcMar-Stowaway
ogl-miR814c	CACTTCATAGTGCAACGAATCT	9731655	9731737	83	96	96	2	1	-	MIR1122	Exonic	Yes	-54.94	ACCGGATGGGACACTTCATAGTGCAACGAATCTGGACAGGAAGCATGTCCGGATTCGTTATACTATAAAGTGTCCTATTCGGT	STOWAWAY47_OS DNA/TcMar-Stowaway
	CACTTTACAGTACAACGAATCT	11384689	11384771	83	86	86	6	2	+	MIR1122	Exonic	Yes	-51.79	ACTGGATGGGACACTTTACAGTACAACGAATCTGGACAGGAAGCATGTCTGGATTCATTGTACTATCAAGTGTCCCATCCGGT	STOWAWAY15_OS /DNA/TcMar-Stowaway
	CACTTTATAATACAACGAATCT	447650	447728	79	84	84	Oglab07_unplaced150	2	+	Nil	Intergenic	Yes	-36.03	GATAAGACACTTTATAATACAACGAATCTGGATAGAAAGCATGTCCGAATTCATTGTACTATGAAGTGTCTTATCCGGT	STOWAWAY15_OS /DNA/TcMar-Stowaway
	TACTTCATAGTACAACGAATCT	15748657	15748738	82	84	84	8	1	+	MIR1122	Exonic	Yes	-40.24	ACCGGATGAGATACTTCATAGTACAACGAATCTGGACAAGAAGTATATCCGGATTCATTGTACTATGAAATGTCCCATCCAG	STOWAWAY47_OS /DNA/TcMar-Stowaway
	CACTTCATAGTACAACGAATCT	10441	10523	83	83	83	Oglab12_unplaced176	0	-	Nil	Intergenic	Yes	-32.51	ACCAGACAAGACACTTCATAGTACAACGAATCTGGACAGAAAACATGTCTGGATTCGTTGTAATATGAAATATCCTGCTCGAT	STOWAWAY47_OS /DNA/TcMar-Stowaway
	CACTTCATAGTACAACGAATCT	16601458	16601540	83	83	83	12	0	+	MIR1122	Exonic	Yes	-32.51	ACCAGACAAGACACTTCATAGTACAACGAATCTGGACAGAAAACATGTCTGGATTCGTTGTAATATGAAATATCCTGCTCGAT	STOWAWAY47_OS /DNA/TcMar-Stowaway
	CATTTCATAGTACAACGAATCT	6627812	6627892	82	81	81	10	1	-	Nil	Intergenic	Yes	-38.26	CCAGATGGGACATTTCATAGTACAACGAATCTGGACAGCAGGGTGTCTAGCTTCATTGTACTATAAAATGTCACATCCGGT	STOWAWAY15_OS/ DNA/TcMar-Stowaway
	CTTTTCATAGTACAACGAATCT	30589	30670	78	83	83	Oglab09_unplaced022	2	+	Nil	Intergenic	Yes	-38.54	ACTGGATGAGACTTTTCATAGTACAACGAATCTGGATAGAAGGATGTCTAGATTCATTGTCCTATGAAATGTCCCATACAGT	STOWAWAY47_OS /DNA/TcMar-Stowaway
ogl-miR816	GTGACATATTTTACTACAAC	15530689	15530765	77	94	94	10	0	+	SNORA79	Intronic	Yes	-26.79	ATGTGACATATTTTACTACAACGAATCTGGATATAACAGATGTATGTTTAAATTCGTAGTACTAGGATGTGTCAAAT	STOWAWAY47_OS /DNA/TcMar-Stowaway
	GTGACATATTATAGTACAAC	13138137	13138208	77	84	84	1	2	-	MIR1122	Exonic	Yes	-33.45	ATGTGACATATTATAGTACAACGAATCTACACAGAGGTATGTCCAGATTCGTAGTATTAGAATGTGTCACAT	STOWAWAY47_OS /DNA/TcMar-Stowaway
	GTGACATATTCTAATACAAC	301181	301252	77	84	84	Oglab08_unplaced138	2	-	Nil	Intergenic	Yes	-28.71	ATGTGACATATTCTAATACAACGAATTTAGATAGATGTATGTTTCAATTCGTAGTATTAAGATGTGTTACAT	STOWAWAY47_OS /DNA/TcMar-Stowaway
	GTGACATATTCTAATACAAC	381888	381960	77	81	81	8	2	-	MIR1122,MIR-340	Exonic	Yes	-21.7	ATGTGACATATTCTAATACAACGAATCTGAATATAAAGTCTGTCTAAATTCGTTATACTAGGATAAGTCACATC	STOWAWAY47_OS /DNA/TcMar-Stowaway
ogl-miR817	GCCAACTTGATGCCCGATTGA	8570	8649	83	84	84	Oglab06_unplaced265	2	-	Nil	Intergenic	Yes	-55.22	TTTCTCAATCGGGCCCCAAGTTGGTGCCCGTTACGGATGATCATCCGTGACAGGCGCCAACTTGATGCCCGATTGAAATA	ENSPM3_OS /DNA/CMC-EnSpm
ogl-miR818a	AATCTCTTATATTATGGGACGG	30434242	30434381	140	99	99	1	1	+	MIR1122	Exonic	Yes	-75.74	TCCCTCCATCCCATAGTATAAGGGATTTGGGAATGATGTGACATATCCTAGTATAATGAATCTGGACAAACCGTCTGTCCAAATTCATTGTCCTAGTATGTGTCACATCTACTCAAAATCTCTTATATTATGGGACGGAAA	STOWAWAY15-2_OS /DNA/TcMar-Stowaway
	AATCCCTTATATTATGGGACGG	11709509	11709651	144	88	88	10	0	-	MIR1122,ORGLA10G0087900	Exonic	Yes	-118.55	TCCCTCCGTCCCATAATATAAGGGATTTTGGGTGGATGTGACATATCCTAGTACAATGAATCTGGACATACGGTCTGTCCAAATTTATTGTATTAGGATGTGTCACATCCACCTAAAATCCCTTATATTATGGGACGGAGGGAG	STOWAWAY15-2_OS /DNA/TcMar-Stowaway
	AATCTCTTATATTATGGGACGG	14727665	14727806	142	88	88	3	1	-	MIR1122	Exonic	Yes	-96.4	TCTCTCCGTCCCATAATATAAGGGATTTGGAGAGGATATGACATATCCTAGTACAATGAATCTGGGCAAACTGTCAGCCCAGATTCATTGTCCTAGGATGTGTCACATCCACCCAAAATCTCTTATATTATGGGACGGAAGGAGT	STOWAWAY15-2_OS/ DNA/TcMar-Stowaway
	AATCCTTTATATTATGGGACGG	14097885	14098027	144	82	82	2	1	+	MIR1122,ORGLA02G0147000	Exonic	Yes	-76.07	TCCCTCTATCCTATAATATGAGGGATTTGAGAAGGATGTGACATATCCTAATACAATAAATCTGGACAAACAGTTTGTTCGGATTAATTGTTCTAAGATGTGTCATATCCACCTAAAATCCTTTATATTATGGGACGGTGGGA	STOWAWAY15-2_OS/ DNA/TcMar-Stowaway
	AATCCCTTATATTATGGGACGG	1555861	1556004	145	82	82	6	0	-	MIR1122,ORGLA06G0020300	Exonic	Yes	-77.38	TCCCTCCGTCGTATAATATAAGGATTTTGGGTGGATGTGATATATTCCAGTACAACAAATCTAGACACACGGTCTGTTCAGATTCATTGTATTAGGATGTGTCACATCTATTCAAAATCCCTTATATTATGGGACGGAGAGAGAG	STOWAWAY15-2_OS/ DNA/TcMar-Stowaway
	AATCTCTTATATTATGGGACGG	695939	696081	144	80	80	Oglab08_unplaced138	1	+	ORGLA08G0223900	Intronic	Yes	-112.92	TCCCTCCGTCCCAAAATACAAGGGATTTTGGGTGGATGTGATATATCCTAGTACTATGAATCTGGTTAAGAAACCTGTCCAGATTCGTAGTACTAGGATATGTCACATCCACCCAAAATCTCTTATATTATGGGACGGAGGGA	STOWAWAY46_OS DNA/TcMar-Stowaway
	AATCCCTTATATTTTGGGACGG	95114	95256	145	78	78	Oglab12_unplaced162	1	-	ORGLA12G0200000	Intronic	Yes	-84.44	TCCCCCCATCCCAAAATATGAGGGTTTTTAGGTAAATGTGACACATTCTAATACAACAAATTTGGATATAAAGCATATCCAAATTCGTTGTACTAGGATGTGTCACATCCACCCAAAATCCCTTATATTTTGGGACGGAGGGA	STOWAWAY15-2_OS/ DNA/TcMar-Stowaway
	AATCCCTTATATTTAGGGACGG	78597	78730	142	76	76	Oglab12_unplaced184	2	+	Nil	Intergenic	Yes	-90.43	TCTCTCCGTCCCTAAATATAAGAGATTTTGGTTGGATGTGACACATCCTAGTACAACGAATCTGGACAGTACAACGAATCTGGACTAGGATGTGTCACATCCAATCAAAATCCCTTATATTTAGGGACGGAGGGAGT	STOWAWAY46_OS/ DNA/TcMar-Stowaway
	AATTCCTTATATTATGGGACGG	112074	112223	153	75	75	Oglab07_unplaced079	1	-	Nil	Intergenic	Yes	-80.67	TCCCTCCGTTTCATAATATAAGGGATTTTGGAGGGATATGAGTATACGACACATCCTATGACAACGAATCTAGATAAACTCCTAACCAGATTCGTCGTCTTAGAATATGTCACATCCCTCCAAAATTCCTTATATTATGGGACGGGGGGAG	STOWAWAY46_OS/ DNA/TcMar-Stowaway
	AATCCCTTATATTTAGGGACGG	72441	72589	150	72	72	Oglab01_unplaced026	2	+	Nil	Intergenic	Yes	-85.99	TACCTCCATCCCTAAATATAGGGAATTTTGGTTGGATATGATGTATCCTAGTACTAAATATATGATATATATTAAAGTCTCTGTCCAGATTTGTAGTACTAGGATACATCACATCCAACCAAAATCCCTTATATTTAGGGACGGAGGGAGT	STOWAWAY46_OS/ DNA/TcMar-Stowaway
ogl-miR818b	AATCCCTTATATTATGGGACGG	6401274	6401390	117	86	86	6	0	+	MIR1122,ORGLA06G0083800	Exonic	Yes	-81.44	CCTCCGTCCCATAATATAAGGGATTTTAGGTGGATGTGACGCATCCTAATACAATGAATCTGGACAGTACTAGGATATGTCACATCCACCCAAAATCCCTTATATTATGGGACGGAGG	STOWAWAY15-2_OS/ DNA/TcMar-Stowaway
	AATCTCTTATATTATGGGACGG	695941	696080	140	85	85	Oglab08_unplaced138	1	+	Nil	Intergenic	Yes	-104.5	CCTCCGTCCCAAAATACAAGGGATTTTGGGTGGATGTGATATATCCTAGTACTATGAATCTGGTTAAGAAACCTGTCCAGATTCGTAGTACTAGGATATGTCACATCCACCCAAAATCTCTTATATTATGGGACGGAG	STOWAWAY46_OS/ DNA/TcMar-Stowaway
	AATCCCTTATATTATGGGACGG	12168305	12168420	116	84	84	8	0	+	MIR1122	Exonic	Yes	-72.04	CCTCCGTCCCATAATATAAGAGATTCTGGGTGGATGTAACATATCCTAGTATAATGAATC TAGATAGACTAGGATACATTACATCCATCCAAAATCCCTTATATTATGGGACGGAGG	STOWAWAY15-2_OS DNA/TcMar-Stowaway
	AATCCCTTATATTATGGGATGG	67484	67603	122	83	83	Oglab03_unplaced054	1	-	Nil	Intergenic	Yes	-75.13	CCTCCGTCCCAAAATATAAGAGATTTTGGAGGGATGTGATACTTTCTAGTACTACAAATCTGGACAAGCCTAGTTCTAGGAAGTGTCACGTCACTCCAAAATCCCTTATATTATGGGATGGAGGGA	STOWAWAY46_OS/ DNA/TcMar-Stowaway
	AATCCCTTATATTATGGGATAG	2094	2206	114	82	82	ADWL01005975.1	2	+	Nil	Intergenic	Yes	-41.88	CTTCCGTCTCATAATATAAGAGATTTTTTGATGGATGTGACACATCCTAATACGATGAATCTAGACATGATGTATCGTATTCACCTAAAATCCCTTATATTATGGGATAGAGG	STOWAWAY15-2_OS DNA/TcMar-Stowaway
	AATCCCTTATATTATAGGACGG	4906781	4906900	121	82	82	12	1	-	MIR1122	Exonic	Yes	-67.56	CCTCTGTCCCATAATATAAGGGATTTTAGGTGGATGTGACACATCCTAGTACAATGAATCTGGATAGACGGATGTGTCACATCCATCCCATACAAAATCCCTTATATTATAGGACGGAGG	STOWAWAY15-2_OS/ DNA/TcMar-Stowaway
	AATCCCTTATATTATGGGATAG	11200348	11200460	114	82	82	4	2	-	MIR1122	Exonic	Yes	-43.5	CTTCCGTCTCATAATATAAGAGATTTTTTGATGGATGTGACACATCCTAATACGATGAATCTAGACATGATGTATCGTATTCACCTAAAATCCCTTATATTATGGGATAGAGGGAGTAAT	STOWAWAY15-2_OS/DNA/TcMar-Stowaway /STOWAWAY23_OS/DNA/TcMar-Stowaway
	AATCCCTTATATTTTGGGACGG	25860859	25860968	113	81	81	3	1	+	MIR1122	Exonic	Yes	-61.05	CATCCGTCCCAAAATATAAGAGATTTTGGGTGGATATGACACTTCCTAGGACAATGAATCTGGACAGAGAGTCACATTCACCCAAAATCCCTTATATTTTGGGACGGAGG	STOWAWAY46_OS /DNA/TcMar-Stowaway
	AATCCCTTATAATATGGGATGG	21782100	21782210	114	80	80	1	2	+	MIR1122	Exonic	Yes	-54.57	CCTCCGTCCCATATTATAAAAGATTTTTGGTGGATGTGACATCTCTATCCAAATTCATCGTATTAAAATATGTCACGTCCATAAAAAATCCCTTATAATATGGGATGGAGG	STOWAWAY46_OS/ DNA/TcMar-Stowaway
	AATCCCTTATATTTAGGGACGG	5390073	5390186	115	80	80	9	2	+	MIR1122,ORGLA09G0035100	Exonic	Yes	-71.61	CCTCCGTCCCTAAATATAAGGGATTTTGGTCAGATGTGATGTATTCTAGTACAACAAATCTGAACATAGGATGTGTCATATCCAACCAAAATCCCTTATATTTAGGGACGGAGG	STOWAWAY30-2_OS/ DNA/TcMar-Stowaway
	AATCCCTTATACTATGGGACAG	7018	7126	112	80	80	Oglab07_unplaced149	2	+	Nil	Intergenic	Yes	-41.39	CTCCGTTTCATAATATAAGAGATTTTAAAGGGATGTGATATTCCATAGGACTACAAATCCGGACAAAAATATCACATCCTCCAAAATCCCTTATACTATGGGACAGAGG	TREP220 /DNA/TcMar-Stowaway
	ATTCCGTTATATTATGGGACGG	7990711	7990823	114	79	79	7	2	+	MIR1122	Exonic	Yes	-59.25	CCTCCGTCCCATAATATAAGGTATTTTGGGAGCATGTGACACATCATAGTACTACGAATCTAGATAGGATGTGTCGCATCCATTCAAAATTCCGTTATATTATGGGACGGAGG	STOWAWAY15-2_OS/ DNA/TcMar-Stowaway
	AATCCCTTATATTATGGGACTG	4908214	4908327	115	79	79	11	1	+	MIR1122	Exonic	Yes	-57.37	CCTCTGTCCCATAATATAAGTGATTTTGGAGAGATGTGATATTTCCTAAG-ACTACCAATCTGAACAGGAAAAGTATCGCATCCCTCCAAAATCCCTTATATTATGGGACTGATG	STOWAWAY46_OS/ DNA/TcMar-Stowaway
	AATCTCTTATATTTTGGGACGG	8238	8348	112	74	74	ADWL01005912.1	2	+	Nil	Intergenic	Yes	-40.85	CCTCCGACTAAAAATATAAAGGATTTTAGGTGGATGTAACACATTCTAGTATTACAAATTTAAACAAGTTTCTGTGTTATATTCATCCAAAATCTCTTATATTTTGGGACGGAG	STOWAWAY46_OS/ DNA/TcMar-Stowaway
	AATCCCTTATATTTAGGGACGG	210841	210957	118	72	72	Oglab12_unplaced162	2	-	Nil	Intergenic	Yes	-66.42	CCTCCATCCCTAAATATAAGAGATTTTGGTCATATGCGACATATCTCTTCCTGTCCAGATTCGTTGTACTAGGATGTGTCGTATTTGACCAAAATCCCTTATATTTAGGGACGGAGGGAG	STOWAWAY30-2_OS/ DNA/TcMar-Stowaway
ogl-miR818c	AATCCCTTATATTGTGGGACGG	12606	12840	240	89	89	Oglab02_unplaced272	1	-	Nil	Intergenic	Yes	-127.03	ATATACTCCCTCCGTCCCATAATATAAGGGATTTTGAGTTTTTGCTTGCAACGTTTGACTATTCGTCTTATTTAAAATTTTTTGAAATTATTATTTATTTTATTTGTGACGTACTTTATTATCCACAGTACTTTAAGCACAACTTTTCGTTTTTTATATTTGCAAAAAAATTTGAATAAGACGAGTGGTCAAACATTGCAAGCGAAAACTCAAAATCCCTTATATTGTGGGACGGAGGGA	STOWAWAY21_OS /DNA/TcMar-Stowaway
	AATCCCTTATATTATGGGACGG	4620	4865	235	88	88	Oglab08_unplaced095	0	-	Nil	Intergenic	Yes	-103.13	TACTCCTTCCGTCCCATAATATAAGGGATTTTAAGTTTTTGTTTGCATTGTTTGACCACTCGTCTTATTCAAAGAATTTGTGCAAATATAAAAAACAAAAAGTTATGCTTAAAGTACTTTGAATAATAAAGTAAGTAAAAAATAAATAATAATTCTAAAATTTTTTGAATAAGACAAGTGGTTAAACAGTATAAGCAAAAACTCAAAATCCCTTATATTATGGGACGGAGG	STOWAWAY21_OS /DNA/TcMar-Stowaway
	AATCCCTTATATTATGGGATGG	47459	47690	235	83	83	Oglab09_unplaced026	1	+	Nil	Intergenic	Yes	-92.59	ATATATATACTCCCTTTGTCCTATAATATAAGGGATTTTGAGTTGTTGTTTGTATTGTTTAACCGCTCGTCTTATTCAAAAAATTTGTGTAAATATAAAAAATAAAAAGTTGTGCTTGAAGTACTTTGGATAATAAAGTAAGTCAAAAAAATAATAATAATTCCAATTTTTTTTAATAAGACGAGTGGTCAAACAGTGCAAGTAAAAACTCAAAATCCCTTATATTATGGGATGG	STOWAWAY21_OS /DNA/TcMar-Stowaway
	AATCCCTTATATTATGGGACGG	537	577	236	80	80	ADWL01025146.1	0	+	Nil	Intergenic	Yes	-100.64	ATTGTGTACTCCCTCCGTCCCATAATACAAGGGATTTTGAATTTTTGCTTGCGTTGTTTGACTACTCGTCTTATTTAAAAAAATTTGAAATTATTATTTATTTTTTTTGACTTACTTTATTATCTAAAGTACTTTAAACATAACTTTTCATTTTTTATATTTGCACAAATCTTTTAAATAAGACGAGTGATCAAACCGTGCAAGCGAAAACTCAAAATCCCTTATATTATGGGACGGAGG	STOWAWAY21_OS/ DNA/TcMar-Stowaway
	AATCCCTTATATTATGGGACGG	17675509	17675669	160	78	78	8	0	-	MIR1122	Exonic	Yes	-102.78	ATCTTGTACTCCCTCCGTCCCAAAATATAAGGGAGTTTGGAGGGATGTGACACATCTTAGTACTACGAATCGGAACAGGCTCTTTGTTCAGATTCGTAATACTAGAAAATATCACATCCCTCCAAAATCCCTTATATTATGGGACGGAGGGAGTAGTAAG	STOWAWAY46_OS/ DNA/TcMar-Stowaway
ogl-miR818d	AATCCCTTATATTATGGGACGG	4630	4869	240	91	91	Oglab08_unplaced095	0	+	Nil	Intergenic	Yes	-93.49	TACTCCCTCCGTCCCATAATATAAGGGATTTTGAGTTTTTGCTTATACTGTTTAACCACTTGTCTTATTCAAAAAATTTTAGAATTATTATTTATTTTTTACTTACTTTATTATTCAAAGTACTTTAAGCATAACTTTTTGTTTTTTATATTTGCACAAATTCTTTGAATAAGACGAGTGGTCAAACAATGCAAACAAAAACTTAAAATCCCTTATATTATGGGACGGAA	STOWAWAY21_OS/ DNA/TcMar-Stowaway
	AATCCCTTATATTATGGAACGG	7539350	7539463	114	86	86	9	1	-	MIR1122	Exonic	Yes	-57.48	TATTCCCTCTGTCCCATAATATAAGGGATTTTAGAGGCATGTGATCCAGATTCGTAGTACTAGGATATGTCACATCCCTCCAAAATCCCTTATATTATGGAACGGAGAGAGTACA	TREP220 /DNA/TcMar-Stowaway /STOWAWAY46_OS /DNA/TcMar-Stowaway
	AATCCCTTATATTGTGGGACG	18311	18551	240	82	82	Oglab03_unplaced054	1	+	Nil	Intergenic	Yes	-94.78	TTACATAATACTCCCTCCGTCCTATAATATAAGGGATTTTGATTTTTTTTTCTTGTAACGTTTGATCACTCGTCTTATTCAAAATTTTTTGAAATTATTATTTATTTTATTTGTGACTTACTTTATTATCTATAGTACTTTAAGCACAACTTTTTATTTTTTATATTTGTAAAAAAATTTGAATAAGACGAGTAGTCAAACGTTGTAAGAAAAACTCAAAATCCCTTATATTGTGGGACG	STOWAWAY21_OS/ DNA/TcMar-Stowaway
	AATCCCTTATATTATAGGACGG	21195477	21195594	120	82	82	3	1	+	MIR1122	Exonic	Yes	-79.26	TTAATACTCCCTTCGTCCCATAATATAAGAGATTTTGGAGGGATGTGACATATTCGTAGTACTAGAATATGTCACATCCCTTCAAAATCCCTTATATTATAGGACGGAGGGAGTAATATA	TREP220/DNA/TcMar-Stowaway
	AATCCCTTATATTTTGGGACGG	3255176	3255283	113	81	81	7	1	-	MIR1122	Exonic	Yes	-66.01	TACTCCATCCGTCCCAAAATATAAGGGGTTTTGGACGGATGGGTCATCGTAGTACTAGGAAATGTCTCATACATCCAAAATCCCTTATATTTTGGGACGGAGGGAGTAG	TREP220 /DNA/TcMar-Stowaway /STOWAWAY46_OS /DNA/TcMar-Stowaway
	AATCCCTTATATTATAGTACGG	2909856	2909974	120	80	80	1	2	+	MIR1122	Exonic	Yes	-38.22	TACTATCTCTGTCCCATAATATAAGAGATTTTAGAGGGACGTATCAAGATTCGTAGTGCTAGAAAGTGTCACGTTTCTGCAAAATCCCTTATATTATAGTACGGAGAGAGTATCAATTTC	TREP220 /DNA/TcMar-Stowaway /STOWAWAY46_OS /DNA/TcMar-Stowaway
	AATCCCTTATATTATAGTACGG	39189	39307	120	80	80	Oglab11_unplaced068	2	+	Nil	Intergenic	Yes	-38.22	TACTATCTCTGTCCCATAATATAAGAGATTTTAGAGGGACGTATCAAGATTCGTAGTGCTAGAAAGTGTCACGTTTCTGCAAAATCCCTTATATTATAGTACGGAGAGAGTATCAATTTC	TREP220 /DNA/TcMar-Stowaway /STOWAWAY46_OS /DNA/TcMar-Stowaway
	AATCCCTTATATTTTGGGACGG	13487748	13487887	141	78	78	11	1	+	MIR1122,MIR-365	Intron-exon	Yes	-64.17	TTGCTTTGTTTACTACTCCCTCCATCCCAAAAAATATAAGGGATTTTGGGTGGATGCTGTATTTAGATTCGTAGTACTAGCATGTATCACATCCGCCTAAAATCCCTTATATTTTGGGACGGAGATAGTACGTGTATAGGTG	TREP220 /DNA/TcMar-Stowaway /STOWAWAY46_OS /DNA/TcMar-Stowaway
	AATCCCTTATATTATGAGACGA	15534467	15534577	117	76	76	12	2	+	MIR405, MIR1122	Exonic	Yes	-56.36	TACTCCCTTCGTCCCATAATGTAAGGGACTTTGGGTGGATATGACATATCCTAGTACGATGAATCACATTCACCTAAAATCCCTTATATTATGAGACGAAAGGAGTATTTGA	STOWAWAY15-2_OS/ DNA/TcMar-Stowaway
	AATCCCTTATATTATGGGATG	47457	47690	236	75	75	Oglab09_unplaced026	1	+	Nil	Intergenic	Yes	-92.03	TTATATATATACTCCCTTTGTCCTATAATATAAGGGATTTTGAGTTGTTGTTTGTATTGTTTAACCGCTCGTCTTATTCAAAAAATTTGTGTAAATATAAAAAATAAAAAGTTGTGCTTGAAGTACTTTGGATAATAAAGTAAGTCAAAAAAATAATAATAATTCCAATTTTTTTTAATAAGACGAGTGGTCAAACAGTGCAAGTAAAAACTCAAAATCCCTTATATTATGGGATG
ogl-miR818e	AATCCCTTATATTATGGGACGG	25075660	25075883	224	224	100	4	0	+	Nil	Intergenic	Yes	-98.1	CCGTCCTATAATATAAGGGATTTTGAGTTTTTATTTGCACCGTTTGACCACTCATCTTATTAAAAAAATTGAAATTATTATTTAATTTTTTGTGACTTACTTTATTATCCAAAGTACTTTAAGTGCAACCTTTCGTTTTTTATATTTGCACAAATTTTTTGAATAAGATGAGTGGTCAAACAGAGTAAGCAAAAATTCAAAATCCCTTATATTATGGGACGGAG	STOWAWAY21_OS/ DNA/TcMar-Stowaway
	AATTGCTTATATTATGGGACGG	8618662	8618885	226	218	98.8	3	2	-	Nil	Intergenic	Yes	-86.56	CCGTCCCATAATATAAGAGATTTTGAGTTTTTGCTTGCACTGTTTGACCACTCATCTTATTAAAAAAAATTAGAATTATTATTTATTGCTTTTGTGACTTACTTTATTATCCAAAGTACTTTAGGCACAACTTTCGTTTTTTATATTTGCACAAATTTTTTGAATAAGACGAGTGATCAAACAGTGCAGGAAAAAACTTAAAATTGCTTATATTATGGGACGGAGG	STOWAWAY21_OS/ DNA/TcMar-Stowaway
ogl-miR820a	TCGGCCTCGTGGATGGACCAG	9154267	9154457	191	127	91.6	6	0	-	MIR820	Exonic	Yes	-128.81	TGCGTCGGCCTCGTGGATGGACCAGGAGCTCGACGTTTGTTAAGGCTGTTTTTTCCTACCCATACAAGGTTCCGCCGCCTGCATTGTTCCAAGAGTGTTTTGGACGAAAGCAGGATGTGGAACCTTGTTAGGGTAGGAAAGAACTGCCTTAAGGAAGTCGATGCTCCAGGTCCGTCCAAGAGGACGACTCA	No
	TCGGCCTCGTAGATGGACCAG	10641808	10641995	187	128	92	7	1	-	MIR820	Exonic	Yes	-124.2	TGCGTCGGCCTCGTAGATGGACCAGGAGCTCGACGTTCCTTAAGGCCGTTCTTTCCGACCCATACAAGGTTTCGTCGCCTGCATTGTTCCAAGAGTGTCTTGGACGAAAGCAGGAAGTGGAACCTTGTTAAGGTCGGAACGAACTGCCTTAAGGAAGTCGATGCTCCAGGTCCGTCCACGAGGACGAC	No
ogl-miR820b	TCGGCCTCGTAGATGGACCAG	10641800	10642000	201	185	98	7	1	-	MIR820	Exonic	Yes	-132.5	GTACATGCGTCGGCCTCGTAGATGGACCAGGAGCTCGACGTTCCTTAAGGCCGTTCTTTCCGACCCATACAAGGTTTCGTCGCCTGCATTGTTCCAAGAGTGTCTTGGACGAAAGCAGGAAGTGGAACCTTGTTAAGGTCGGAACGAACTGCCTTAAGGAAGTCGATGCTCCAGGTCCGTCCACGAGGACGACGCAGCTAG	No
	TCGGCCTCGTGGATGGACCAG	14303864	14304064	201	165	95.5	8	0	-	MIR820	Exonic	Yes	-132.83	GTACATGCGTCGGCCTCGTGGATGGACCAGGAGCTCAATGTTCCTTAAGGCCGTTCTTTCCGACCCATACAAGGTTCCGCCGCCTGCATTGTTCCAAGAGTGTCTTGGACGAAAGCAGGAAGTGGAACCTTGTTAAGGTCGGAACGAATTGCCTTAAGGAAGTCGATGCTCCAGGTCTATCCATGAGGACGACGCAGCTAG	No
ogl-miR820c	TCGGCCTCGTAGATGGACCAG	10641805	10641995	191	163	96.3	7	1	-	MIR820	Exonic	Yes	-131.66	TGCGTCGGCCTCGTAGATGGACCAGGAGCTCGACGTTCCTTAAGGCCGTTCTTTCCGACCCATACAAGGTTTCGTCGCCTGCATTGTTCCAAGAGTGTCTTGGACGAAAGCAGGAAGTGGAACCTTGTTAAGGTCGGAACGAACTGCCTTAAGGAAGTCGATGCTCCAGGTCCGTCCACGAGGACGACGCA	No
	TCGGCCTCGTGGATGGACCAG	14303869	14304059	191	151	94	8	0	-	MIR820	Exonic	Yes	-131.99	TGCGTCGGCCTCGTGGATGGACCAGGAGCTCAATGTTCCTTAAGGCCGTTCTTTCCGACCCATACAAGGTTCCGCCGCCTGCATTGTTCCAAGAGTGTCTTGGACGAAAGCAGGAAGTGGAACCTTGTTAAGGTCGGAACGAATTGCCTTAAGGAAGTCGATGCTCCAGGTCTATCCATGAGGACGACGCA	No
ogl-miR821a	AAGTCATCAACAACAAAGTTGAAT	12047852	12048126	275	275	100	3	1	+	MIR821,ORGLA03G0164700	Exonic	Yes	-126.16	GATATCAACTGAAAAAGTCATCAACAACAAAGTTGAATAACTCATCAAGATCTAAAACTTTTATTTTGGTCATTTCTTCATACGACAAAGTGATAGTAACATTGTTCACAAAATTAACACATCTCTTATCTGGTTTTATAAACTATAACACATATATGTAAAATTTGTAAATAATATTGCTAACATTTTGTCGGATGAAGAAATAACAAAAATAAAAATTCTAGATCTTGATGAGTTATTCAACTTTGTTGTTGATGACTTTTTCAATTGAAATC	OSTE22 DNA
	AAGTCATCAACAACAAAGTTGAAT	7360614	7360885	272	240	97.1	3	1	+	MIR821	Exonic	Yes	-136.34	GATATCAACTGAAAAAGTCATCAACAACAAAGTTGAATAACTCATCAAGATCTAAAACTTTTATTTTGGTCATTTCTTCATACGACAAAGTGATAGTAACATTGTTTACAAAATTGACATATCTCTTATCTGATTTTATAAACTATAACACATATATGTAAAATTTGTAAATAATATTACTAACATTTTGTCAGATGAAGAAATAACAAAAATAAAAGTTTTAGATCTTGATGAGTTATTCAACTTTGTTGTTGATGACTTTTTCAATTGAA	OSTE22 DNA
	AAGTCATCAACAACAAAGTTGAAT	4915658	4915932	275	239	96.7	3	1	+	MIR821	Exonic	Yes	-132.94	GATATCAACTGAAAAAGTCATCAACAACAAAGTTGAATAACTCATCAATATCTAAAACTTTTATTTTGGTCATTTCTTCATACGACAAAGTAATAGTAACATTGTTCACAAAATTGACATATCTCTTATCTGGTTTTATAAACTATAACACATATATGTAAAATTTGTGAATAATATTACTAACATTTCGTCGGATGAAGAAATAACAAAAATAAAAGTTTTAGATCTTGATGAGTTATTCAACTTTGTTGTTGATGACTTTTTCAATTGAAATC	OSTE22 DNA
	AAGTCATCAACAACAAAGTTGAA	7120512	7120786	275	239	96.7	12	2	+	MIR821	Exonic	Yes	-131.99	GATATCAACTGAAAAAGTCATCAACAACAAAGTTGAAAAACTCATCAAGATCTAAAACTTTTATTTTGGTCATTTCTTCATACAACAAAGTGATAGTAACATTGTTCACAAAATTGACATATCTCTTATCTGGTTTTATAAACTATAACACATATATGTAAAATTTGTGAATAATATTACTAACATTTCGTCGGATGAAGAAATAACAAAAATAAAAGTTTTAGATCTTGATGAGTTATTCAACTTTGTTGTTGATGACTTTTTCAATTGAAATC	OSTE22 DNA
	AAGTCATCAACAACAAAGTTGAAT	12428618	12428892	275	239	96.7	5	1	+	MIR821	Exonic	Yes	-139.66	GATATCAACTGAAAAAGTCATCAACAACAAAGTTGAATAACTCATCAAGATCTAAAACTTTTATTTTGGTCATTTCTTCATACGACAAAGTGATAGTAACATTGTTCACAAAATTGACATATCTCTTATCTGGTTTTATAAACTATAACACATATATGTAAGATTTGTGAATAATATTACTAACATTTCGTCAGATGAAGAAATAACAAAAATAAAAGTTTTAGATCTTGATGAGTTATTCAACTTTGTTGTTGATGACTTTTTCAATTGAAATC	OSTE22 DNA
	AAGTCATCAACAACAAAGTTGAAT	7311584	7311857	274	238	96.7	10	1	+	MIR821	Exonic	Yes	-138.4	GATATCAACTGAAAAAGTCATCAACAACAAAGTTGAATAACTCATCAAGATCTAAAACTTTTATTTTGGTCATTTCTTCATACGACAAAGTGATAGTAACATTGTTCACAAAATTGACATATCTCTTATCTGGTTTTATAAACTATAACACATATATGTAAGATTTGTGAATAATATTACTAACATTTCGTCAGATGAAGAAATAACAAAAATAAAAGTTTTAGATCTTGATGAGTTATTCAACTTTGTTGTTGATGACTTTTTCAATTGAAAT	OSTE22 DNA
	AAGTCATCAACAACAAAGTTGAAT	19293648	19293922	275	231	96.7	6	1	+	MIR821	Exonic	Yes	-134.72	GATATCAACTGAAAAAGTCATCAACAACAAAGTTGAATAACTCATCAAGATCTAAAACTTTTATTTTGGTCATTTCTTCATACGACAAAGTGATAGTAATATTGTTCACAAAATTGACATATCTCTTATCTGGTTTTATAAACTATAACACATATATATAAAATTTGTGAATAATATTACTAACATTTCGTCAGATGAAGAAATAACAAAAATAAAAGTTTTAGATCTTGATGAGCTATTCAACTTTGTTGTTGATGACTTTTTCAATTGAAATC	OSTE22 DNA
ogl-miR821b	AAGTCATCAACAACAAAGTTGAAT	4915652	4915938	287	235	95.5	3	1	+	MIR821	Exonic	Yes	-151.67	CTAAATGATTTCAATTGAAAAAGTCATCAACAACAAAGTTGAATAACTCATCAAGATCTAAAACTTTTATTTTTGTTATTTCTTCATCCGACGAAATGTTAGTAATATTATTCACAAATTTTACATATATGTGTTATAGTTTATAAAACCAGATAAGAGATATGTCAATTTTGTGAACAATGTTACTATTACTTTGTCGTATGAAGAAATGACCAAAATAAAAGTTTTAGATATTGATGAGTTATTCAACTTTGTTGTTGATGACTTTTTCAGTTGATATCATTTAG	OSTE22 DNA
	AAGTCATCAACAACAAAGTTGAAT	7120506	7120792	287	235	95.5	12	1	+	MIR821	Exonic	Yes	-153.35	CTAAATGATTTCAATTGAAAAAGTCATCAACAACAAAGTTGAATAACTCATCAAGATCTAAAACTTTTATTTTTGTTATTTCTTCATCCGACGAAATGTTAGTAATATTATTCACAAATTTTACATATATGTGTTATAGTTTATAAAACCAGATAAGAGATATGTCAATTTTGTGAACAATGTTACTATCACTTTGTTGTATGAAGAAATGACCAAAATAAAAGTTTTAGATCTTGATGAGTTTTTCAACTTTGTTGTTGATGACTTTTTCAGTTGATATCATTTAG	OSTE22 DNA
	AAGTCATCAACAACAAAGTTGAAT	12428612	12428898	287	235	95.5	5	1	+	MIR821	Exonic	Yes	-126.26	CTAAATGATTTCAATTGAAAAAGTCATCAACAACAAAGTTGAATAACTCATCAAGATCTAAAACTTTTATTTTTGTTATTTCTTCATCTGACGAAATGTTAGTAATATTATTCACAAATCTTACATATATGTGTTATAGTTTATAAAACCAGATAAGAGATATGTCAATTTTGTGAACAATGTTACTATCACTTTGTCGTATGAAGAAATGACCAAAATAAAAGTTTTAGATCTTGATGAGTTATTCAACTTTGTTGTTGATGACTTTTTCAGTTGATATCATTTAG	OSTE22 DNA
	AAGTCATCAACAACAAAGTTGAAT	7311578	7311864	287	231	95.1	10	1	+	MIR821	Exonic	Yes	-151.1	CTAAATGATTTCAATTGAAAAAGTCATCAACAACAAAGTTGAATAACTCATCAAGATCTAAAACTTTTATTTTTGTTATTTCTTCATCCGACGAAATGTTAGTTATATTATTCACAAATTTTACATACATGTGTTATAGTTTATAAAACCAGATAAGAGATATGTCAATTTTGTGAACAATGTTACTATCACTTTGTCGTATGAAGAAATGACCAAAATAAAAGTTTTAGATCTTGATGAGTTATTCAACTTTGTTGTTGATGACTTTTTCAGTTGATATTATTTAG	OSTE22 DNA
ogl-miR821c	AAGTCATCAACAACAAAGTTGAAT	12047856	12048122	267	267	100	3	1	+	MIR821	Exonic	Yes	-125.19	TCAACTGAAAAAGTCATCAACAACAAAGTTGAATAACTCATCAAGATCTAAAACTTTTATTTTGGTCATTTCTTCATACGACAAAGTGATAGTAACATTGTTCACAAAATTAACACATCTCTTATCTGGTTTTATAAACTATAACACATATATGTAAAATTTGTAAATAATATTGCTAACATTTTGTCGGATGAAGAAATAACAAAAATAAAAATTCTAGATCTTGATGAGTTATTCAACTTTGTTGTTGATGACTTTTTCAATTGA	OSTE22 DNA
ogl-miR827	TTAGATGACCATCAGCAAACA	19423817	19423935	118	114	100	2	0	-	Nil	Intergenic	Yes	-52.98	ACCTGTTTTGTTGCTGGTCATCTAGCTACCCGTGCATGCCTGGAGATTGGAGAATAATTGTGACGATGCAGCAGTCGGCTTATTGGCTCTTGGGCACGCGTGGTTAGATGACCATCAGCAAACAC	No
ogl-miR1319a	AACCGGCATCTGTAATATATTATA	17187	17307	120	100	98	Oglab11_unplaced017	0	-	Nil	Intergenic	Yes	-67.36	TATAGGTGCCGGTTTTTTAAAAAAACCGGCATCTGTAATATATTATAGGTGTCGGTTAATTAAAAACCGAGATCTATAATATATTATAAGTGCCGGTTTTTTAAAAACCGACACCTATCTGCCGA	CACTA-P DNA/CMC-EnSpm
ogl-miR1319b	CCTTTAATATATTATAGGTGTTGG	22055792	22055971	121	100	97.2	3	1	+	BXD_2, SNR46	Exonic	Yes	-72.98	ATAGGTGCCGGTTTTTTAAAAAAACCCGACACCTTTAATATATTATAGGTGTTGGTTAATTAAAAATCGGCACCTATAATAAATTATAGGTGTCGGTTTTTTTTAAAAACCGGCACCTGT	CACTA-P DNA/CMC-EnSpm
ogl-miR1320-5p/3p	TGGAACGGAGGAATTTTATAG/TGTAAAATTCATTCGTTCCAA	4419482	4419577	96	96	100	6	0	-	Nil	Intergenic	Yes	-41.94	TTAGGCCTACTTTGGAACGGAGGAATTTTATAGGATTTTTGCGGGAATTTTAACAGATTCCTGTAAAATTCATTCGTTCCAATGTAGCCCTATTAG	No
5p/3p	TGGAACGGAGGAATTTTATAG/TGTAAAATTCATTCGTTCCAA	5749	5844	96	96	100	Oglab03_unplaced106	0	+	Nil	Intergenic	Yes	-41.94	TTAGGCCTACTTTGGAACGGAGGAATTTTATAGGATTTTTGCGGGAATTTTAACAGATTCCTGTAAAATTCATTCGTTCCAATGTAGCCCTATTAG	No
ogl-miR1423-5p/3p	AGGCACTACACGTTGGGCGCTCG/AGCGCCCGAGCGGTAGTTGTC	12450020	12450159	139	107	99	4	1//1	+	ORGLA04G0081300, MIR-185	Intron-exon	Yes	-101.14	GCACAACACTAGTATTTGGGAGGCACTACACGTTGGGCGCTCGATCCAGGGGTGGGAAAATCGGGCGCCCACGTTTTCCCCACCCCCGGATCGAGCGCCCGAGCGGTAGTTGTCTCCCAAATACTTGTGCTGTGC	No
ogl-miR1425-5p/3p	TAGGATTCAATCCTTGCTGCT/CAGCAAGAACTGGATCTTAAT	54047	54148	102	100	100	Oglab09_unplaced007	0	+	Nil	Intergenic	Yes	-47.04	CTGTTGACTGCATTAGGATTCAATCCTTGCTGCTAAATGTATTGCTTATATTCAGCAATATAATGTTCAGCAGCAAGAACTGGATCTTAATATAGTCGATAGTGGA	No
5p/3p	TAGGATTCAATCCTTGCTGCT/CAGCAAGAACTGGATCTTAAT	6933992	6934093	102	100	100	5	0	+	Nil	Intergenic	Yes	-47.04	CTGTTGACTGCATTAGGATTCAATCCTTGCTGCTAAATGTATTGCTTATATTCAGCAATATAATGTTCAGCAGCAAGAACTGGATCTTAATATAGTCGATAGTGGA	No
ogl-miR1427	TGCGGAACCGCGCGGTGGCAC	6036620	60368609	249	107	93.7	9	2	+	Nil	Intergenic	Yes	-155.02	TGGCTGCGCGCGACGGCGCTGTCCCGCAGGCGGGCGCCGCGCCACCGCGCTGTTCCGCAGCAGGAACATGTGCCACCCGTTACAACCAACTGAAATCTGCACTGATTTGATTATATGCGCACATATATATGCAGTGCATGCAGTGTATATATGCAGTGCATGCAGCGTGTGTGCGCTGTTCCTGGATTCGGTCGTACGCGGCCGTGCTGCGGAACCGCGCGGTGGCACGGCGCCGGCCTGCGGGACCG	No
ogl-miR1428a	CACTTTGCAAATTCGCAGGCC	2326091	2326203	113	69	90.3	2	2	+	MIR1428, MIR1428	Exonic	Yes	-41.21	GGTTAGTGCACTTTGCAAATTCGCAGGCCCTATCCTGTGGTATGAACTGAGTACGCGATAATTTATGGTGCATATTAGGGGCTTACCATAAGATAATGCCATGAATTCGCAAAGTGTTCA	No
ogl-miR1428d	TAAGATAATGCCATGAATTCG	21798243	21798351	124	105	99.1	3	0	+	MIR1428, MIR1428	Exonic	Yes	-43.23	GGTTAGTGTACTTTGCGAATTCACAGGCCCTATATTATGGTATGAACTGAGTACGCGATGATTTATGGTGCATATTGGGGGCTTACCATAAGATAATGCCATGAATTCGGCAAAGTGTTCAAACC	No
ogl-miR1428e	AATTCACAGGCCCTATCTTGTG	21797844	21797953	110	106	99.1	3	0	+	MIR1428, MIR1428	Exonic	Yes	-57.85	GCGCTTGGCGAATTCACAGGCCCTATCTTGTGGTATGAACTGGGTACGCGATGATTTACACTGCGTATTGGGGGCTTACCATAAGATAATGCCATGAATTTGTCAAGCGT	No
	AATTCACAGGCACTATCTTGTG	15709	15808	110	80	95	Oglab06_unplaced001	1	-	Nil	Intergenic	Yes	-60.87	GCGCTTAGCAAATTCACAGGCACTATCTTGTGGTATGAACTGAGTACGCGATGATTTGCACTGCGTATTGGGGGCTTACCATAAGATAATGCCGTGAATTCGCTAAGCGT	No
ogl-miR1428f	AATCACAAGCCCTATCTTGTG	4895153	4895259	106	85	96.9	7	2	-	MIR1428, MIR1428	Exonic	Yes	-42.6	TGCTTTGCGAATCACAAGCCCTATCTTGTGGTATGAACTAAGTACGCGATGATTTCTGGTACGTATTGGGGGCTTACCATAAGATAATGATGTGAATTCGTAAAGCGT	No
	AATTCACAGGCCCTATATTATG	21798251	21798360	109	71	99	3	2	+	MIR1428, MIR1428	Exonic	Yes	-40.27	TACTTTGCGAATTCACAGGCCCTATATTATGGTATGAACTGAGTACGCGATGATTTATGGTGCATATTGGGGGCTTACCATAAGATAATGCCATGAATTCGGCAAAGTGT	No
	AATTCATAGGCCCTATCTTGTG	3305081	3305186	106	70	91	10	1	+	MIR1428, MIR1428	Exonic	Yes	-44.25	CTTTGCGAATTCATAGGCCCTATCTTGTGGTATGAACTGAGTACGCGATGATTTATGGCGCATATTGGGGGCTTACCAAAAGATAATGCCGTGAATTTGCAAAGCG	No
ogl-miR1428g	AATTCATAGGCCCTATCTTGTG	3305081	3305187	107	99	98.1	10	1	+	MIR1428, MIR1428	Exonic	Yes	-44.25	CTTTGCGAATTCATAGGCCCTATCTTGTGGTATGAACTGAGTACGCGATGATTTATGGCGCATATTGGGGGCTTACCAAAAGATAATGCCGTGAATTTGCAAAGCGC	No
ogl-miR1429-5p/3p	GTAATATACTAATCCGTGCAT/GTTGCACGGGTTTATATGTTG	1323805	1323924	108	112	98.3	8	0/1	-	ORGLA08G0016400	Intronic	Yes	-44.8	GTAATATACTAATCCGTGCATCCATCGTATATCTTACACGTCATATGAACGTGCATCGGTTCATAATGTTGTGTTTATAAATGTTAATGGTATGTGTGGTTGCACGGGTTTATATGTTGC	No
ogl-miR1430	TGGTGAGCCTTCATGGCTAAG	5240518	5240659	142	138	99.3	12	1	-	MIR169_5, MIR169_2	Exonic	Yes	-68.8	ATGAGGAGATTGCCTCTGTTAGCCAAGAATGGCTTGCCTATCTCCACTATTTGGTTCATCACTGGAACACACTTGGGGTTCTCAGATGGTGGATGAAATATGGAAGATGGTGAGCCTTCATGGCTAAGAGAGTGATTCTCAT	No
ogl-miR1432-5p/3p	ATCAGGAGAGATGACACCGAC/CAGGTGTCATCTCCCCTGAAC	575675	575783	109	109	100	Oglab07_unplaced150	0	-	ORGLA07G0255400	Intron-exon	Yes	-56.44	CCTGTGATCAGGAGAGATGACACCGACATCGCCGGAATTCGTTCTTGGTCTTGTGCCATGATGAATTGATGGTCCGTTTGATGCAGGTGTCATCTCCCCTGAACATAGG	No
ogl-miR1435	TTTCTTAAGTCAAACTTTTT	21190929	21191113	183	110	99.1	1	0	-	Nil	Intergenic	Yes	-50.22	ACTTTTCTTAAGTCAAACTTTTTTTTTAGATTTGATCAAATTTATAAAAAAAATATAGCAATATTTTTAGAAAAAAAATATGTTCAATATTAAATGTAATGAAACTAATTTGGTGCTATAACTGTTTTTATATTTTTCTATAATAAATTTGATTAAACTTTGAAGAAGTTTGACTTAAAAAAAGT	STOWAWAY41_OS /DNA/TcMar-Stowaway
ogl-miR1436	ATATTATGGGACGGAGGGAGT	14531582	14531746	164	140	97.5	1	1	-	MIR1122, MIR1122	Intron-exon	Yes	-128.58	AGTTTATGTGCTACTCCCTCCGTCCCATAATATTACAACCTAGGACTGGATGGGACGTTTCATAGTACAATGAATCTGGAGATTCATTGTACTATGAAACGTCCCATCCAGTCCTAGGTTTTAATATTATGGGACGGAGGGAGTAGTCTCAACCTATATAAACT	STOWAWAY47_OS /DNA/TcMar-Stowaway
ogl-miR1438	AGGGTAATTTTATCATTTTTAA	6526838	6527024	187	183	99.5	10	0	+	Nil	Intergenic	Yes	-56.96	GTTGTGATATAAGGTTTTAGGGTAATTTTATCATTTTTAAGAAAACAAAATTTAATAGCTTCAGATATTCGGTATCTATGTAAAAAATTTTTAGATCCCTCAATAAAATTTAATACCTAAAATCTAAACGTATTAAATTTTGTTTTCTTAAAAATTATAAAATTACCCTAATACATAATACCTCAAT	No
ogl-miR1440a	TGCTCAAATGCCACTCTCCC	10535753	10535941	189	121	91	4	2	-	Nil	Intergenic	Yes	-138.11	AAATACCAGTGCTCAAATGCCACTCTCCCAAAATTTCATTCCCAAATGCAACTTGGGCCCACATGTCAGCCTCATCCAGCACCGGGTCCCGCATCACTTTTGTTTGAATGGAAAGTGAGGCTGACATGTGGGCCCAAGTGGCATTTGGGAATGAAAATTTGGGAGAGTGGTATTTGAGCACTGGCATTT	No
ogl-miR1440b	TTTGGGAGAGTGGCATTTGAG	10535932	10535932	180	120	91.7	4	2	+	Nil	Intergenic	Yes	-122.3	AAATGCCAGTGCTCAAATACCACTCTCCCAAATTTTCATTCCCAAATGCCACTTGGGCCCACATGTCAGCCTCACTTTCCATTCAAACAAAAGTGATGCGGGACCCGGTGCTGGATGAGGCTGACATGTGGGCCCAAGTTGCATTTGGGAATGAAATTTTGGGAGAGTGGCATTTGAGCA	No
ogl-miR1441	ACCGGATGTCGGAAGAGGTTT	60443	60662	180	168	98.3	Oglab12_unplaced156	1	+	Nil	Intergenic	Yes	-112.59	GTTTTTTCATTCGTGTCCGAAAACTCCTTTTGATATCTGGTCAAACATTCGATGTGACATCTAAAAATTTTATTTTCGCGAACTAAGGGCCTGTTTAGTTCGCGAAAAGAAAATTTTTGGGTGTCACATCGGACGTTTGACCGGATGTCGGAAGAGGTTTTCAGACACGAATAAAAAAAC	OLO24 / DNA/PIF-Harbinger
ogl-miR1442	ATTCATAGTATTATATGTGT	19749424	19749603	180	108	90	7	2	+	MIR405, MIR1122, MIR1122	Intron-exon	Yes	-54.78	ATTCATAGTATTATATGTGTCACATCCAATACTAGATTAGTTTTTTATGCAACGAAGAGAGTAGATCTTTTGCTAAGTGTAGGCTAAATTCTTATCATCAGAGGAGTATACTACTCTCTCCGTCTTATAATATAAGATATAATGGGTGGATGCGACACATCCTAGTACAATGAATCTGGA	STOWAWAY47_OS /DNA/TcMar-Stowaway/STOWAWAY15-2_OS /DNA/TcMar-Stowaway
ogl-miR1846a-5p/3p	AGTGAGGAGGCCGGGGCCGCC/TGACCCCGTTCTCCTCGCCGG	17397	17508	112	108	99.1	4	1/0	-	MIR1846, MIR1846	Intron-exon	Yes	-68.54	CCGCTCCCTACCAATGAGCCGCCGGATCTCCCAGTGAGGAGGCCGGGGCCGCCGGATCCGGTGACCCCGTTCTCCTCGCCGGCGGATCCGGCGCTCCAGAGAAAGGAACGAG	No
ogl-miR1846b-5p/3p	AGTGAGGAGGCCGGGGCCGCC/TGACCCCGTTCTCCTCGCCGG	17397	17508	112	100	97.3	4	1/0	-	MIR1846, MIR1846	Intron-exon	Yes	-68.54	CCGCTCCCTACCAATGAGCCGCCGGATCTCCCAGTGAGGAGGCCGGGGCCGCCGGATCCGGTGACCCCGTTCTCCTCGCCGGCGGATCCGGCGCTCCAGAGAAAGGAACGAG	No
ogl-miR1846c	AGTGAGGAGGCCGGGGCCGCT/TGACCCCGGTCTCCTCGCCGG	32482	32567	86	78	97.7	12	0/2	+	MIR1846, MIR1846	Exonic	Yes	-64.78	ATGAGCCGCCGGATCTCCCAGTGAGGAGGCCGGGGCCGCTGAATCCGGTGACCCCGGTCTCCTCGCCGGCGGATCCGGCGCAAAGA	No
	AGTGAGGAGGCCGGGGCCGCC/TGACCCCGGTCTCCTCGCCGG	14508402	14508482	81	65	95.1	2	1//2	-	MIR1846, MIR1846	Exonic	Yes	-66.26	ATGAGCCGCCGGATCTCCCAGTGAGGAGGCCGGGGCCGCCGGATCCGGTGACCCCGGTCTCCTCGCCGGCGGATCCGGCGC	No
ogl-miR1846e	CAACGAGGAGGCCGGGACCA	9399675	9399743	69	69	100	9	0	-	MIR1846	Exonic	Yes	-46.6	CGCATCCGCCAACGAGGAGGCCGGGACCACCGGATCCGGTGACTCCGGCCTCCTCGCCGGCAGATCCGG	No
	CAACGAGGAGGCCGGGACTG	9432389	9432457	69	57	95.7	3	2	-	MIR1846	Exonic	Yes	-40.47	CGCATCCGCCAACGAGGAGGCCGGGACTGTCGGATCCGGTGACTCCGGCCTCCTCGCCGGCAGATCCGG	No
ogl-miR1847.1/.2	TGCAGTTTGCAGTTGTGGCAC/TGGCCCACATGTTAGTGCCACAAC	14547842	14547951	110	90	95.5	1	0	+	Nil	Intergenic	Yes	-87.12	AGACTCCCTAACTTTGTGCAGTTTGCAGTTGTGGCACTACCATGTGGGCCAGACACGTTTGGCCCACATGTTAGTGCCACAACTGCAAACTGCATAAAGTCAGGGGATCT	No
ogl-miR1851	CGTCCGGTATGGCATTTTGGC	10691534	10692018	484	350	94.5	4	2	+	Nil	Intergenic	Yes	-369.21	CAGAGTGTCTTCGCCAAAATGCCATCCCGGACGGAAATGCCCATGGCTCTTCTTCTTGCTCCATCCCGCGTGTGAAGAGCTCGCCGGCGGCCATGGCTAGCTCCCTCCCTGCCATCCCCGCCGCACGGGCGGCGGCCGCGGGCTCCGGCGGAGGGCGGCGCGGTGGCGGCTGGCGCGGTCGACGGCGGTTGGCTACGCGGTGGCAACGAGGAGGCGGCGGCGGCCAGGAGCTGCGCCACCGGCCCCACGTGCACGCGCGCTGGTGGGATCCGCACGTCGTCGCCGGAGTCCTTCTGCGACGACCTCATATGCACAGGCGCTGGCGGGGATGGCAGGGAGGGCAGCGCCCCAATCGCCATCGGCAAGGCGGCATCGGCGCGGCGGTGGAGATGGCCATGG…	Simple_repeat
	CGTCCGGTATGGCATTTTGGC	14258547	14259031	484	350	94.5	2	2	-	Nil	Intergenic	Yes	-369.21	CAGAGTGTCTTCGCCAAAATGCCATCCCGGACGGAAATGCCCATGGCTCTTCTTCTTGCTCCATCCCGCGTGTGAAGAGCTCGCCGGCGGCCATGGCTAGCTCCCTCCCTGCCATCCCCGCCGCACGGGCGGCGGCCGCGGGCTCCGGCGGAGGGCGGCGCGGTGGCGGCTGGCGCGGTCGACGGCGGTTGGCTACGCGGTGGCAACGAGGAGGCGGCGGCGGCCAGGAGCTGCGCCACCGGCCCCACGTGCACGCGCGCTGGTGGGATCCGCACGTCGTCGCCGGAGTCCTTCTGCGACGACCTCATATGCACAGGCGCTGGCGGGGATGGCAGGGAGGGCAGCGCCCCAATCGCCATCGGCAAGGCGGCATCGGCGCGGCGGTGGAGATGGCCATGG…	Simple_repeat
ogl-miR1852	ATATGGATTCAGAATGCAGGT	16035997	16036131	135	135	100	5	0	+	ORGLA05G0147400	Intronic	Yes	-58.4	TAGACTAACTACCCCTGCATTCAGAATTCATATAGCGATTGAAAATTGAACTCCGTGCACGGTAGTAGTAGTAGTCAGATCTATTGTTTCTAATCAATTGCTATATGGATTCAGAATGCAGGTGTAGTTTGTTCA	No
ogl-miR1853-5p/3p	AGCATTCAAACATTCCCAATTACC/TAATTGGGGATGTTCGGTTGCT	2749741	2749829	89	89	100	8	0	-	Nil	Intergenic	Yes	-55.36	CGCAACTTCGAGCATTCAAACATTCCCAATTACCATCGCCTCCCTAAACAGCAATGGTAATTGGGGATGTTCGGTTGCTCGAGGTTGCG	No
ogl-miR1855	AGCACTGGAGTAGCCAAGAGA	16386223	16386332	110	106	99.1	11	0	+	Nil	Intergenic	Yes	-53.12	CCTCCCCATTTCTTGGCCTCCTCTCACTGCTCCTGCTTGTGCTCTGAGCCCCAACTGCTCATGCTCGTGCTCAAGGAGGAGCACTGGAGTAGCCAAGAGATGGAGTGCGA	Simple_repeat
ogl-miR1856	TATGCGTACGACGGATTCGTA	11857652	11857802	150	120	94	8	1	+	Nil	Intergenic	Yes	-48.68	AGAGCACTGCTATGCGTACGACGGATTCGTACCACCTGCGTCCGACCATACCATGTGCACCAATCACCGTCTTTGGCTTCTCTGCAACGAACCAATGCAAGCAGCAGTCGGATACATGTCGTACATTTCAGTCGGACGCATAGCTATTT	No
ogl-miR1860-5p/3p	AGAAAACCAGCTTCCAGATCT/ATCTGGAAGCTAGGTTTTCTCT	657357	657504	148	140	98.8	1	0	-	Nil	Intergenic	Yes	-65.4	TCTTGATTTGATGGTAGGGTTAGTGTTATTTGTAAAGAGAAAACCAGCTTCCAGATCTCGAATTTGCCTCAAACTTATCTTCTCTTGTAAATCTGGAAGCTAGGTTTTCTCTTTACAAATAACACTATTTTTTTCCCCATTAGGTCTG	No
ogl-miR1861a	CGATCTTGAGGCAGGAACTGAG	9659128	9659254	127	107	96.1	9	2	+	MIR1428	Exonic	Yes	-62.4	GTGTTGCATATTCTTAGGCCCGATCTTGAGGCAGGAACTGAGTAGTTGGTGAACTCGCTCTATGTTGTTCATTCACTCGCGACACGGTTCCTGTCCCAAGATCGGGTCTGTGAATATACAAATGTGA	No
	CGATCTTGAGGCAAAAACTGAG	120308	120434	127	111	96.9	7	2	+	ORGLA07G0002100, MIR1428	Exonic	Yes	-56.32	GTGTTGCATATTCTTAGGCCCGATCTTGAGGCAAAAACTGAGTAGTTGGTGAACTCGCTCTATGTTGTTCGTTCACTCGCTACACGGTTCCTGCCCCAAGATCGAGTCTATGAATATACAAATGTGA	No
ogl-miR1861b	CGATCTTGAGGCAAGAACTGAG	16928020	16928137	118	110	98.3	2	1	+	MIR1428, MIR1428	Intergenic	Yes	-53.01	TTGCATATTCTTAGGCCCGATCTTGAGGCAAGAACTGAGTAGTTCGTGAACTCGCTCTATGTTGTTCATTCACCCACTATTCGGTTCCTGTCCCAAGATCGAGTCTGTGAATATACAA	No
	CGATCTTGAGGCAGGAACTGAG	14215735	14215852	118	98	95.5	5	1	+	MIR1428	Intergenic	Yes	-60.66	TTGCGTATTCTTAGGCCCGATCTTGAGGCAGGAACTGAGTAGTTGTTGAACTTGCTCTATGTTGTTCGTTCACCCACTATTCGGTTCCTGTCCCAAGATCGAGTCTATGAATATACAA	No
ogl-miR1861c	CAATCTTGTAGCAAGAACTGAG	16928233	16928339	107	103	99.1	2	1	+	MIR1428, MIR1428	Exonic	Yes	-42.11	CGGTGTTGCATATTCTTAGACCCAATCTTGTAGCAAGAACTGAGTAGTTCGTTAACTCGCTACGCGGTTCTTGTCACAAGACCGAGCCTGTGAATATGCAAAGGTGG	No
	CGATCTTGTGGCAAGAACTGAG	16411637	16411743	107	95	97.2	12	1	+	MIR1428, MIR1428	Exonic	Yes	-54.68	CGGTGTTGCATATTCTTAGACTCGATCTTGTGGCAAGAACTGAGTAGTTCGTTAACTCGCTACGTGGTTCTTGTCACAAGACCGAGCCTGTGAATATGCAAAGGTGG	No
	CGATCTTGTGGCAAGAACTGAG	6576	6677	102	94	98	Oglab06_unplaced162	1	-	Nil	Intergenic	Yes	-57.7	TTGCATATTCTTAGGCCCGATCTTGTGGCAAGAACTGAGTAGTTCGTTAACTCGCTACGCGGTTCTTGTCACAAGACCGAGCCTGTGAATATGCAAAGGTGG	No
	CGGTCTTGTGGCAAGAACTGAG	3764150	3764256	107	91	96.7	4	2	+	MIR-10, MIR1428, MIR1428	Exonic	Yes	-62.54	CGGTGTTGCATATTCTTAGGCCCGGTCTTGTGGCAAGAACTGAGTAGTTCGTTAACTCGCTACGCGGTTCTTGTCACAAGACCGAGTCTGTGAATATGCAAAGGTGG	No
ogl-miR1861d	CGGTCTTGAGGCAGGAACTGAG	3763937	3764054	118	114	99.2	4	1	+	Nil	Intergenic	Yes	-61.08	TTGCATATTCTTAGGCCCGGTCTTGAGGCAGGAACTGAGTAGTTGGTGAACTCGCTCTATGTTGTTCGTTCACTCGCGACGCGGTTCCTGTCCCAAGACCGAGTCTGTGAATATACAA	No
	CGGTCTTGAGGCAGGAACTGAG	16411424	16411541	118	110	98.3	12	1	+	MIR1428	Exonic	Yes	-60.09	TTGCATATTCTTAGGCCCGGTCTTGAGGCAGGAACTGAGTAGTTGGTGAACTCGCTCTATGTTGTTCGTTCACTCGCGACACGGTTCCTGTCCCAAGACCGAGTCTGTGAATATACAA	No
	CGGTCTTGAGGCAGGAACTGAG	11100674	11100791	118	106	97.5	8	1	-	Nil	Intergenic	Yes	-59.49	TTGCATATTCTTAGGCCCGGTCTTGAGGCAGGAACTGAGTAGTTGGTGAACTCGCTCTATGTTGTTCGTTCACTCGCGACACGGTTCCTGTCCCAAGGCCGAGTCTGTGAATATACAA	No
	CGGTCTTGAGGCAGGAACTGAG	6976	7093	118	102	96.6	Oglab06_unplaced162	1	-	Nil	Intergenic	Yes	-53.62	TTGCATATTCTTAGGCCCGGTCTTGAGGCAGGAACTGAGTAGTTGATGAACTCGCTCTATGTTCTTCGTTCACTCGCGACACGGTTCCTGTCCCAAGACCGAGTCTGTGAATATACAA	No
ogl-miR1861e	CGGTCTTGTGGCAAGAACTGAG	3764157	3764248	92	92	100	4	0	+	MIR-10, MIR1428, MIR1428	Exonic	Yes	-58.19	GCATATTCTTAGGCCCGGTCTTGTGGCAAGAACTGAGTAGTTCGTTAACTCGCTACGCGGTTCTTGTCACAAGACCGAGTCTGTGAATATGC	No
	CGATCTTGTGGCAAGAACTGAG	6584	6675	92	84	97.8	Oglab06_unplaced162	1	-	Nil	Intergenic	Yes	-54.21	GCATATTCTTAGGCCCGATCTTGTGGCAAGAACTGAGTAGTTCGTTAACTCGCTACGCGGTTCTTGTCACAAGACCGAGCCTGTGAATATGC	No
	CGGTCTTGTGGCAAGAACTAAG	11100481	11100572	92	84	97.8	8	1	-	MIR-10, MIR1428, MIR1428	Exonic	Yes	-55.69	GCATATTCTTAGGCCCGGTCTTGTGGCAAGAACTAAGTAGTTCGTTAACTCGCTACGCAGTTCTTGTCACAAGACCGAGTCTGTGAATATGC	No
ogl-miR1861f	CGATCTTGAGGCAGGAACTGAG	14215736	14215851	116	116	100	5	0	+	MIR1428	Exonic	Yes	-59.69	TGCGTATTCTTAGGCCCGATCTTGAGGCAGGAACTGAGTAGTTGTTGAACTTGCTCTATGTTGTTCGTTCACCCACTATTCGGTTCCTGTCCCAAGATCGAGTCTATGAATATACA	No
	CGATCTTGAGGCAAGAACTGAG	16928025	16928136	112	88	94.6	2	1	+	MIR1428, MIR1428	Exonic	Yes	-50.18	TATTCTTAGGCCCGATCTTGAGGCAAGAACTGAGTAGTTCGTGAACTCGCTCTATGTTGTTCATTCACCCACTATTCGGTTCCTGTCCCAAGATCGAGTCTGTGAATATACA	No
ogl-miR1861g	CAGTCTTGTGGCAAGAACTGAG	14215947	14216053	107	103	99.1	5	0	-	MIR1428, MIR1428	Exonic	Yes	-56.39	CGGTGTTGCATATTCTTAGGCCCAGTCTTGTGGCAAGAACTGAGTAGTTCGTTAACTCGCTACGCGGTTCTTGTCACAAGATCGAGCCTGTGAATATGCAAAGTTGG	No
	CGGTCTTGTGGCAAGAACTGAG	3764150	3764252	103	87	96.1	4	1	+	MIR-10, MIR1428, MIR1428	Exonic	Yes	-61.69	CGGTGTTGCATATTCTTAGGCCCGGTCTTGTGGCAAGAACTGAGTAGTTCGTTAACTCGCTACGCGGTTCTTGTCACAAGACCGAGTCTGTGAATATGCAAAG	No
ogl-miR1861h	CGGTCTTGAGGCAGGAACTGAG	16411431	16411534	104	100	99	12	0	+	MIR1428	Exonic	Yes	-54.69	TTCTTAGGCCCGGTCTTGAGGCAGGAACTGAGTAGTTGGTGAACTCGCTCTATGTTGTTCGTTCACTCGCGACACGGTTCCTGTCCCAAGACCGAGTCTGTGAA	No
	CGGTCTTGAGGCAGGAACTGAG	20411459	20411562	104	96	98.1	6	0	+	MIR1428	Exonic	Yes	-48.38	TTCTTAGGCCCGGTCTTGAGGCAGGAACTGAGTAGTTGGTGAACTCGCTCTATGTTGTTCGTTCACTCGCGATACGGTTCCTGTCCCAAGACTAAGTCTGTGAA	No
	CGGTCTTGAGGCAGGAACTGAG	11100681	11100784	104	96	98.1	8	0	-	Nil	Intergenic	Yes	-54.09	TTCTTAGGCCCGGTCTTGAGGCAGGAACTGAGTAGTTGGTGAACTCGCTCTATGTTGTTCGTTCACTCGCGACACGGTTCCTGTCCCAAGGCCGAGTCTGTGAA	No
	CGGTCTTGAGGCAGGAACTGAG	3763944	3764047	104	96	98.1	4	0	+	Nil	Intergenic	Yes	-55.67	TTCTTAGGCCCGGTCTTGAGGCAGGAACTGAGTAGTTGGTGAACTCGCTCTATGTTGTTCGTTCACTCGCGACGCGGTTCCTGTCCCAAGACCGAGTCTGTGAA	No
ogl-miR1861i	CGATCTTGAGGCAGGAATTGAG	9588644	9588734	91	79	97,6	7	1	-	Nil	Intergenic	Yes	-47.7	GGCCCGATCTTGAGGCAGGAATTGAGTAGTTGGTGAACTCACTCTATGTTGTTCGTTCACTCGCTACACGGTTCCTGTCCCAAGATCGAGT	No
	CGATCTTGAGGCAGGAACTGAG	9659144	9659231	88	76	96.6	9	0	+	MIR1428	Exonic	Yes	-40.76	GGCCCGATCTTGAGGCAGGAACTGAGTAGTTGGTGAACTCGCTCTATGTTGTTCATTCACTCGCGACACGGTTCCTGTCCCAAGATCG	No
	CGATCTTGAGGCAAAAACTGAG	120324	120415	92	76	95.6	7	2	+	ORGLA07G0002100, MIR1428	Exonic	Yes	-44.44	GGCCCGATCTTGAGGCAAAAACTGAGTAGTTGGTGAACTCGCTCTATGTTGTTCGTTCACTCGCTACACGGTTCCTGCCCCAAGATCGAGTC	No
	CGGTCTTGAGGCAGGAACTGAG	16411437	16411528	92	76	95.6	12	1	+	MIR1428	Exonic	Yes	-49.34	GGCCCGGTCTTGAGGCAGGAACTGAGTAGTTGGTGAACTCGCTCTATGTTGTTCGTTCACTCGCGACACGGTTCCTGTCCCAAGACCGAGTC	No
ogl-miR1861j	CGGTCTTGAGGCAGGAACTGAG	3763941	3764050	110	90	95	4	0	+	Nil	Intergenic	Yes	-58.9	ATATTCTTAGGCCCGGTCTTGAGGCAGGAACTGAGTAGTTGGTGAACTCGCTCTATGTTGTTCGTTCACTCGCGACGCGGTTCCTGTCCCAAGACCGAGTCTGTGAATAT	No
	CGGTCTTGAGGCAGGAACTGAG	11100678	11100787	110	98	97.3	8	0	-	Nil	Intergenic	Yes	-57.32	ATATTCTTAGGCCCGGTCTTGAGGCAGGAACTGAGTAGTTGGTGAACTCGCTCTATGTTGTTCGTTCACTCGCGACACGGTTCCTGTCCCAAGGCCGAGTCTGTGAATAT	No
	CGGTCTTGAGGCAGGAACTGAG	17182521	17182630	110	94	96.4	12	0	+	MIR1428	Exonic	Yes	-57.92	ATATTCTTAGGCCCGGTCTTGAGGCAGGAACTGAGTAGTTGGTGAACTCGCTCTATGTTGTTCGTTCACTCGCGACACGGTTCCTGTCCCAAGACCGAGTCTGTGAATAT	No
ogl-miR1861k	CGGTCTTGTGGCAAGAACTGAG	3764157	3764248	92	92	100	4	0	+	MIR-10, MIR1428, MIR1428	Exonic	Yes	-58.19	GCATATTCTTAGGCCCGGTCTTGTGGCAAGAACTGAGTAGTTCGTTAACTCGCTACGCGGTTCTTGTCACAAGACCGAGTCTGTGAATATGC	No
	CGATCTTGTGGCAAGAACTGAG	6584	6675	92	84	97.8	Oglab06_unplaced162	1	-	Nil	Intergenic	Yes	-54.21	GCATATTCTTAGGCCCGATCTTGTGGCAAGAACTGAGTAGTTCGTTAACTCGCTACGCGGTTCTTGTCACAAGACCGAGCCTGTGAATATGC	No
	CGGTCTTGTGGCAAGAACTAAG	11100481	11100572	92	84	97.8	8	1	-	MIR-10, MIR1428, MIR1428	Exonic	Yes	-55.69	GCATATTCTTAGGCCCGGTCTTGTGGCAAGAACTAAGTAGTTCGTTAACTCGCTACGCAGTTCTTGTCACAAGACCGAGTCTGTGAATATGC	No
ogl-miR1861l	CGATCTTGAGGCAGGAACTGAG	9659126	9659254	129	129	100	9	0	+	MIR1428	Exonic	Yes	-63.25	TCGTGTTGCATATTCTTAGGCCCGATCTTGAGGCAGGAACTGAGTAGTTGGTGAACTCGCTCTATGTTGTTCATTCACTCGCGACACGGTTCCTGTCCCAAGATCGGGTCTGTGAATATACAAATGTGA	No
	CGGTCTTGAGGCAGGAACTGAG	16411421	16411547	127	111	97	12	2	+	MIR1428	Exonic	Yes	-60.68	GTGTTGCATATTCTTAGGCCCGGTCTTGAGGCAGGAACTGAGTAGTTGGTGAACTCGCTCTATGTTGTTCGTTCACTCGCGACACGGTTCCTGTCCCAAGACCGAGTCTGTGAATATACAAATGTGA	No
ogl-miR1861m	CGGTCTTGTGGCAAGAACTGAG	9659349	9659444	96	92	99	9	0	+	MIR1428, MIR1428	Exonic	Yes	-57.49	TTGCATATTCTTATGCCCGGTCTTGTGGCAAGAACTGAGTAGTTCGTTAACTCGTTACCCGGTTCTTGTCACAAGACCGAGTATATGAATATGCAA	No
	CGGTCTTGTGGCAAGAACTGAG	3764155	3764250	96	80	95	4	0	+	MIR-10, MIR1428, MIR1428	Exonic	Yes	-61.21	TTGCATATTCTTAGGCCCGGTCTTGTGGCAAGAACTGAGTAGTTCGTTAACTCGCTACGCGGTTCTTGTCACAAGACCGAGTCTGTGAATATGCAA	No
ogl-miR1861n	CGATCTTGAGGCAGGAACTGAG	9659127	9659254	128	96	93.8	9	2	+	Nil	Intergenic	Yes	-62.94	CGTGTTGCATATTCTTAGGCCCGATCTTGAGGCAGGAACTGAGTAGTTGGTGAACTCGCTCTATGTTGTTCATTCACTCGCGACACGGTTCCTGTCCCAAGATCGGGTCTGTGAATATACAAATGTGA	No
ogl-miR1861o	CGATCTTGAGGCAAAAACTGAG	120308	120434	127	111	96.9	7	2	+	ORGLA07G0002100, MIR1428	Exonic	Yes	-56.32	GTGTTGCATATTCTTAGGCCCGATCTTGAGGCAAAAACTGAGTAGTTGGTGAACTCGCTCTATGTTGTTCGTTCACTCGCTACACGGTTCCTGCCCCAAGATCGAGTCTATGAATATACAAATGTGA	No
	CGATCTTGAGGCAGGAACTGAG	9659128	9659254	127	107	96.1	9	2	+	MIR1428	Exonic	Yes	-62.4	GTGTTGCATATTCTTAGGCCCGATCTTGAGGCAGGAACTGAGTAGTTGGTGAACTCGCTCTATGTTGTTCATTCACTCGCGACACGGTTCCTGTCCCAAGATCGGGTCTGTGAATATACAAATGTGA	No
ogl-miR1862a	ACGAGGTTGGTTTATTTTGGGACG	18625254	18625341	88	84	98.9	1	0	+	ORGLA01G0199700, MIR1122, MIR1122	Exonic	Yes	-54.07	GTACTCCCTCCATCCCGAAATAACCAAACCTCGTAGGACATGTCACATCCTAGTACGAGGTTGGTTTATTTTGGGACGGAGGGAGTAT	EnSpm-11_OS/ DNA/CMC-EnSpm/STOWAWAY47_OS /DNA/TcMar-Stowaway
ogl-miR1862b	ATGAGGTTGGTTTATTTTAGGACG	5876510	5876708	199	119	89.9	8	2	-	MIR1122, MIR1122	Intron-exon	Yes	-81.64	GGTCATTTAGATAGAACATGTTTCATCTCAGCACGCCTACTCCCTTCGTCCCAAAATAAATCAACATTGTACAAGATTTGACACATCATAAGATTACGAATCTGGATATACTAGGATGTGTCACATCTCGTATGAGGTTGGTTTATTTTAGGACGAAGGGAGGGAGTATCTTAGATGCCTTCCGCAGTATCTTATGACC	STOWAWAY47_OS /DNA/TcMar-Stowaway
ogl-miR1862c	ACGAGGTTGGTTTATTTTGGGACG	12955908	12955996	89	89	100	10	0	+	ORGLA10G0102700, MIR1122, MIR1122	Exonic	Yes	-50.72	ACTCCCTCCGTCCCAAAATAAGTCAATCCCGTACTAGTATATGACACTTCCTAGTACGAGGTTGGTTTATTTTGGGACGGAGAGAGTAGA	STOWAWAY47_OS/ DNA/TcMar-Stowaway/EnSpm-11_OS/ DNA/CMC-EnSpm
	ACGAGGTTGGCTTATTTTGGGACG	16709451	16709538	88	56	91	1	2	+	ORGLA01G0177300, MIR1122, MIR1122	Exonic	Yes	-73.9	ACTCCCTCCGTCCCAAAATAAGCCAACCTCGTACTAGTACGTGACACATCCTAGTACGAGGTTGGCTTATTTTGGGACGGAGGGAGTA	STOWAWAY47_OS/ DNA/TcMar-Stowaway/EnSpm-11_OS/ DNA/CMC-EnSpm
ogl-miR1862d	ACTAGGTTTGTTTATTTTGGGACG	4046729	4046873	145	145	100	10	0	+	ORGLA10G0030300, MIR1122, MIR1122, MIR-26	Intron-exon	Yes	-86.04	CTACTGGCTAGTCTCGTAGCTTGCTAGGTACTCCCTCTGTCCCAAAATAAACAAAGCTAGTACGGGGATGTGGCACTTCCTAGTCCTGTACTAGGTTTGTTTATTTTGGGACGGAGGGAGTATCATAGTTTGTTACTCCTCTGGT	TREP220 DNA/TcMar-Stowaway
ogl-miR1862e	CTAGATTTGTTTATTTTGGGACGG	2124017	2124109	93	85	97.8	11	0	+	ORGLA11G0032300, MIR1122, MIR1122	Exonic	Yes	-51.54	TATTTCTTTCATCCCAAAATGAACAAATCTAGTACATTATGTGTTTGACATATCCTGTACTAGATTTGTTTATTTTGGGACGGAGGGAGTATCC	STOWAWAY47_OS /DNA/TcMar-Stowaway
ogl-miR1862f	ACGAGGTTGGTTTATTTTGA	6324249	6324323	75	63	96	1	2	-	MIR1122, MIR1122	Exonic	Yes	-30.1	TAAAATAAACCAGCCTCATAAAGAATGGGGTACATTTCTAGCACTACTAGCATGTATACGAGGTTGGTTTATTTTGA	No
ogl-miR1862g	ATGAGGTTGGTTTATTTTGA	13049101	13049222	122	114	98.4	4	1	-	ORGLA04G0088300	Intronic	Yes	-59.45	CCAAAATAAACCAACATCGTGATAGGATGTGACACATCATAGTAACGAGTCTGAACACGTAGAATGTCCAGATTCGTTGTATTAGGATGTGTCACAATTTAGTATGAGGTTGGTTTATTTTGA	STOWAWAY47_OS/ DNA/TcMar-Stowaway
ogl-miR1863a	AGCTCTGATACCATGTTAGATTAG	7906971	7907344	374	362	99.3	2	0	+	Nil	Intergenic	Yes	-118.84	CCATATCTGTAGTCTAATATGGTATCCGAGCTTATTGGTTAGTTGCTCTTGTTCCCTCAATCCCGTTTGTCTCCATCCACAACCACACGAGTGCAAAGCCTCACATTAATGTCAACAACAACTCTCATGTCATTAGCAAATCTAGTGTCTAGCATCAACACCTAGGTAGCACTTATTGGTTAAAAAGGGCATTTGCTAGGAAAAATGAGCAACCACTAGTCCACTACACGTTTGGATGCTTGACAATATGTGCGCTTTGGTGCTTGCAATAATAATGTTATGATGGAAGGTTTGTCACTAAATATTGGTTAGCAAAGTTGCAGTATGGGGAAGACCAATAAGCTCTGATACCATGTTAGATTAGTGATATGCCT	No
ogl-miR1863b.1/.2	AGCTCTGATACCATGTTAACTGTT/AGAGACTTGGCTGATGCATTACT	4320551	4320870	360	345	98	12	0	+	ORGLA12G0053500	Intronic	Yes	-141.33	CAATAGCAATGCATCAGTTACGTTTCCTACATAGTTTACATGGTATCAGAGCTGAAATCCTAAACCAATGAATGTTTATCCAGCACCAATCCCCTGCTGCTAGGAGCTGTAGCTCCCGGGGCAGTACCTAATCCGCTGCTGATCTGTTTCTAGTCATGAAAAGCACTGTGATCTGTAAGTGCTTGCTGCATGCCATGGTTTCGCCCAATTCTATGGCCATCGTTGGATTCGTGACCTGACAGTGATGCAATAATCAGCGATGGATTTGTGTTGGCTCTACTTGGGGTTGAGGATCTTAGCTGTTAGCTCTGATACCATGTTAACTGTTTAGAGACTTGGCTGATGCATTACTTTT	No
ogl-miR1864	TTGTAGTAACGTGATGGTCAATGT	12500463	12500718	256	252	99.6	2	0	-	ORGLA02G0133900	Intronic	Yes	-148.14	ACTACACATTGACCATCGCGTTACTACGCCATTCTTGAGAGACGAGAATTGAAAAGAGGTGGGCGTGGGGGGAGGTAGCAGGCGGGTTTGACCGGTGGGAGGGGGCTTTGACCGTTCTTTGACCGAAGTGGGAGGTGGGTTTTGGGCCCTAGGGAGGGGGAGGTGGGTTGGCCCATGAGAGACCTCCCCCCACGCCCACCCCTTTTTGGTTTGTGTCGCAGGAACATTGTAGTAACGTGATGGTCAATGTGTAGTA	No
ogl-miR1865	TGCCAGTGATGGTGATTCTTCGAC	30583577	30583720	144	136	98.6	3	0	+	Nil	Intergenic	Yes	-68.86	CTCGAACTACTGCCAGTGATGGTGATTCTTCGACACAGTATTCGGTGAGTTTTGGGCTTCATCATGCGGTGCTCGACATGGTGACGAAGCCTGAACTTGCCAAAGACTGTCGAAGAATCGCAGTCACTAGTTGTAATTTGACTC	No
ogl-miR1866-5p/3p	GAGGGATTTTGCGGGAATTTCACG/TGAAATTCCTGTAAAATTCCTG	6126288	6126372	85	96	96	3	0/1	+	Nil	Intergenic	Yes	-44.85	CTTTTGCACGGAGGGATTTTGCGGGAATTTCACGGGAATTGAGTTGATTCCTGAAATTCCTGTAAAATTCCTGCGTTTCAAAGGAG	No
ogl-miR1868	TCACGGAAAACGAGGGAGCAGCCA	14197	14291	169	160	95.6	ADWL01005900.1	0	+	ORGLA02G0356000	Intronic	Yes	-82.27	GGAAAGGCTTTGTAAAACACACTATTTGGCAGTTTGGAAAGCGTGCTCACGGAAAACGAGGGAGCAGCCAAGGCATTGTTCTTACCGGTTTATGATTGGCTACTTCCTCGTTTTCCGTAAACACGCTTCCCGAGCTTCTGAACGGTGTGTTTCTTGCAAAAACTTT	WANDERER_OS /DNA/PIF-Harbinger
	TCACGGAAAACGAGGGAGCAGCCA	12450360	12450529	169	160	95.6	4	0	+	ORGLA04G0081300	Intronic	Yes	-82.27	GGAAAGGCTTTGTAAAACACACTATTTGGCAGTTTGGAAAGCGTGCTCACGGAAAACGAGGGAGCAGCCAAGGCATTGTTCTTACCGGTTTATGATTGGCTACTTCCTCGTTTTCCGTAAACACGCTTCCCGAGCTTCTGAACGGTGTGTTTCTTGCAAAAACTTT	WANDERER_OS /DNA/PIF-Harbinger
ogl-miR1871	ATGGCTCTGATACCATGTTGGTTT	10984527	10984661	135	131	99.3	6	1	+	MIR-360	Intron-exon	Yes	-47.92	TAACAATGAATATATCTGTTGTTTCTCTCAAATCTAACATGGTATCGGATCCATAGGTGTAGCCATATCAATCTTAAAGCTATGGCTCTGATACCATGTTGGTTTTGAAGGAAATGACTG	No
ogl-miR1873	TCAACATGGTATCAGAGCTGGAAG	10392683	10392879	197	89	99	7	0	+	ORGLA07G0096200	Intronic	Yes	-80.71	TAGATTATGAACCTCAACATGGTATCAGAGCTGGAAGTCCTAAAGTTGACATCATGTTAGCCTGACGATGGTGGAGACCATGATAAGCTGATACCATGTATTTTGCCAACATTGTGTTTCTCCAAGATTGTGCTACATCACAAACTTAGAAAAACTTAGAACTTCTAGCTCTGATACCATGTTGAGTTTTATGGCCT	No
ogl-miR1874-5p/3p	TAGGGCTACTACACCATCCATAAG/TATGGATGGAGGTGTAACCCGATG	6225532	6225680	149	141	98.7	8	0	-	Nil	Intergenic	Yes	-58.9	ATAATCATCTATTAGTACAGTGGTGAAGACGTAGGGCTACTACACCATCCATAAGGGTTCGAATCTTCGATGTGCCTAGATAGGGTACGGTTGGATCCCATATGGATGGAGGTGTAACCCGATGCCTTTTACAAATAGATGGTTATTTT	No
ogl-miR1877	AGATGACATGTGAATAATAAGGGG	8140	8403	263	200	76	Oglab08_unplaced153	2	+	Nil	Intergenic	Yes	-79.65	ATTCTAAACTCTCAAGGGGACATTCTCTCGTTGCTTACATGTCATCTAAATGGTTATGAAAAAATTTAAAAAATTCAACTGGATAAATTAATATGTGATAGATAACTTCACAAACATGCCAGTAAAAATTAAACTTCTACAAGTTGCAAAAAAAAAACTACGGCTAATTAGCGTATATTCACAATTAATCTATCTTACTATATATTTTTTTAAAAAAAATATAACCATTTAGATGACATGTGAATAATAAGGGGATGTCCTCTT	TYPEU2 DNA
ogl-miR1879	GTGTTTGGTTTAGGGATGAGGTGG	4458092	4458241	150	146	99.3	10	0	+	ORGLA10G0033200	Intronic	Yes	-74.69	TCCAACCCATCCCACCTCGTCCCCAAACCAAACATATGCACGCAAATGGCTTGTTGAGGAATAAACATCTTGCTCCCTTGCATTCTAAACTATGATATTCTTCAAGCATATGTGTTTGGTTTAGGGATGAGGTGGGATGGGTTAGGTCCA	No
ogl-miR1880	TTCCAAGTGGGCCACTTAAGCATT	10490059	10490187	129	113	96.9	11	1	+	ORGLA11G0100300, MIR-2973	Intron-exon	Yes	-76.32	GTTCCGCTTGTGAAAATCGATTTTTCCAAGTGGGCCACTTAAGCATTCTGCCTGTAAAAGTAAAGGTATTTTCGCAGCCGGATCGCTTAAGTGGTCCACCTGGATAAATCGATTTTCGTAGGCGGATGA	CACTA-Q DNA/CMC-EnSpm
ogl-miR1882a	AGATTGCTTTCAAGGTCATTTCTT	18180084	18180246	162	151	98	3	0	-	Nil	Intergenic	Yes	-91.14	TCTGTTATCGGTACCAATATCCTAGATTGCTTTCAAGGTCATTTCTTTATGGAACCCCATTCCCATAAATTCAGTATCCAAAGATGGTTGCTGTATCTATGGGAATAAGGGTTCCATAACGAAATGATCTTGGACGCAATCTAGGAGTTTGCTGATGATAACG	No
ogl-miR1882b	AGATTGCTTTCAAGGTCATTTCTT	10526819	10526978	160	152	98.8	12	0	-	Nil	Intergenic	Yes	-91.34	TGTTATCGTTACCAATATCCTAGATTGCTTTCAAGGTCATTTCTTTATGGAACCCCATTCCCATAAATTAAGTATCCAAAGATGGTTGCTGTATCTATGGGAATAAGGGTTCCATAATGAAATGATCTTGGACGCAATCTAGGAGTTTGCTGATGATAAC	No
	AGATTGCTTTCAAGGTCATTTCTT	18180085	18180244	160	144	97.5	3	0	-	Nil	Intergenic	Yes	-90.71	TGTTATCGGTACCAATATCCTAGATTGCTTTCAAGGTCATTTCTTTATGGAACCCCATTCCCATAAATTCAGTATCCAAAGATGGTTGCTGTATCTATGGGAATAAGGGTTCCATAACGAAATGATCTTGGACGCAATCTAGGAGTTTGCTGATGATAAC	No
	AGATTGTTTTCAAGGTCATTTCTT	6641634	6641791	158	134	96.2	4	1	-	Nil	Intergenic	Yes	-88.43	TTATCGTTACCAACATCCTAGATTGTTTTCAAGGTCATTTCTTTATGGAACCCCATTCCCATAAATTCAGTATCCAAAGATGGTTGCTGTATCTATGGGAATAAGGGTTCCATAACGAAATGATCTTGGATGCAATCTAGGAGTTTGCTGATGATAACGT	No
	AGATTGCTTTCAAGGTCATTTCAT	13237	13396	160	132	95.6	Oglab04_unplaced019	1	+	Nil	Intergenic	Yes	-82.37	TGTTATCGTTACCAATATCCTAGATTGCTTTCAAGGTCATTTCATTATGGAACCCCATTCTCATAAATTCAGTATCCAAAGATGGTTGTTGTATCTATGGGAATAAGGGTTCCCTAACGAAATGATCTTGGACGCAATCTAGGAGTTTGCTGATGATAACGT	No
ogl-miR1882c	AGATTGCTTTCAAGGTAATTTCTT	7891057	7891178	122	110	97.5	7	1	+	Nil	Intergenic	Yes	-60.67	CTAGATTGCTTTCAAGGTAATTTCTTTAGGGAACCCCATTCCCATAAATTCAGTATCCAAAGCTGGTTGTTGTATCTATGGGAAAGGGTTCCCTAATGAAATGATCTTGGACACAATCTAGG	No
ogl-miR1882d	AGATTGCTTTCAAGGTCATTTCTT	8000917	8001076	160	144	97.7	2	0	+	Nil	Intergenic	Yes	-85.3	TGTTATCGTTACCAGTATCCTAGATTGCTTTCAAGGTCATTTCTTTAGGGAACCCCATTCCCATAAATTCAGTATCCAAAGATGGTTGTTGTATCTATGGGAATAAGGGTTCCCTAACGAAATGATCTTGGACGCAATCTAGGAGTTTGCTTATGATAAC	No
	AGATTGCTTTCAAGGTCATTTCAT	13237	13396	160	132	95.6	Oglab04_unplaced019	1	+	Nil	Intergenic	Yes	-82.37	TGTTATCGTTACCAATATCCTAGATTGCTTTCAAGGTCATTTCATTATGGAACCCCATTCTCATAAATTCAGTATCCAAAGATGGTTGTTGTATCTATGGGAATAAGGGTTCCCTAACGAAATGATCTTGGACGCAATCTAGGAGTTTGCTGATGATAACGT	No
	AGATTGCTTTCAAGGTCATTTCAT	12172944	12173103	160	140	96.9	7	0	-	Nil	Intergenic	Yes	-80.49	TGTTATCGTTACCAATATCCTAGATTGCTTTCAAGGTCATTTCATTATGGAACCCCATTCTCATAAATTCAGTATCCAAAGATGGTTGTTGTATCTATGGGAATAAGGGTTCCCTAACGAAATGATCTTGGACGCAATCTAGGAGTTTGCTGATGATAAC	No
	AGATTGCTTTCAAGGTCATTTCTT	18180085	18180244	160	144	97.5	3	0	-	Nil	Intergenic	Yes	-90.71	TGTTATCGGTACCAATATCCTAGATTGCTTTCAAGGTCATTTCTTTATGGAACCCCATTCCCATAAATTCAGTATCCAAAGATGGTTGCTGTATCTATGGGAATAAGGGTTCCATAACGAAATGATCTTGGACGCAATCTAGGAGTTTGCTGATGATAAC	No
ogl-miR1882e-5p/3p	AGATTGCTTTCAAGGTCATTTCTT/GAAATGATCTTGGACGTAATCTAG	7900180	7900320	141	141	100	10	0	-	Nil	Intergenic	Yes	-79	CCAATATCCTAGATTGCTTTCAAGGTCATTTCTTTAGGGAACCCCATTCCCATAAATTCAGTATCCAAAGCTGGTTGCTGTATCTATGGGAATAAGGGTTCCCTTACGAAATGATCTTGGACGTAATCTAGGAGTTTGCTG	No
ogl-miR1882e-5p/3p	AGATTGCTTTCAAGGTCATTTCTT/GAAATGATCTTGGACGTAATCTAG	18180093	18180233	141	121	96.5	3	0/1	-	Nil	Intergenic	Yes	-81.77	CCAATATCCTAGATTGCTTTCAAGGTCATTTCTTTATGGAACCCCATTCCCATAAATTCAGTATCCAAAGATGGTTGCTGTATCTATGGGAATAAGGGTTCCATAACGAAATGATCTTGGACGCAATCTAGGAGTTTGCTG	No
ogl-miR1882e-5p/3p	AGATTGCTTTCAAGGTCATTTCTT/GAAATGATCTTGGACGTAATCTAG	8000932	8001067	136	120	97.1	2	0/1	+	Nil	Intergenic	Yes	-75.97	TATCCTAGATTGCTTTCAAGGTCATTTCTTTAGGGAACCCCATTCCCATAAATTCAGTATCCAAAGATGGTTGTTGTATCTATGGGAATAAGGGTTCCCTAACGAAATGATCTTGGACGCAATCTAGGAGTTTGCT	No
ogl-miR1882f	AGATTGCTTTCAAGGTCATTTTTT	8959203	8959362	160	140	96.9	11	1	+	Nil	Intergenic	Yes	-81.72	TGTTATCGTTACCAATATCCTAGATTGCTTTCAAGGTCATTTTTTTAGGGAACCCCATTCCCATAAATTCAGTATCCAAAGCTGGTTGTTGTATCTATGGGAATAAGGGTTCCTAACGAAATGATCTTGGACGCAATCTAGGATTTTGCGGATGATAACG	No
ogl-miR1882g	AGATTGCTTTCAAGGTCATTTCTT	15806785	15806942	158	150	98.7	11	0	+	Nil	Intergenic	Yes	-79.48	TTTATCGTTACCAACATCCTAGATTGCTTTCAAGGTCATTTCTTTATGGACCCCATTCCCATAAATTCAGTATCCAAAGATGGTTGCTGTATCTATAGGAATAAGGGTTCCATAACGAAATGATCTTGGACGCAATCTAGGAGTTTGTTGATGATAAC	No
	AGATTGCTTTCAAGGTCATTTCTT	370	526	157	117	93	ADWL01009600.1	0	+	Nil	Intergenic	Yes	-82.43	TTATCGTTACCAATATCCTAGATTGCTTTCAAGGTCATTTCTTTAGGGAACCCCATTCCATAAATTCAGTATCCAAACATGGTTGTTGTATCTATGGGAATAAGGGTTCCCTAACGAAAT GATCTTGGACGCAATCTAGGAGTTTGCTAATGATAAC	No
	AGATTGCTTTCAAGGTCATTTCTT	2203	2359	157	117	93.7	ADWL01020592.1	0	+	Nil	Intergenic	Yes	-82.43	TTATCGTTACCAATATCCTAGATTGCTTTCAAGGTCATTTCTTTAGGGAACCCCATTCCATAAATTCAGTATCCAAACATGGTTGTTGTATCTATGGGAATAAGGGTTCCCTAACGAAATGATCTTGGACGCAATCTAGGAGTTTGCTAATGATAAC	No
ogl-miR1882h	AGATTGCTTTCAAGGTCATTTCTT	14731108	14731300	193	189	99.5	12	0	+	Nil	Intergenic	Yes	-90.56	CATGTCTAGAAATCTGTTATCGTTACCAATTTCCTAGATTGCTTTCAAGGTCATTTCTTTCTGAAACCCCGTTCCCATAAATTCAGTATCCAAAGCTGGTTGTTGTATCTATGGAAATAAGGGTTTTAGAATGAAATGATCTTGGACGCAATCTAGGAGTTTGCTGACGATAACGTTAGGGGTCTAGTGCAAT	ENSPM2_OS DNA/CMC-EnSpm
	AGATTGCTTTCAAGGTCATTTCTT	10526812	10526819	193	189	99.5	12	0	+	Nil	Intergenic	Yes	-96.54	TCTAGAAATCTGTTATCGTTACCAATATCCTAGATTGCTTTCAAGGTCATTTCTTTATGGAACCCCATTCCCATAAATTAAGTATCCAAAGATGGTTGCTGTATCTATGGGAATAAGGGTTCCATAATGAAATGATCTTGGACGCAATCTAGGAGTTTGCTGATGATAACGTTAGGGATCTTGGATAGGAAG	ENSPM2_OS DNA/CMC-EnSpm
ogl-miR1883a	ACCTGTGACAGGCCGAGAATGGAA	10125287	10125404	118	110	98.3	11	1	+	SNORA54	Intron-exon	Yes	-91.08	ACCCGTCACTGGTATCTAGTCACCTGTGACAGGCCGAGAATGGAACCCGTCAAAGGGACACCTCTGACGGGTTCCATTCTCGATCCATCACAGGTGACTAGATGCCTGTGACGGCCCG	ENSPM4_OS DNA/CMC-EnSpm
ogl-miR1883b	ACCTGTGACGGGCCGAGAATGGAA	7530108	7530243	136	124	97.8	11	0	-	Nil	Intergenic	Yes	-98.39	CGGTTGCAGCCCGTCACAGGTATCTAGTCACCTGTGACGGGCCGAGAATGGAATCCATCAGAGGAACACACCTCTGTCAGATTCTACTTCCTGCCCATCACAGGTGACTAGATACCTGTGACGGGCCGCAACTTAC	ENSPM4_OS DNA/CMC-EnSpm
ogl-miR2055	TTTCCTTGGGAAGGTGGTCTC	158242	152926	100	89	97.8	9	1	-	ORGLA09G0001300	Exonic	Yes	-35.35	AGAAGATGGAGGCACCAGCCCAAGGAAACACAGACATTGACAAGCAATTCAAGGAGAAGATTGCGTCCTACATTTTCCTTGGGAAGGTGGTCTCAGTTCTG	No
ogl-miR2093-5p/3p	GTGCATTAATTGGAAGAACA/ACATCTTCCAATTAATGCAT	11868982	11869035	54	54	100	5	0	-	Nil	Intergenic	Yes	-24.39	GATGTGTGCATTAATTGGAAGAACACATCTTCCAATTAATGCATTCTTCCTAGATTAA	No
ogl-miR2096-5p/3p	TGCCGATTTCCCCCTCGGGCG/CCTGAGGGGAAATCGGCGGGA	4770480	4770716	237	229	99.2	1	0	+	Nil	Intergenic	Yes	-144.86	GACGCCGCACTGCCGATTTCCCCCTCGGGCGAGCCATCGGAGCGGGGGCCGTTGGCTCCCAAAGCAGACGCGAGAATTCACTGAAATTACCGCGCCATCTTATCTCCCCAAGTTGAAGAATATAATTCGGGCGCAGTAATTTTTAGTGAATTCATGTGTCTACTACTACATATGTCTGCTTGGGAGCCAACCGCGTTTCGACGGCTCGCCTGAGGGGAAATCGGCGGGAGGCGTTTG	No
ogl-miR2118a	TTCTCGATGCCTCCCATTCCTA	14204816	14204994	179	179	100	4	0	-	MIR2118, MIR2118	Exonic	Yes	-79.83	GGGAAGAGGAAGAAAGAGAGGCTCCAAGAGTAGTAGGACTGGGAACATATGAGAAAGCATGAGCTCTATCCATCTATCCATCCCCTCCCATTCGCTAGAATGTTGCAGGTGGAGATTTCGCTCTTATGTTTTCTCGATGCCTCCCATTCCTATCGTTCTTGGAACTTCCTTCCTCTTCC	No
ogl-miR2118c	TTCCCGATGCCTCCTATTCCTA	14209824	14209922	97	94	99	4	0	-	MIR2118, MIR2118	Exonic	Yes	-39.74	TGGGAATAGGAACATGGAGGAAAGCCTAAAGCTAAATTTTCTGCCTCCAGTATTGGAGCTAGAGATTTGCTCAGTTTTCCCGATGCCTCCTATTCCTA	No
	TTCCCGATGCCTCCTATTCCTA	6232707	6232806	97	97	100	4	0	-	MIR2118	Exonic	Yes	-40.85	TGGGAATAGGAACATGGAGGAAAGCCTGAAGCTAAATTTTCTACTCCAGTATCGGAGTTAGAAATTTGCTCTGCGTTTTCCCGATGCCTCCTATTCCTA	No
ogl-miR2118d	TTCCTGATGCCTCCCATGCCTA	14209545	14209720	176	168	98.9	4	0	-	MIR2118, MIR2118	Exonic	Yes	-101.53	GTGGATCAGGAAGAGGAAGAAAAGAGGGTCTGAGAACGGTGGGCATGGGAACATGGAGGAAAGCCCAAACTCTTCTTCGCCTCTAGAACTAGGGGCTGAGATTTGGTTTCCTTGTTTTCCTGATGCCTCCCATGCCTATTGTTCTCAGATGCTCCTTCCTCTTCCTTTTGATTCGC	No
ogl-miR2118e	TTCCAAATGCCTCCTATGCCTA	14209284	14209460	177	165	98.3	4	2	-	MIR408, MIR2118, MIR2118	Exonic	Yes	-78.8	AGTGAGTCGGGAAGAGGAAGAAAAGAGAGTCTAAGAGCAGCAGGCATGGGAACATGGAGGAAAAAACATATATAGTTTTCTTCCCCTCTAAAGTTAGAGGTTGAAATTTGCTGTGTGTTTTTCCAAATGCCTCCTATGCCTACAGTTCTTAGGCACTCCTTCCACTTCCTGTTGGCTT	No
ogl-miR2118f	TTCCTGATGCCTCCCATTCCTA	14212358	14212526	169	165	99.4	4	0	-	MIR2118, MIR2118	Exonic	Yes	-88.84	GTGAGCCAGGGAAGAGGAAGAACGAGAGGGTTCAAGAGCAGTGGGAATGGGAACATGGAGGAAAGCATGAGCTCTAAATTTCCTCCAAAGGAGATCCTGCTTTGTGTTTTCCTGATGCCTCCCATTCCTATTGTTCTTGGGTGCTCCTTCCCCTTCCTTCTTGGCTTGC	No
ogl-miR2118g	TTCCTAATGCCTCCCATTCCTA	14212158	14212313	156	156	100	4	0	-	MIR2118, MIR2118	Exonic	Yes	-85.06	ACTTGGGAAGAGGAAGACAGAGGGTCTAAGAGCTGTAGGAATGGGAACATGGAGGAAAGTGCAAGCTCCATGTTTGTGGAGACTTGGCTTGCAACTTTCCTAATGCCTCCCATTCCTATTGTTCTTAGGTGCTCCTTCCTCTTCCTTTGGTCTCAC	No
ogl-miR2118h	TTCCTGATGCCTCTCATTCCTA	14214488	14214644	157	145	98.1	4	0	-	MIR2118, MIR2118	Exonic	Yes	-73.03	GGAAGAGGAAGAAAGAGAGGATCTCAGAAATGTAGGAATGAGAACATGAAGGAAAGCCTAAGAGCTAATGTCTCCTCTACATTGGAGGTGGTGACTTAGTTTCATGTTTTCCTGATGCCTCTCATTCCTATGGTTCTAGGGTGCTCCTTCCTCTTCC	No
ogl-miR2118i	TTCCTAGTGCCTCCCATTCCTA	14214222	14214402	181	173	98.9	4	0	-	MIR2118, MIR2118	Exonic	Yes	-99.26	GCAAGTAAGGAAGAGGAAGAAACTGAGTGTCTAAGGGCAGTCGGAATGGGAACATTGAGGAAAGCCTACAGCGTCTTTCTCGTCCACTAGAAGTGGGGGGTAAAGATAATGTTTTTGTGTTTTCCTAGTGCCTCCCATTCCTATTGTCCTTAGATACTCCTTCCTCTTCCTTTCAGCTTGC	No
ogl-miR2118j	TTCCTGATGCCTCCCATTCCTA	14216432	14216602	171	163	98.8	4	0	-	MIR2118, MIR2118	Exonic	Yes	-72.21	GGTGAGCCAGGAAGAGGAAGAGAGACTCTAAGAGCAGTAGGAATGGGAACATGAAGGAAAGCCAAATTAAGCTCTAACCTCTGGTGTTGGAGATTTGGTCTGATGATTTTCCTGATGCCTCCCATTCCTATAGTTCTTAGGTGCTCGATCCTCTTACTTTCAGCTAACACC	No
	TTCCTGATGCCTCCCATTCCTA	14220696	14220867	171	131	93.4	4	0	-	MIR2118, MIR2118	Exonic	Yes	-83.72	GGGTGAGCCAGGAAGAGGATAGAGACTTTAAGAGCAGTAGGAATGGGAACATGAAGGAAAGCCAAACTAAGCTCTAACTCCTGGAGTTGGAGATTTGGTATGATGATTTTCCTGATGCCTCCCATTCCTACAGTTCTTAGGTCCTCGTTCCTCTTACTTTCGGCTAACACC	No
ogl-miR2118k	TTCCTGATGCCTCTCTTTCCTA	14218789	14218965	177	173	99.4	4	1	-	MIR2118, MIR2118	Exonic	Yes	-86.48	GCAAGCCAGGAAGAGGAAGAAAGAGAGTATCTCAGAATTGTGGGAATGAGACCATGAAGGAAAGCCTAAGCTCTATTGTCCCCTCTAGTATTGGAGGTGGAAACTTAGTTTCATGTTTTCCTGATGCCTCTCTTTCCTATTGTTCTTAGGTGCTCCTTCCTCTTCCTTTTGGCTTGC	No
ogl-miR2118l	TTCCTAATGCCTCCCATTCCTA	14218553	14218729	177	157	97.5	4	1	-	MIR2118, MIR2118	Exonic	Yes	-83.86	AGCGAGTTAGGAAGAGGAAGAAATTGAGTGTCTAAGAGCAGTGGGAATGGGAACATTAAGGAAAGCCTACAGTATTTTCTTCTCCACTAGAATTAGGGGTGAAGATAATTCTTTTGTGTTTTCCTAATGCCTCCCATTCCTATTGTTGTTAAATACTCCTTCCTCTTCCTTTTGGCT	No
ogl-miR2118m	TTCCTGATGCCTCCCATTCCTA	14220696	14220865	170	150	97.1	4	0	-	MIR2118, MIR2118	Exonic	Yes	-83.61	GGTGAGCCAGGAAGAGGATAGAGACTTTAAGAGCAGTAGGAATGGGAACATGAAGGAAAGCCAAACTAAGCTCTAACTCCTGGAGTTGGAGATTTGGTATGATGATTTTCCTGATGCCTCCCATTCCTACAGTTCTTAGGTCCTCGTTCCTCTTACTTTCGGCTAACACC	No
ogl-miR2118n	TTCCCGATGCCTCCCATTCCTA	14223589	14223765	178	168	98.5	4	0	-	MIR2118, MIR2118, MIR408	Exonic	Yes	-90.21	GTGAGCCAGGAAGAGGAAGAAAGAGAAAGCCTAAGAGCAGTGGGAATGGGAACATGGAGGAAAGCCTAAAAACCAAATTTCTTCCTCAGCAATGGAGGTGGAATTTGGTTTGGTTTTTTCCCGATGCCTCCCATTCCTATCGTTCTTAAGCACTCCTTCCTCTTCCTTTCAGCTCGC	No
ogl-miR2118o	TTCCTGATGCCTCCCAAGCCTA	14223367	14223521	155	139	97.4	4	1	-	MIR2118, MIR2118, MIR408	Exonic	Yes	-95.65	GGAAGAGGAAGAAAAGAGGGCCAAGGAGCAGTGGGCATGGGAACATGAAGGAATGCTTAAGCCCCTCTCCAATCCTCAGATGAGATTGGAGATGGAGTTATGAGTTTTCCTGATGCCTCCCAAGCCTATTGTTCCTTGGTGCTCCTTCCTCTTCC	No
ogl-miR2118p	TTCCCGATGCCTCCCATGCCTA	6229395	6229568	170	170	100	11	0	-	MIR2118, MIR2118	Exonic	Yes	-91.77	GTGGGTCAGGAAGAGGAAGAAAAGAGTACCTAAGAGTAGTGGGCATGGGAACATGGAGGAAAGTTCAAACTCTTCTTCCCCTCTAAATTAGGGGGGTCGACTTGTTTTGATGTTTTCCCGATGCCTCCCATGCCTATTGTCCTTAGGTGCTCCTTCCTCTTCCCTTTGGCACAC	No
ogl-miR2118q	TTCCCGATGCCTCCTATTCCTA	6232670	6232846	177	177	100	11	0	-	MIR2118, MIR2118	Exonic	Yes	-83.11	GTGAGCAGGGAAGAGGAAGAAAGAGAGCCTCTAAGAGCGATGGGAATAGGAACATGGAGGAAAGCCTGAAGCTAAATTTTCTACTCCAGTATCGGAGTTAGAAATTTGCTCTGCGTTTTCCCGATGCCTCCTATTCCTACCGATCTTAGGTACTCCTTCCTCTTCCTTTAAGCTCAT	No
ogl-miR2118r	TTCCCAATGCCTCCCATGCCTA	6232183	6232357	175	175	100	11	0	-	MIR2118, MIR2118	Exonic	Yes	-80.56	GTGAGTCGGGAAGAGGAAGAAAAGAGGGTCTAAGAGCAGTGGGCATGGGAACATGGAGGAAGAACATGTACTTTTCTTCCCTCTAAATTTAGAGGTTGAGATTTGCTAAGCATTTTTCCCAATGCCTCCCATGCCTACAGTTCTTAGGTACTCCTTCCCCTTCCTGTTGGCTTGC	No
ogl-miR2120	AAAGATCTTTAGTCCCGGTTGTTG	122	203	73	66	97.9	4	1	-	Nil	Intergenic	Yes	-48.68	AACATCCGGGAGTAAAGATATCTTTACTCCCGGTTCGTAACAACAACCGGGAGTAAAGAAAAGATCTTTAGTCCCGGTTGTT	SPMLIKE DNA/CMC-EnSpm
ogl-miR2121a	AAAACGGAGCGGTCCATTAGCAT	11607565	11607684	120	114	99	1	2	+	Nil	Intergenic	Yes	-71.27	GTGCTAATCTATCGCTCCGTTTTCCGTGCGGAACACAACCGCGGCCTTAGGCTGTGTTCCCATCTACCAGATGGGAACTCATTTCCCCTGCACGGAAAACGGAGCGGTCCATTAGCATGT	No
ogl-miR2122	TTTTAAAAATGACCTTTTGTTC	8087135	8087342	212	170	96	2	2	+	Nil	Intergenic	Yes	-109.22	TTTTAAAAATGACCTTTTGTTCAGCGCAAAATCGTATAGCGCTGAACTTAGACACCTCAGCGCCACGTTAACTGACGCTGAATACCGTGCCACCATGAATAGGAGGCTAAGTCAGCGTGCCAACGTACATTCAGCGTCGTGCTATTTAGCGCTGAGGTGTCTAAGTTTAGCGCCATATGATTTGGCACTGAACAAAATGGTAATTTTTTAAA	MDR2 DNA/MULE-MuDR
ogl-miR2275a	TTTGGTTTCCTCCAATATCTCA	711673	711833	161	161	100	8	0	+	Nil	Intergenic	Yes	-64.04	AGCTTAGCTAGGCATCACAAACCATAATCTTTGGCAGTTGAATTTGAGGTTTGGATGGGACCAAATCTTACTGCAGACTTGCAGATTAACGCAAGATTTGGTTTCCTCCAATATCTCATGTTCAGTTGTCAGACAGTGAATAATGGTGCAATTAGTGAGCT	No
	TTTGGTTTCCTCCAATATCTCA	709180	709321	142	118	95.8	8	0	+	Nil	Intergenic	Yes	-58.19	AACCATAATCTTTGGCAGCTGAATTTGAGGTTTGGATGGGACCAAATCTTACTGCAGACTTGCAGAGCAAGACAAGATTTGGTTTCCTCCAATATCTCATGTTCAGTTGTCAGACAGTGAATAGTGGTGCAATTAGTGAGCT	No
ogl-miR2275b	TTTGGTTTCCTCCAATATCTCA	709192	709291	100	100	100	8	0	+	Nil	Intergenic	Yes	-51.07	TGGCAGCTGAATTTGAGGTTTGGATGGGACCAAATCTTACTGCAGACTTGCAGAGCAAGACAAGATTTGGTTTCCTCCAATATCTCATGTTCAGTTGTCA	No
	TTTGGTTTCCTCCAATATCTCA	711704	711803	100	80	95	8	0	+	Nil	Intergenic	Yes	-45.88	TGGCAGTTGAATTTGAGGTTTGGATGGGACCAAATCTTACTGCAGACTTGCAGATTAACGCAAGATTTGGTTTCCTCCAATATCTCATGTTCAGTTGTCA	No
ogl-miR2275c	AGAATTGGAGGAAAACAAACTGA	13100510	13100614	109	103	98.6	7	0	+	Nil	Intergenic	Yes	-46.19	ACTGGAAGTGAGAATTGGAGGAAAACAAACTGATTGCTGGTTGATGCTTGCAACAGTGTGGCAAACAATGTTCAGCTTGTTTTTCTCCAATATCTCACCTTCAGG	No
ogl-miR2275d	CTTGTTTTTCTCCAATATCTCA	2784205	2784331	127	127	100	8	0	-	MIR-268	Intron-exon	Yes	-56.99	TTGTTCAGGCACTGGAAGTGAGAATTGGAGGAAAACAAACTGATTGCTGGTTGTTGTTTGCAACAGTGTGGCAAACAATGTTCAGCTTGTTTTTCTCCAATATCTCACCTTCAGGTTGATTGCTTGA	No
	CTTGTTTTTCTCCAATATCTCA	13100498	13100624	127	119	98.4	7	0		Nil	Intergenic	Yes	-52.34	TTGTTCAGGCACTGGAAGTGAGAATTGGAGGAAAACAAACTGATTGCTGGTTGATGCTTGCAACAGTGTGGCAAACAATGTTCAGCTTGTTTTTCTCCAATATCTCACCTTCAGGTTGATTGCTTGA	No
ogl-miR2863a	TTGTCCCATTCTAGTTTAGCT	24925156	24925276	121	121	100	3	0	+	ORGLA03G0274100	Intronic	Yes	-59.96	TGGGTACCCATTGTCCCATTCTAGTTTAGCTAAATGAACTACTACAGGGAGTAAATTCTATGGACCAGGAAAAGTGAGTTTTAGTTAATTTAGTTGAGCTAGAATGGGTCAATGGGTACCT	No
ogl-miR2863b	TTCGTTTATTTGGACTAGAGT	3735872	3735969	98	98	100	2	0	-	Nil	Intergenic	Yes	-40.05	TCCTTTACCCACACTAGTTCAACTAAATGAACTAAATTTCACTTTTAGAATCACAAAAAATGAAATGTAGTTCGTTTATTTGGACTAGAGTGGGTCAATTA	No
ogl-miR2863c	TTAGTAGGACTAGAATGGGCCAAA	23881646	23881755	110	110	100	2	0	+	Nil	Intergenic	Yes	-58.44	GGGTAATTTCTTGACCCACTTTAGTTCAACTAAAATGAACTAAGTTTCACTTTTAGAGAGTCTAAAGTGAAATTTAGTTCATTTAGTAGGACTAGAATGGGCCAAAGAATACCCA	No
ogl-miR2866	TCTAGTTTGTGTTCAGCATC	6747624	6747724	101	97	99	3	0	-	ORGLA03G0095300	Intronic	Yes	-59.2	ACCCTTTTTCTCTAGTTTGTGTTCAGCATCTATGTCAACTATGATGCTGAACACAAACTGACACAGATGCTGAGCACAAACTAGAGAAAAAGGGTCATATT	No
ogl-miR2867-5p/3p	TGTGCCATCCCACACATCCCGA/CCAGGACGTGTGGGATGGCA	12175795	12175895	101	101	100	11	0	+	ORGLA11G0113000	Intronic	Yes	-60.76	CAATTGACGGCGTGTGCCATCCCACACATCCCGATCATGGCGTGTGACACAACTGGATGTGCGTGCCACGACCAGGACGTGTGGGATGGCACATGTTGTCA	No
ogl-miR2868	TTGGTTTTGTGTAGTAGAAA	13748399	13748479	81	81	100	11	0	+	ORGLA11G0123600, MIR-15	Intron-exon	Yes	-37.74	TCTTTTGTCCTTGGTTTTGTGTAGTAGAAAATGCCCACTTCATTTTTCTATTGCACAAAACCAAGGAGAAATGTACACATA	No
ogl-miR2869	TCCCGACATTAAATTCTGGGC	20691285	20691445	161	161	100	5	0	-	ORGLA05G0209300	Intronic	Yes	-83.11	GGGAGGAGGAGCTTCCCAGGATTTAATTTTGGGAGGTGGTGAGTACTAAGGAGAACAGTATGTTGTTCAGCTGGCAGGAGCTGCAAGGAGCAAGCCGCTGGCCAGGGTTTGATCCTTGGTACTCATTACCTCCCGACATTAAATTCTGGGCAGGATTAAGT	No
ogl-miR2870	TAATCAGTTTGGGGAGACAAA	19443740	19443900	161	161	100	1	0	-	ORGLA01G0209900	Intronic	Yes	-60.7	CTTGTACTTCAGTTTGTCTCTCCAAACTAATTAGTCCAATGAACTTCTGATTACAAATGAGTAACCACTAACTTCTGAGTTCTGATTATGGAGATATAACTATTGCAATTTCTTTCCAAAGTTCATTGCACTAATCAGTTTGGGGAGACAAACTGAAATGC	No
ogl-miR2871a-5p/3p	GACCGTAGAAACTAGCATAGAAAA/TATTTTAGTTTCTATGGTCAC	3245763	3245883	121	121	100	5	0	+	OBART05G04600	Intronic	Yes	-45.89	CATGGTGACCGTAGAAACTAGCATAGAAAAAAGTAGATATCTCAAGTGACTTTGTTCATTTACGTTGGGATAGACAAGTAACTACCTTTTCTATTTTAGTTTCTATGGTCACTTTGGTGGC	No
ogl-miR2871b	TATTTTAGTTTCTATGGTCAC	4957625	4957765	141	99	99	4	0	+	Nil	Intergenic	Yes	-78.02	ATGGCTGCCCACCATGGTGACCGTAGAAACTAACATAGAAAAAGAGGTAGATATCTCAAGTGACTTTGTTCATTTACGTTGGGATAGACAAGTAACTACCTTTTCTATTTTAGTTTCTATGGTCACTATGGTGGCAGCCATGA	No
	TATTTTAGTTTCTATGGTCAC	3245751	3245889	141	96	96	5	0	+	Nil	Intergenic	Yes	-70.06	ATGGCTGCCCACCATGGTGACCGTAGAAACTAGCATAGAAAAAAGTAGATATCTCAAGTGACTTTGTTCATTTACGTTGGGATAGACAAGTAACTACCTTTTCTATTTTAGTTTCTATGGTCACTTTGGTGGCAGCCATG	No
ogl-miR2872	TGGGGTTCTACAAACCGAACT	2125781	2126140	360	352	99.4	11	0	+	ORGLA11G0032300	Intronic	Yes	-131.37	CTTAGATTATTTCATAGTTCGGTTTGTAGAATCCCATCTTTGAGTTCTTGATTAATCACTCATCTGCAATTGATGGCAACAGGATGCTCGATCTTCCATCAGGTAAAGATAACTCTTGATTTGGCGAAAACTTGTCACACATGATTTGACTTTCGATCAACACGATCTAAACTTGCAATTTCAGCACCATGTCTTTTCTAGTTACCAACCGTGCCGAAATCTGATTGGCCTTCACTGAGAAGGCTAATCCTTGCATGCGAATCGAAGAATACAAGCAAGAAAAAGGTAGATTGTAGCTCAATTGCAGATGAATGATTTAGCACTCGAAGTTGGGGTTCTACAAACCGAACTAGTGGTGAA	SZ-39_LTR/ LTR/Gypsy/SZ-42_LTR/ LTR/Gypsy
ogl-miR2873c	CAAATGAAGTTGAGTTTGGAC	19699739	19699859	122	110	97	7	0	+	ORGLA07G0191400	Intronic	Yes	-49.79	TTACCAAAACTCAACTTTATATGGGAGAAAAAAAAGATAAATTTCTGGTGAATAGTGACAGGGTATTATTCATTTGAAATTTGTTATTTTTGTTTCTTTCAAATGAAGTTGAGTTTGGAC	TYPEU4 DNA
ogl-miR2874	ATGTGAACAGTGTCAAACAGTGTC	11452564	11452664	101	89	97	8	0	+	ORGLA08G0103400	Intronic	Yes	-60.85	ACACTATTTTTGCACTGTTTGGAACTGTTCATAGGTTGGTTCCCGGCAGTAAAACTGCTGGAACTAACATGTGAACAGTGTCAAACAGTGTCAAATAGTGT	No
ogl-miR2876-5p/3p	AATTGCTGGCAGCACTGTTTA/TTCCTATATGAACACTGTTGC	76858	77038	181	181	100	Oglab01_unplaced046	0	+	Nil	Intergenic	Yes	-59.74	TTTTTGAGGAAATTGCTGGCAGCACTGTTTATATAGAAATTTCTGTAAAATAATTGCTCCTGAGCTTGTGTTTGTCATAAATGTTAGTTGTTACTGTAGATGTTTCTTTCCTTAAAAGTTTCCCTAAACATTCTTGCTTGTTTACAGGAATTCCTATATGAACACTGTTGCCAGCAATTTG	No
ogl-miR2876-5p/3p	AATTGCTGGCAGCACTGTTTA/TTCCTATATGAACACTGTTGC	173079	173259	181	181	100	Oglab06_unplaced167	0	+	Nil	Intergenic	Yes	-59.74	TTTTTGAGGAAATTGCTGGCAGCACTGTTTATATAGAAATTTCTGTAAAATAATTGCTCCTGAGCTTGTGTTTGTCATAAATGTTAGTTGTTACTGTAGATGTTTCTTTCCTTAAAAGTTTCCCTAAACATTCTTGCTTGTTTACAGGAATTCCTATATGAACACTGTTGCCAGCAATTTG	No
ogl-miR2877	TTGCATCCTCTGCACTTTGGGCCT	20492016	20492376	361	353	99.4	4	0	-	ORGLA04G0191000, MIR1122	Intron-exon	Yes	-183.03	AATCTTGGTTTAATGTATCATCCGATGTCCAAAGTGCAGATGACGCAGCTTGGGTGCTGATGTGGCAATCCATGGTGGTGAGAATTTTGCATTTAGCCCCCTCATGCTACAGTATGCCTTCAAGTCTACTCCCACCACTCCCAAATCTTTTGGTGCATGGCTTAAACTATGAATTTGCTGGATGCTGAGAAATTCATATTTGTTGATTTGGGGTGGTAGGAGTCGATTTCGGGGCATACTATAGTGAAGAGGCGTAAGTGCAAAATTCTCGTCACTGTGGACAAGCCTGAGTTGCATCCTCTGCACTTTGGGCCTCGAGTGATACATTAAACCAAGATTAAGGGTGTTTTTTAGAGGGAAA	CLOUD-5 DNA/MULE-MuDR
ogl-miR2878-5p	TACATGTATAAAATTCTGAGGATG	1476983	1477079	97	81	95.9	Oglab08_unplaced138	0	-	ORGLA08G0234600	Intronic	Yes	-59.9	ATAATGTATCTTTAGTTCTTTACATGTATAAAATTCTGAGGATGTTATATATATGACATCCTCGGGATTTTATGCATGTAAAGAACTAAACATACATGC	No
ogl-miR2879	GCCAGATGTGTTAAAATAATGACC	15412255	15412555	301	301	100	2	0	-	Nil	Intergenic	Yes	-86.96	TGCCCAGACGCGCTCTGGTCATTATTCTAACATATCCGGATCAACTGGAGAGAGAATTTTTAGAAAGGATGTTTGTGCACTTGTTCAACCTGTTTAACAATCACAATCAGATCACAAAAGATTATACTGACACTAAATTCATCTGATCTAGTACTTTATTTTTCCGCATAATGCCTCTTGTTTTGACTACTTGATCATTTTTAGATGTTTGTCAATGGATGGCACGAGGGTAAAAGCGCCATTTATAAAATTTAATCTCTCCAATTGAGCCAGATGTGTTAAAATAATGACCATAGTATGT	No
ogl-miR2880	ACGGTATCCCGTTCGGACAGGATG	21384650	21384829	180	172	98.8	3	0	+	MIR-624	Intron-exon	Yes	-119.11	ATGCTACAGGACGGTATCCCGTTCGGACAGGATGATACCTCAGAGGTATCGTCTGATACCCAGGTATGCCAATACCTAGTAGGTATTGGCGATACCTTGAGGTATCATCATGTCCAAACGGGGTATCAGCCGATACCTTAGATGATCATCCTGTCCGAACGGGAAACCGTCCCGTAGCAT	OSTE26 Satellite
ogl-miR2907c	GGCAGCCGGGCGAGGGCCTCGG	390	465	76	68	97	ADWL01007359.1	1	+	Nil	Intergenic	Yes	-48.96	GGCAGCCGGGCGAGGGCCTCGGGGCGAAGCCGTGGGAGAGCCCGAGGGGGTGACGTCATGCCCCGAGGCCCCCCCCCCCCACGCCGCTTCT	Atlantys-2-LTR_OS /LTR/Gypsy
ogl-miR3979-5p/3p	TCTCTCTCTCCCTTGAAGGC/CTTCAGGGGAGGAGAGAAGC	14903591	14903701	114	107	99.1	11	0/1	+	MIR473	Intron-exon	Yes	-61.52	GGCTTTCTTGGATCTCTCTCTCCCTTGAAGGCTATCTCATGGAGGTTTGATGTACACCATTGTTGCCTAAGAAACTGAGAAAGCCTTCAGGGGAGGAGAGAAGCCAAGCAAGCC	No
ogl-miR3980a-5p/3p	AATTGACGGCCTCAATCAGGG/CTGGCCGAGGCCGTCGATTCT	19783002	19783193	192	164	96.4	2	2	-	Nill	Intergenic	Yes	-118.79	GCGGCGTCTTCCTCTTCTTCGCCTTAGGAGAATTGACGGCCTCAATCAGGGGCGCCTTCCCCTTGAGCTCGGGAGACGCATTCTGCTTTGGCTGGGGGCGCAGGCTCCGGCGGCCCCTCATCGTCACCGGAATCAGACACTTCGTCCTGGCCGAGGCCGTCGATTCTCCTAGCGGGAAGAGGAAGACGCCGC	No
ogl-miR3980b-5p/3p	AATTGACGGCCTCAATCAGGG/CTGGCCGAGGCCGTCGATTCT	19783002	19783193	192	164	96.4	2	2	-	Nill	Intergenic	Yes	-118.79	GCGGCGTCTTCCTCTTCTTCGCCTTAGGAGAATTGACGGCCTCAATCAGGGGCGCCTTCCCCTTGAGCTCGGGAGACGCATTCTGCTTTGGCTGGGGGCGCAGGCTCCGGCGGCCCCTCATCGTCACCGGAATCAGACACTTCGTCCTGGCCGAGGCCGTCGATTCTCCTAGCGGGAAGAGGAAGACGCCGC	No
ogl-miR5078	CCTCGTTCGACCGTGGCATTT	16920792	16921226	435	403	98.2	5	0	-	ORGLA05G0159600	Intronic	Yes	-255.1	GGCTACGATAAAATGCCACGGCTAAATAGGGGGTGTTCGCTAGAATGCCATCGTGGACGGTATTTCCCTTGGATCTTCTTCTTCCTCCAACACCGGCCAATTCCCTCCATGTCATGTCGTCGTCCCATGGCAGAGCGCTCCAACCTGGCGCATCCGATGAAGTAGCCGTCGCTGCATACGCATTGGTTACAGCAGCACCAGCACTACAGGATGCCATCGCCGCCGAGCACGAATGTGAAGCAGAGCTCCTTGTCTTGGCAGTCAGGCACTGGTGGTGGGCATCATGAGCTGCTGCTGGAGCCAACTATGGCATGACATGGAGGGGAATGACCAGCACCCAACGTTGAGGGAGGAAGAGAAGATCCAAGGGCAATATCGTCCACGATGGCATTCTAGCGA…	No
ogl-miR5143a	TGTGGTATGTTGGCAATGTAGGAA	6533804	6534012	209	201	99	1	0	-	ORGLA01G0088000	Intronic	Yes	-70.85	CCTCATGCTTCCTCATTGACCAATATACCACAAAACGCTACAATGTTGGCCTCTTTACCACTATCAAGACACTTCTCCCAGTCCATTTTGTCTGTTGAGCATCAGGACATTAATAAGTGTGGAGTGCCTTGCTCTACATCATCCTCTGTAAACAGTCTGGGGTTGCAGTTTTATGTGGTATGTTGGCAATGTAGGAAGTCTGAATCGTA	No
ogl-miR5143b	TGTGGTATGTTGGCAATGTAGGAA	6532505	6532695	191	191	100	1	0	-	ORGLA01G0088000	Intronic	Yes	-61.6	TGACTCATGCTTCCATGTTGACCAACATACCACCAAAATATTATGATGTTCGCATGTTGCCCTGTTTACCACTATTAATCAAGACACTCCCCCTCCTCTCTTTTGTTTTCCTGGTGAACATCAATATATTGGTAAACAGGCTAAGGTTGTAATTTTCTGTGGTATGTTGGCAATGTAGGAAGTCTGAATGG	No
ogl-miR5144-5p/3p	TTCTTGTGCTGCTGAAGAGAC/TCTCCTCAGCAGCACAAGAAG	18055000	18055422	423	419	99.8	1	0	-	ORGLA01G0192300	Intronic	Yes	-202.98	TCCATATTATTCTTCTTGTGCTGCTGAAGAGACTCACCGACCTCCGGCGGCGGCGTCTTCTTCTTCCCATTGAAGGTCTCGGTCTTCTCCTTCAGCTCCTGCGGCATGGGACGACGAGGTGGAGCTCGAGTCCTCGAGGAACTTGTGCCGCATGGGACGCCCACCAAGAAAGCCCCCCTCGTCGCCCCGCCACCGCCACCGCCGCCGCCGAACAACCAAGAGTCTGAATCTGATTCTGATTCCGATGACGGCCAAAAGTCCGATTCCAGTGACGACGAGGCGCTGCCGGTGCCGAACCCAGCGCTTCAGGCCAACAAGAATGTGCCTCCGTCCGATGATGATGAGGATGACGACCAAGAGTCCGATTCCGGTGATGCCCGAGGTCGGTGAGTCTCCTCA…	Simple_repeat
ogl-miR5145	ACCTGTTTGGATCCTTGAGGGCTA	16109180	16109261	80	44	88.8	7	1	+	Nil	Intergenic	Yes	-35.19	GCCCACCTGTTTGGATCCTTGAGGGCTAATTTGAGGCTAAAAGGTGAGGGCTAAACATTAGCCCATGGAACCAAACAGGGCC	No
	ACCTGTTTGGATCCTTGAGGGCTA	21092693	21092774	80	44	88.8	2	1	+	Nil	Intergenic	Yes	-35.19	GCCCACCTGTTTGGATCCTTGAGGGCTAATTTGAGGCTAAAAGGTGAGGGCTAAACATTAGCCCATGGAACCAAACAGGGCC	No
ogl-miR5148a	TGAGGGGTAGAAATGTCATATCAT	9243538	9243613	76	76	100	3	0	-	Nil	Intergenic	Yes	-35.59	ACACGATATGACGTTTGTACCCCTCACAAGTACAAATATAATGCATGTCAATGAGGGGTAGAAATGTCATATCATGT	OSTE9 /DNA
	TGAGGGGTAGAAATGTCATATCAT	2312169	2312244	76	72	98.7	11	0	-	Nil	Intergenic	Yes	-37.01	ACACGATATGACGTTTGTACCCCTCACAAGTACAAGTATAATGCATGTCAATGAGGGGTAGAAATGTCATATCATGT	OSTE9 /DNA
	TGAGGGGTAGAAATGTCATATCAT	9791874	9791949	76	68	97.4	9	0	-	Nil	Intergenic	Yes	-40.79	ACACGATATGACGTTTCTACCCCTCACAAGTACAAGTATAATGCATGTCAATGAGGGGTAGAAATGTCATATCATGT	OSTE9 /DNA
	TGAGGGGTAGAAATGTCATATCAT	4973913	4973988	76	68	97.4	2	0	+	Nil	Intergenic	Yes	-40.79	ACACGATATGACGTTTCTACCCCTCACAAGTACAAGTATAATGCATGTCAATGAGGGGTAGAAATGTCATATCATGT	OSTE9 /DNA
	TGAGGGGTAGAAATGTCATATCAT	6600958	6601033	76	68	97.4	2	0	+	Nil	Intergenic	Yes	-40.79	ACACGATATGACGTTTCTACCCCTCACAAGTACAAGTATAATGCATGTCAATGAGGGGTAGAAATGTCATATCATGT	OSTE9 /DNA
	TGAGGGGTAGAAATGTCATATCAT	28750794	28750870	76	68	97.4	1	0	-	Nil	Intergenic	Yes	-40.35	ACACGATATGACGTTTCTACCCCTCACAAGTACAAATATAATGCATGTGAATGAGGGGTAGAAATGTCATATCATGT	OSTE9 /DNA
	TGAGGGGTAGAAATGTCATATCAT	17458914	17458990	76	68	97.4	5	0	+	Nil	Intergenic	Yes	-40.79	ACACGATATGACGTTTCTACCCCTCACAAGTACAAGTATAATGCATGTCAATGAGGGGTAGAAATGTCATATCATGT	OSTE9 /DNA
ogl-miR5148b	TGAGGGGTAGAAATGTCATATCAT	2312167	2312243	77	69	97.4	11	0	-	Nil	Intergenic	Yes	-36.62	ACGATATGACGTTTGTACCCCTCACAAGTACAAGTATAATGCATGTCAATGAGGGGTAGAAATGTCATATCATGTGT	OSTE9 /DNA
	TGAGGGGTAGAAATGTCATATCAT	17587557	17587634	78	69	97.4	5	0	-	Nil	Intergenic	Yes	-40.69	CACGATATGACGTTTCTACCCCTCACAAGTATAAGTATAATGCATGTCAATGAGGGGTAGAAATGTCATATCATGTGT	OSTE9 /DNA
	TGAGGGGTAGAAATGTCATATCAT	9243536	9243613	78	65	96.1	3	0	-	Nil	Intergenic	Yes	-35.2	CACGATATGACGTTTGTACCCCTCACAAGTACAAATATAATGCATGTCAATGAGGGGTAGAAATGTCATATCATGTGT	OSTE9 /DNA
	TGAGGGGTAGAAATGTCATATCAT	9791872	9791949	78	65	96.1	9	0	-	Nil	Intergenic	Yes	-40.4	CACGATATGACGTTTCTACCCCTCACAAGTACAAGTATAATGCATGTCAATGAGGGGTAGAAATGTCATATCATGTGT	OSTE9 /DNA
	TGAGGGGTAGAAATGTCATATCAT	4973913	4973990	78	65	96.1	2	0	+	Nil	Intergenic	Yes	-40.4	CACGATATGACGTTTCTACCCCTCACAAGTACAAGTATAATGCATGTCAATGAGGGGTAGAAATGTCATATCATGTGT	OSTE9 /DNA
	TGAGGGGTAGAAATGTCATATCAT	6600958	6601035	78	65	96.1	2	0	+	Nil	Intergenic	Yes	-40.4	CACGATATGACGTTTCTACCCCTCACAAGTACAAGTATAATGCATGTCAATGAGGGGTAGAAATGTCATATCATGTGT	OSTE9 /DNA
	TGAGGGGTAGAAATGTCATATCAT	17458915	17458992	78	65	96.1	5	0	+	Nil	Intergenic	Yes	-40.4	CACGATATGACGTTTCTACCCCTCACAAGTACAAGTATAATGCATGTCAATGAGGGGTAGAAATGTCATATCATGTGT	OSTE9 /DNA
ogl-miR5148c	TGAGGGGTAGAAATGTCATATCAT	2312166	2312244	79	79	100	11	0	-	Nil	Intergenic	Yes	-36.66	CACGATATGACGTTTGTACCCCTCACAAGTACAAGTATAATGCATGTCAATGAGGGGTAGAAATGTCATATCATGTGTG	OSTE9 /DNA
	TGAGGGGTAGAAATGTCATATCAT	9243535	9243613	79	75	98.7	3	0	-	Nil	Intergenic	Yes	-35.23	CACGATATGACGTTTGTACCCCTCACAAGTACAAATATAATGCATGTCAATGAGGGGTAGAAATGTCATATCATGTGTG	OSTE9 /DNA
	TGAGGGGTAGAAATGTCATATCAT	9791871	9791949	79	75	98.7	9	0	-	Nil	Intergenic	Yes	-40.44	CACGATATGACGTTTCTACCCCTCACAAGTACAAGTATAATGCATGTCAATGAGGGGTAGAAATGTCATATCATGTGTG	OSTE9 /DNA
	TGAGGGGTAGAAATGTCATATCAT	4973913	4973991	79	75	98.7	2	0	+	Nil	Intergenic	Yes	-40.44	CACGATATGACGTTTCTACCCCTCACAAGTACAAGTATAATGCATGTCAATGAGGGGTAGAAATGTCATATCATGTGTG	OSTE9 /DNA
	TGAGGGGTAGAAATGTCATATCAT	6600958	6601036	79	75	98.7	2	0	+	Nil	Intergenic	Yes	-40.44	CACGATATGACGTTTCTACCCCTCACAAGTACAAGTATAATGCATGTCAATGAGGGGTAGAAATGTCATATCATGTGTG	OSTE9 /DNA
	TGAGGGGTAGAAATGTCATATCAT	17458915	17458993	79	75	98.7	5	0	+	Nil	Intergenic	Yes	-40.44	CACGATATGACGTTTCTACCCCTCACAAGTACAAGTATAATGCATGTCAATGAGGGGTAGAAATGTCATATCATGTGTG	OSTE9 /DNA
ogl-miR5149	GAGGAGCTGTGACGATTTGGGA	26915325	26915700	376	241	98.4	3	0	-	Nil	Intergenic	Yes	-196.93	CATATAGGTCCCAAATCGCAACAACTCCTCCAAAATCCTACGTGGCGCTGATGTGGCATGCCACACGAACGTGACGTGGCGTTTAAAAATTTTCCTTTTCCTTTTTTCTTTTCTTCTTCTCTCTTTTTTTTTCTTTTATTCTCTTCTCTTTTCTCTGTGACCTGAGCAACCCGTGTAGCGGTGGCCTATAGCTGCAGTGAGAGCAAGAAAAGGAGAAGAAAGGAAAAAAAAGAGAATAAAAAAGGGAAATGAAAATTTTTTAAGTGGGTCTCATTTGTCATTCAATATTATGCCATGTCATGTCCGTGTGGCATTGCCACATCAGTGCCATGTAGGATCCTGGAGGAGCTGTGACGATTTGGGACCTAGATGACAC	CLOUD-4 /DNA/MULE-MuDR AND CLOUD-7/ DNA/MULE-MuDR
ogl-miR5150-5p/3p	AGCTTCTGACAGCTGCAGTTTCTC/AGAAGCTGCAGCTGTCAGAAGCTC	11137305	11137380	76	68	97.4	4	0	+	ORGLA04G0069700	Intronic	Yes	-71.15	GTTTGGGGGAGCTTCTGACAGCTGCAGTTTCTCCTGTTCTAGGAGAAGCTGCAGCTGTCAGAAGCTCCCTCAAACAG	F569/DNA/PIF-Harbinger
5p/3p	AGCTTCTGACAGCTGCAGTTTCTC/AGAAGCTGCAGCTGTCAGAAGCTC	4023	4098	76	68	97.4	ADWL01005697.1	0	+	Nil	Intergenic	Yes	-71.15	GTTTGGGGGAGCTTCTGACAGCTGCAGTTTCTCCTGTTCTAGGAGAAGCTGCAGCTGTCAGAAGCTCCCTCAAACAG	F569/DNA/PIF-Harbinger
ogl-miR5151	TAATGATGTGGGTACGAATGAA	3035133	3035281	149	137	98	5	0	-	ORGLA05G0040200	Intronic	Yes	-99.26	GTTTGCTTCACTAATGATGTGGGTACGAATGAACAAAAATGTGACTATTTTAGACTTCACTGTTGATGACTGATGGCGACACGAGTAACATGAAGCCTAAAATAGTCACATTTTTGTTCATTCGTACCCACATCATTAGTGAAGCAAAC	No
ogl-miR5152-5p/3p	GTAGGGATAGGCATGATCTCT/AGACCATGCCTATACCTACCA	22453858	22454070	213	205	99.1	5	0	-	Nil	Intergenic	Yes	-82.37	TAAAGGTAGGGATAGGCATGATCTCTTTCTCACCAAATTTCTAAGACCAAACTCAACTTCGTTTGGAAAGTTAAAAGAAGACAAATTTTGCATGAAACTTCCCTATCACTATCCGTGCAATGTTTGTATTTCTTGTATCTTGCAAGCAAATTTGAATTTGGTCTTGAAATTTTGTGGAGATATAGACCATGCCTATACCTACCACTAATATTTT	TYPEU4 DNA
ogl-miR5152-5p/3p	GTAGGGATAGGCATGGTCTCT/AGACCATGCCTATACCTACCT	22665403	22665615	213	177	95.8	5	1//1	+	Nil	Intergenic	Yes	-66.04	TAAAGGTAGGGATAGGCATGGTCTCTTTCTCACCAAATTTCTAAGACCAAACTCAACTTCAGTTTGTATTTCTTGTATCTTGCAAGCAAATTTGAATTTGGTGTTGAAATTTTGTGGAGATATAGACCATGCCTATACCTACCTCTAATATTT	No
ogl-miR5154	AGCGCCAGTTGACGTGGCGCTGAG	3312066	3312185	120	64	88.3	8	2	+	Nil	Intergenic	Yes	-75.2	TTAGACACCTCAGCGCCAAATAGCATGGCGCTGAATGCACGTTGGCACGCCGACTCGGTCTCCCATCTGCGGTGGCACAGCATTCAGCGCCAGTTGACGTGGCGCTGAGGTGTCTAAGTT	MDR2 / DNA/MULE-MuDR
	AGCGCCAGTTGACGTGGCGCTGAG	17964649	17964768	120	64	88.3	8	2	+	Nil	Intergenic	Yes	-66.06	TTAGACACCTCAGCGCCAAATAGCATGGCGCTGAATGTACGTTGGCACGCTGACTTAGTCTCCCATCCGTCGTGGCACGGCATTCAGCGCCAGTTGACGTGGCGCTGAGATGTCTAAGTT	MDR2 DNA/MULE-MuDR
ogl-miR5156	AGCCTGTAAAACTGCAAAAAGGAA	12237062	12237404	343	335	99.4	8	0	+	ORGLA08G0109100	Intronic	Yes	-177.36	TCGTGAGGCAAAAGCCTGTAAAACTGCAAAAAGGAACATTATCTCTCCTCTCTCCCCCAGTGTTACCGGGACTCCCGTGTCTAAGAAAAATTTGCCGCGTCGACACGCATCCCCGTGTCGATGTGTATCAGACGCGGGACGATGCGCATCGGACACTGCTAGCGCGAGTCCAAGTCCAAAAGGAGAGTTGCAATCGCTGCTGCTGTGCTGCAAGGTGAAGTAATAAAGCTCTAGCAGCAGTCCTGTAGTGTGTAGGGATAAAGCATGTGGGAGAGAGAGAGCAGGTGAGGGAGAGAGGAGAGAGAATGTCCTTTTTGCAGTTTTGCAGGCTTTTGCCTCACAC	Simple_repeat
ogl-miR5157a-5p/3p	AACTTTTTGATAGCTACAACTTCT/AGAAGTTGTGGCTATCAAAAAGTT	15974351	15974434	84	72	96.4	8	1/0	-	MIR-360	Exonic	Yes	-56.1	AGGGCCTTAAGAACTTTTTGATAGCTACAACTTCTCTCTTAGAATCGGCTCTTCTAAGAGAGAAGTTGTGGCTATCAAAAAGTTCCTAAG	No
ogl-miR5157b-5p/3p	AACTTTTTGATAGCTACAACTTCT/AGAAGTTGTGGCTATCAAAAAGTT	15974351	15974434	84	72	96.4	8	1/0	-	MIR-360	Exonic	Yes	-56.1	AGGGCCTTAAGAACTTTTTGATAGCTACAACTTCTCTCTTAGAATCGGCTCTTCTAAGAGAGAAGTTGTGGCTATCAAAAAGTTCCTAAG	No
ogl-miR5158	TGAGCCACTGGGATGAGGATGAAT	17894195	17894460	266	254	98.9	8	0	+	ORGLA08G0161600	Intronic	Yes	-143.24	TCAGAGTAATTCGTCCTCATCCCAATGCTCGTCATCTACGGTTGGAAAAAGCCATGAACTTTATGTGGCATAATGGCTCACCTCTATGGGTACACGGTGTGGAAGCGGACAAAGTCTCTAGCTCACAAAGATGAGTGGAGATGACTTTGTCCGCTTCCGCTTGGTCTGCCTGCATTGGAGAACCGTTGTGCCGTGTAAAGGGCATGAATTCTTCCAGTTGTTGATGATGGTGAGCCACTGGGATGAGGATGAATACTCCGACAACATC	No
ogl-miR5159	AACTAGAGTGGGTCAACGGGTACC	9281887	9281962	76	76	100	11	0	+	ORGLA11G0093800	Intronic	Yes	-47.2	TGTACCTGTTGACTGACTCTGGTTCAACAAAACCAATTTTACTTTTGTTGAACTAGAGTGGGTCAACGGGTACCCA	No
ogl-miR5160	CGAGATCGATGGTATATTTCTG	1786558	1786937	380	364	98.9	12	0	-	ORGLA12G0024600	Intronic	Yes	-189.2	CTTTTTGCAGAAATATACCGTCGATCTCACATGACCATTGAGCATGACATCGCGGGCGGTATCGTGCAGGGAAAGCCGGTCTCGCTGATTGAAATAGCGATACCGGACTGCCACCGGTTCAATTAGTGATTAATTATCATGATTAGCGATTAATTAATTAATTATTAATCACTAATCAGGATAATTAGTCACTAAATATTATTAGTTAATAGTTAATTAGGTAATTAATCACTAATTAAAAAGTGGAGATCATTGCATCAGTGAGACAGTGTCGCTGTTTCAATCAGCGAGACCGCTCTTCCGTTCCGCGAGACTGCGCGGTCTCGCCCTTTTGCGCAACGGTTGTGCGAGATCGATGGTATATTTCTGCAAAACAATTT	Simple_repeat
ogl-miR5161	TCTGGATCAGAGGGAGTATA	9096392	9096668	276	276	100	12	0	+	ORGLA12G0088300	Intronic	Yes	-64.31	TTCTAGAATATACTACCTCTGTTCCAAAATATAAGCATTTCCAGGATTCAAATCTTGTTCCACAATATAAGCATTTCTACCACTATTTACACCACTACTTGTCCCATCAATCACTTTCCATCCAATTTTTTCCCCATCCAACCCCCAACCCCCAACCCCCCTAACTCTCCCTCATTTATTGAGGGGCACCAAAGTCTTTTTTCCTCAACCTTAATCTTTGCTAAACAACCTAGAAATGCTTATATTCTGGATCAGAGGGAGTATATGATAGTTCACT	STOWAWAY29_OS /DNA/TcMar-Stowaway
ogl-miR5179	TTTTGCTCAAGACCGCGCAAC	10874509	10874732	224	216	99.1	2	0	+	Nil	Intergenic	Yes	-94.21	TTGAGAGGCGTTTTGCTCAAGACCGCGCAACGATTCCATATGACACCGCATCGTTGTCCATGCCTATCATGTTCATCCAGAGCCCCTGTTGATCTTTAGATAAGAGAAAAGCTCAAAATTAAAGAAGGCTTGTTTATTGATCATGTCAAGGATAGGTATCGACGGCGATGCGCTGGTTATGGCCATGGTTGTGCGGTTCTTGCGCAATAACGTTTTGATCTCGA	No
ogl-miR5337a	AAATTACTTGTCGTTCTAGCT	2917005	2917244	238	236	99.8	4	0	+	ORGLA04G0022300	Intronic	Yes	-90.35	CCTTCATTTCAAATTACTTGTCGTTCTAGCTTTGTCCTTAAACATGTATATCTTTGACCATCAATTTTTAAAAACTCATATGGTTTAACATCATATGATTTTTTTTTAGATTCACTATGACAAATACTTTAATAAATACAACTCATATTTTGAACTATACGGATTTCTAAAAATTGATGGTCAAAGATATACATGCTTGACTTAGGACAAAGCTAGAACAAAAAGTATTTGAGTACTAGA	No
ogl-miR5337b	CTAGAACGGCAAGCAATTTGA	32304562	32304805	244	240	99.6	3	0	-	ORGLA03G0380900	Intronic	Yes	-90.72	CCTCCATTTCAAATTACTTGTCGTTCTAGCTTTGCCGCTAGTCAAACATTTCTATTTTTCACCATCCATTTTTGGAAATTCGTGTAGGTTAACATGCAATATATATTATGGAAGTATTTCTCATGGTGAATCTAAAAACATAAACCTTATGATGTTAAACTATATGAATTTCTACAAGTTGATGTTCATATAAACATTTGATTTAGGACAAAGCTAGAACGGCAAGCAATTTGAAATGAGGGGA	No
ogl-miR5339	CAGATAGAGAATCTTCTCAGA	21918286	21918642	357	341	98.9	6	0	-	ORGLA06G0219000	Intronic	Yes	-97.21	ATGCTGTAAGGCATCGTTAACAGATAGAGAATCTTCTCAGAAAATTCTCCAAATTTGATGTTTGAAAGCAGACTGATTCTTTGAGAACTGTGAGCCTGTAGTTAAGCTATCAGCTTGAAATCCTTTACTGCAGCACTACATACTCCGGAACCTTGTTACTGTTATTAGCCACCAGCAAGCCACCTCAATTTACAGTTAGTGCCACCACAAAAGGACTCTTCCCAGTTATATATAAGCTATACCACCCAGATATTCAGCTACACCTTGAAGGCATAAGAAGCATATGCTTTTGGATACAATCAAATGGAGAATCTGATGGGAATATTCTTTATCTGTTAACAACAAACAAAGGCTCAG	No
ogl-miR5485	TGACAACTGGTAGCAGAGCAA	20840992	20841109	118	118	100	3	0	-	Nil	Intergenic	Yes	-64.29	CTTGGAGTGGTGACAACTGGTAGCAGAGCAATGTCATCTCCACTTGCCGGTTGTTCCTGGTATGTCGAGGGATACTGGTGCTGACATTGCTCTGATACCAATTGTCGGCACTCTAGGC	No
	TGACAACTGGTAGCAGAGCAA	2148	2265	118	118	100	ADWL01023168.1	0	+	Nil	Intergenic	Yes	-64.29	CTTGGAGTGGTGACAACTGGTAGCAGAGCAATGTCATCTCCACTTGCCGGTTGTTCCTGGTATGTCGAGGGATACTGGTGCTGACATTGCTCTGATACCAATTGTCGGCACTCTAGGC	No
ogl-miR5499	GAAGGAAGAATCGTTATGGAA	4386	4510	125	113	97.6	ADWL01005856.1	0	-	Nil	Intergenic	Yes	-48.62	TTCTGCTGTTCCATGTTTGATTCTTCATTTGGGTATCTAACATCAGCGGGAACCTTAAGTCTTCTTCACATATCCATTTGATGGATAGATTGCCGAAGGAAGAATCGTTATGGAATAATGCAGAT	No
	GAAGGAAGAATCGTTATGGAA	9869962	9870086	125	113	97.6	4	0	+	Nil	Intergenic	Yes	-48.62	TTCTGCTGTTCCATGTTTGATTCTTCATTTGGGTATCTAACATCAGCGGGAACCTTAAGTCTTCTTCACATATCCATTTGATGGATAGATTGCCGAAGGAAGAATCGTTATGGAATAATGCAGAT	No
ogl-miR5508	TAGATGGCTGATCTGGTGTGG	441603	441755	153	153	100	6	0	-	ORGLA06G0007100	Intronic	Yes	-70.09	GCTATTGAACTAGATGGCTGATCTGGTGTGGCTTGGCTTTGGGTAAGAAGGATTGGCCTCTGTCTAGTGCCTCACTTTCCTTCTGCGGTTCTGTCTACTGTCCTGGTTTGGAAGAAGTCAAACCAAGCCAGATCAGCCATCTAGTTGAGTCTC	No
ogl-miR5510	AGGCTGATCCACTCCAGAGGA	13417418	13417542	125	121	99.2	12	0	-	ORGLA12G0116300	Intronic	Yes	-55.12	GTTGGCTCAAAGGCTGATCCACTCCAGAGGAGGTTTCGTAGGACAGATCCCCTCGATTCATTGTCACTCGTTCATGGATCATCCTGATGAACATCCTCAGGAGTGGATTGGGCTTCAAGACAGCA	No
ogl-miR5512a	TAGGATATGGTAATGCTAAAA	11059246	110593781	137	130	100	4	0	+	ORGLA04G0068700, MIR-399, MIR-399	Intron-exon	Yes	-72.87	CTCTTGTATTTTTTTTTAGCATTACCATATCCTATTTGGCAATGAATTTCATATACTAGAGTATGTTCTTAAGATTGGATTGTCTAAAGTGAAATTCATTGCCAAATAGGATATGGTAATGCTAAAAAAAATACATG	No
ogl-miR5512b	TAGGATATGGTAATGCTAAAA	11059249	11059380	132	127	100	4	0	-	ORGLA04G0068700, MIR-399, MIR-399	Intron-exon	Yes	-68.41	TGTATTTTTTTTAGCATTACCATATCCTATTTGGCAATGAATTTCACTTTAGACAATCCAATCTTAAGAACATACTCTAGTATATGAAATTCATTGCCAAATAGGATATGGTAATGCTAAAAAAAAATACAA	No
ogl-miR5513	TAACAAAGGACAACAGACTGA	30590469	30590614	146	146	100	3	0	+	ORGLA03G0352700	Intronic	Yes	-72.61	GTCATTATTCTTCAGTCCGTTGTCCTTTGTGATAACATATCTGTACTTATACGTTTGTTCATTTAGGATAGACAAGGCTCAAAGCCACGCTAGCTGACATTAGCCGGATATGTTATAACAAAGGACAACAGACTGAAGAATAATGA	No
ogl-miR5522	AACAATAGGAATGGGAGGCAT	14212181	14212293	113	113	100	4	0	+	MIR2118, MIR2118	Exonic	Yes	-50.85	AGCACCTAAGAACAATAGGAATGGGAGGCATTAGGAAAGTTGCAAGCCAAGTCTCCACAAACATGGAGCTTGCACTTTCCTCCATGTTCCCATTCCTACAGCTCTTAGACCCT	No
ogl-miR5536	AATGGTAGTGATATTATGGTGG	6077793	6077938	146	106	93.2	9	2	-	Nil	Intergenic	Yes	-47.01	TGAGGATCCTCTAGCATAATATCAGTATCATTACAGTTACTGGTATGTAGATCTCACCCTCCTATTTCCCCACATGTCATTGTCTATAATTTTTTTTAGAATGTCAGTATCTATAATGGTAGTGATATTATGGTGGAGGATGTGAA	No
ogl-miR5539a	AAGAAAACGGATGCGCGTGCTA	19946253	19946317	65	65	100	11	0	-	Nil	Intergenic	Yes	-31.89	AGCAAGAAAACGGATGCGCGTGCTAACGCTTTCGCGCTAGTGCGCTCAATCCGTTGCTTGTTTGG	No
ogl-miR5539b	AAGAAAACGGATGCGCGTGCTA	19946253	19946317	65	65	100	11	0	-	Nil	Intergenic	Yes	-31.89	AGCAAGAAAACGGATGCGCGTGCTAACGCTTTCGCGCTAGTGCGCTCAATCCGTTGCTTGTTTGG	No
ogl-miR5540	TTGTGCGAGATTGATGGTATA	26070548	26070882	335	295	97	1	2	-	Nil	Intergenic	Yes	-140.16	TAATATAACGTCGATCTCGCACGATCTCGCACAACGGTTGCGCGAAAATGACGTGGATGTGACGTTGCAGACGGTATTGCGCATTGAAAGTACGAGACCGCACCGTGCACGATAATTAATCACTAATTATTATTAGCTAATAGTTAATTATGTACTTGATCACTAATTAAATGGAGCCGGTTGATACTGTCGCAGACTGTTTCAGCAAGACCTCGCTCTTTCATTTTGTGAGACCGCGCGGTCTCGCACATAGCCCATGCGATATCGCCTGCGACGTCACGCATCCGTTATTTTCGTGCAATGATTGTGCGAGATTGATGGTATATTTTCGCAAA	Simple_repeat
	TTGTGCGAGATTGATGGTATA	581	915	335	295	97	ADWL01012870.1	2	-	Nil	Intergenic	Yes	-140.16	TAATATAACGTCGATCTCGCACGATCTCGCACAACGGTTGCGCGAAAATGACGTGGATGTGACGTTGCAGACGGTATTGCGCATTGAAAGTACGAGACCGCACCGTGCACGATAATTAATCACTAATTATTATTAGCTAATAGTTAATTATGTACTTGATCACTAATTAAATGGAGCCGGTTGATACTGTCGCAGACTGTTTCAGCAAGACCTCGCTCTTTCATTTTGTGAGACCGCGCGGTCTCGCACATAGCCCATGCGATATCGCCTGCGACGTCACGCATCCGTTATTTTCGTGCAATGATTGTGCGAGATTGATGGTATATTTTCGCAAA	Simple_repeat
ogl-miR5542	TTTGAGAAGGTACCATGAGAT	23848570	23848721	152	104	92.1	4	1	-	Nil	Intergenic	Yes	-67.33	TTCTATGGTTTTTGAGAAGGTACCATGAGATACCAAAAATTTAGTGTAAAATTTGGTATCTTATGATACCTCATAATATCTAGGTACCATGAGGTACTAAATTTACAATAGAAAAAATGGTACCTCGTGATACCTCCTCAAGAACCGTAAAA	DNA/MULE-MuDR
	TTTAAGAAGGTACCATGAGAT	5095427	5095570	144	80	88.9	9	2	-	Nil	Intergenic	Yes	-58.58	TTCTACGGTCTTTAAGAAGGTACCATGAGATACCAAAAATTTAGTGTAAAATTTAGTACCTTATGGTACCTTATAGTATCTAGATACCAAGAGGTACCAAATTTACAATAGAAAAAGTGGTACCTTATGGTACCTTCTCAAGGA	DNA/MULE-MuDR
ogl-miR5788	TGGATGTGACATACTCTAGTA	27131434	27131549	116	112	91.1	3	0	+	MIR1122, MIR1122	Exonic	Yes	-66.78	AAAAAAACGATTCTAGAACTGGATGTGACATACTCTAGTACAATGAATCTGGATAGAGGTATATCCAGATTCGTAGTACTAGGATATGTCACATCCAGTACTAGGTTGATTTTTTT	STOWAWAY47_OS /DNA/TcMar-Stowaway
	TGGATGTGACATATTCTAGTA	3949007	3949110	104	72	92.3	2	1	-	MIR1122	Exonic	Yes	-45.71	AAAAAAACGAATCTAGAACTGGATGTGACATATTCTAGTACAATAAATCTGGATAGAGATATGTCCAGATTCGTAGTACTAACATATATCACATCCAGTACTAG	STOWAWAY47_OS /DNA/TcMar-Stowaway
ogl-miR5794	TGAGGAATCACTAGTAGTCGT	3245572	3246007	436	432	99.8	5	0	+	Nil	Intergenic	Yes	-164.71	CATCGATATGGCTGCAAGACTGTTTGCGATTCCCCATGAAATCCAAATATGGAAATCAAAAGGCTTGAAGTAGATACTGTTGGCATACACACAACCATAGAGTTCATCTTCAGAACCAAATCCACGTTCTTGAAAATATGAGGAGGGTGCTGCTGGAAGAACAACAATCGCTCATCGTGATGGCTGCCCACCATGGTGACCGTAGAAACTAGCATAGAAAAAAGTAGATATCTCAAGTGACTTTGTTCATTTACGTTGGGATAGACAAGTAACTACCTTTTCTATTTTAGTTTCTATGGTCACTTTGGTGGCAGCCATGATAGACAGAAACAAAGGCTCACCGATGAAACCCAGGACTTGCTCTACTTCAAGATTATTGTTTTCTATATTCTGGATTTC…	No
ogl-miR5805	ACGAGTGATGGCGGCGTATACCTG	10593322	10593725	404	336	98.1	12	0	-	ORGLA12G0096800	Intronic	Yes	-202.39	CGACATCAGCACGAGTGATGGCGGCGTATACCTGCGGGAAGGCGGCGGCATGAAGGTACAGGGGCAAGCGGCTGCGCGGCGCAGCCTGCTGGAGCACCTCCAAGAGGTTGCGGCACTTGTTCTGCTCAATACACAAGCAAAATAATGAGGATAGCTAGCGTTTGGGGATGGGCCAGGCGGCCAACATGACGAGGTAATGATGGAGCTGCTTGTGCGCCGGCAGAAGTAGTGGGACTGCATGGACATGGCCACACAGACACCCAGTTGGCCTGCAGGCTCCGGCATCGAAGTTCTTCTCACGCCCCGGGAGCACTGCGCTGCAGCTGCTTGCCCCATCCGCCTCCACCACGCCGTCAGATGTCGCCTCTGCAGGTGCACGCCGCCGCCACCCGTGTTGAT…	No
ogl-miR5807	AGGAGGTGTGGAGAGTTATGTGGC	2656435	2656787	353	349	99.7	8	1	-	ORGLA08G0031200	Intronic	Yes	-156.61	ATCTGAAAGTAGGAGGTGTGGAGAGTTATGTGGCAGGAAGCCAAGCCAGGAAATGTAATGTAATCGACAGCTCTAACTGAAACATCCCTTATAAGTTATTTTTAGGGAACAAACCCTTATAAGTAATCACACTTCATAATGAGGCACATTACTCCTCTAACTGAAACATCCCTTATAAGTTATTTTTAGGGAACAAACCCTTATAAGTAATCACACTTCATAATGAGGCACATTACTCATCTATAAAATCAATGTGGATAGATTGATCATCATGACCTACATGTGAGCTGTCGATTAGATTAGATTTCCTGGCTTCCTGTCACATAACTCTCCACGCCTCCTATTTTCAGATT	No
ogl-miR5808	ACTAAATCGTTTCTGATCGTTGGA	13720694	13720772	79	75	98.7	9	0	+	Nil	Intergenic	Yes	-40.36	TACTAAATCGTTTCTGATCGTTGGATTTAGCTGGATAAGATATGTATTATTGGATCCAGCGATTGGAAACGATTTGGTA	SNAP-OL3 DNA
ogl-miR5810	ACGGAACCCTAATGGCGATGGCAT	5514033	5514160	128	128	100	12	0	-	ORGLA12G0063500	Intronic	Yes	-51.91	GTGCTTCATAAATGCTTTTCTCCACTTAGGGTTCCGTTAGCAACCCTCCATTAAGTACTATAGGATGAACAGTGCATTTATCGGTGTGGGATGGACGGAACCCTAATGGCGATGGCATTTATGGGACA	DNA/MULE-MuDR
ogl-miR5811	CCCAACCTAGGAGTTCGATGGGAC	12211832	12211930	99	99	100	3	1	-	AC210445.2		Yes	-38.84	AAAAAAAAAACCCAACCTAGGAGTTCGATGGGACATAACCTATCCAGATTCATTATATTAGATTATGTCTCATCCAACTTCTAGGTTAGATTTTTTTTT	STOWAWAY31_OS /DNA/TcMar-Stowaway
ogl-miR5812	AGCAACGATTTTAAGATTGTGGCA	17873276	17873337	62	50	95.2	11	0	-	Nil	Intergenic	Yes	-19.67	TAGCAACGATTTTAAGATTGTGGCAACATGTATCTATTGCAACAATTTTAGCATTGATGCTA	EnSpm-N1_OS DNA/CMC-EnSpm
	AGCAACGATTTTAAGATTGTGGCA	7188464	7188525	62	50	95.2	1	0	+	Nil	Intergenic	Yes	-19.67	TAGCAACGATTTTAAGATTGTGGCAACATGTATCTATTGCAACAATTTTAGCATTGATGCTA	EnSpm-N1_OS DNA/CMC-EnSpm
ogl-miR5813	AAGCAGCGACTCTGGTCATGGA	5909102	5909236	135	135	100	4	0	-	ORGLA04G0040000, SGRS	Intron-exon	Yes	-68.07	TGGTGAGCTAATTTTCATGACCAGGTCACTGCTTGCCTTTGCAGTACCATTATGGGTTACCGTGCCAGATTGAGGGAAGGAATGAAAAGGGTAAAGCAAAGGCAAGCAGCGACTCTGGTCATGGAATTGGAGCCA	EnSpm-N1_OS DNA/CMC-EnSpm
ogl-miR5814	AATCAAGTTAGGAACCATGCAAGT	19888259	19888366	108	104	99.1	6	0	-	Nil	Intergenic	Yes	-44.75	GGCTACTGATAATCAAGTTAGGAACCATGCAAGTTGTTTATGAGTTGTGCCCTCTGTGCCTAGCGCCATAGATGACTTGCAAGATTTCTAACTTGAGTGCCAGTGTCC	No
ogl-miR5819	AGGACGAGGGGAACGGCGGCG	21667932	21667994	63	59	98.4	1	0	+	Nil	Intergenic	Yes	-35.8	TGGCAATGAGAGGACGAGGGGAACGGCGGCGGTGGCCCACGCTGCTGCTCGTCGTCCTTGCCT	No
	AGGACGAGGGGAACGGCAGCG	8608788	8608836	49	37	93.9	3	1	-	Nil	Intergenic	Yes	-25.56	GAGGACGAGGGGAACGGCAGCGGTGGCCCACGCTGCTGCTCGTCATCCT	No
ogl-miR5826	TAGCCCAAAGTGAGAAGAGTGGGT	9561058	9561387	236	330	100	11	0	+	ORGLA11G0095700	Intronic	Yes	-140.19	ACTAGGGGCTAACCACTCTTTTCACTTTGAGCTAGGAATACTTGCAAGGTGTTGTTTTTTTTTCTCCTTCTAGATCTGTTCTTCCTCTCCCCTGCTCTCTCTCTCTCTCTCATGTTCTTCCTCCCACTCCTCTCTCTCCTGTTTTGGTTTGAGCCTCAACGTGATGGTGAGCATCTCCTGTTTGCGTCAGCTCATGGGATGAAACTTCTGCCCCACCATGATGGTGGACAGAAAGGGGAAGGAGAACTCAAGGAAGAAGAACACAGGTCCAGAGTGCAACTTCTTACAAGAATTCCTAGCCCAAAGTGAGAAGAGTGGGTAGCCCCTATT	Simple_repeat
ogl-miR5827	TTTGTTGCAATTTGGACTACC	21467268	21467443	176	172	99.4	4	0	-	ORGLA04G0203200	Intronic	Yes	-71.99	TATTTTCACCTTTGTTGCAATTTGGACTACCCTAAACCACTTCTTCAGCACATCAATTCCAGCCCACCGGTGAACTCCTCCACCTCTTTGCAGATTCATATCTTTGCTGGAGGAGAGGCCAGACATGGCTAGGGAAGAGAGTTGGGGTGGTCCAAAGTGCAACAAAGTAAAAAATA	DNA/MULE-MuDR
ogl-miR6247	TGGCTGATTGACCTAATGGCA	15083667	15083768	92	92	100	7	0	-	Nil	Intergenic	Yes	-73.81	GGTCTACGGTGTGCCATTAGGTCAATCAGCCAGCTCTGGCTAGTTTATCTGGTATGCAAAGAGCCAGAGCTGGCTGATTGACCTAATGGCACATTATAGAC	No
ogl-miR6248	TATTTGAGGATGGAGGTAGTA	29491783	29491885	103	103	100	3	0	-	ORGLA03G0335000, MIR1122, MIR1122	Intron-exon	Yes	-56.49	GATAAAATGCTACTACCTCTATCCCCAAATATAAGGGACTTTGCCTATGTAATTACATAGGCAAAATCCTTATATTTGAGGATGGAGGTAGTATCAGCTTAGG	TREP219 DNA/TcMar-Stowaway
ogl-miR6251	TGTGTAGCCACATTGTAAGGG	11500484	11500697	214	210	99.5	9	0	+	ORGLA09G0083900	Intronic	Yes	-85.52	TGGCATGCCATGTGTAGCCACATTGTAAGGGAGTCCTTGTGCACATGGTCAATCTCGCAGAAAGCCCACTGCAATCCAAATCTTCTTCACAATTGTTCCTATTCACCAAATCACCCGTCTTCTCGAATGACCGCCCACCATTTCCCTCTGTTGCTGTTGCTAACATCCATGGCCCAGGGACCCACTTGCAGCGTGGCTACATGTGGCATGCCAC	No
ogl-miR6255	TGGGAAAAATGGGCAGTTGAGT	17799870	17799954	85	77	97.6	7	0	-	SNOR135	Intron-exon	Yes	-28.34	AAACCATTTTTGGGAAAAATGGGCAGTTGAGTTAGGCCAATTTATCTATGGTTTCCTCAACAATCATTTTTCCCACATGTTATCA	No
ogl-miR6256	GTAGTACTCGGTTGTAGGTGTA	1071006	1071175	170	170	100	3	0	-	ORGLA03G0015300	Intron-exon	Yes	-65.7	GTCTACCGGAACTACACCTACGACGAGTACTACAAGAAGTTCTGGAGCAGAAACCTCGACCAAGAACACTGCTTGGAGCTCTTCAGAACAACACCTACAGACACATCTTGAATTCTTGATCTAGTCGAGAACTGGTTTGTAGTACTCGGTTGTAGGTGTAGGTGGTGTTT	No
ogl-miR7695-3p	ACGTGACGTGTCACGTAGGCA	8724706	8725190	484	672	91	3	2	+	AC210918.2	Intron-exon	Yes	-320.48	GAGTAAAATGCACTAGCGGTGCTTAAACTTGTCGGGAGGTTTCACTTAGGTTCACAAACTTGCAAAGCGCACATCAAGATCCTTAAACTTGGTTTATTGTATCATCCCGGTGCAAAGCTGTGTTTGACCGTGGTCTTGCCTACGTGGCACACCACATGAACGATAACATGGATTTTTTATTTTTTTTCTCCCTTCTTCCTTCTTTTTTCACTACTGCGACAACCCCTCCCCTCGTGCCGCCTCTCACCACCGAGAAAAAAGAAGGAAGAAAGAGAAAAAAGAAGGAAGAAGGGAGAAAAAAATAAAAAAAAATTCCATGTCATTGTCCACGTGACGTGTCACGTAGGCAAGACCATAGTCAAACGTGGCTTTGGACCGGGATGATACAATAAACCAAGT…	CLOUD-7 DNA/MULE-MuDR

## Sheet: O.glumaepatula
miRNA	MATURE	Start	Stop	Length	Score	%ID	Sub Chr	Mismatches in the mature seq	Orientation	GENE	Location	miRNA*	Free energy	Subject Sequence	Transposable element
oglu-miR156a	TGACAGAAGAGAGTGAGCAC	24629442	24629541	100	100	100	1	0	-	EPlOGLuG00000002979,EPlOGLuG00000002990	Exonic	Yes	-59.24	GGAGGGTGACAGAAGAGAGTGAGCACACGTGGTTGTTTCCTTGCATAAATGATGCCTATGCTTGGAGCTACGCGTGCTCACTTCTCTCTCTGTCACCTCC	No
	TGACAGAAGAGAGTGAGCAC	4333815	4333905	96	73	73	2	0	-	OGLUM02G06130,EPlOGLuG00000002982	Exonic	Yes	-49.41	GAGATTGACAGAAGAGAGTGAGCACACGGCGTGATGGCCGGCATAAAATCTATCCCGTCCTCGCCGCGTGCTCACTCCTCTTTCTGTCACC	No
	TGACAGAAGAGAGTGAGCAC	26813712	26813801	94	67	67	6	0	+	EPlOGLuG00000002985,OGLUM06G24150	Exonic	Yes	-61.59	GTTGACAGAAGAGAGTGAGCACACGGCGCGGCGGCTAGCCATCGGCGGGATGCCTGCCCCCGCCGCGTGCTCGCTCCTCTTTCTGTCAGC	No
	TGACAGAAGAGAGTGAGCAC	22416274	22416363	93	66	66	4	0	-	EPlOGLuG00000002984	Exonic	Yes	-65.41	GGTGACAGAAGAGAGTGAGCACACGGCCGGGCGTGACGGCACCGGCGGGCGTGCCGTCGCGGCCGCGTGCTCACTGCTCTTTCTGTCATC	No
oglu-miR156b-5p/3p	TGACAGAAGAGAGTGAGCAC/GCTCACTCTCTATCTGTCAGC	4791386	4791561	176	100	100	1	0	+	EPlOGLuG00000002981, EPlOGLuG00000002987	Intron-exon	Yes	-95.76	TTGTCTTGAGAGGGGAAGAGATCTCTATGGGTTTTGGAGGTCTGACAGAAGAGAGTGAGCACACACGGTGCTTTCTTAGCATGCAAGAGCCATGCTGGGAGCTGTGCGTGCTCACTCTCTATCTGTCAGCCGTTCACCATGCCCAATATGATTAATCTCCTTCTCTCAGTTGACAG	No
5p	TGACAGAAGAGAGTGAGCAC	26813671	26813823	156	65	65	6	0	+	EPlOGLuG00000002985, OGLUM06G24150	Intron-exon1	Yes	-76.65	TCTTGGGGCGGGGCGGGATCGAGCATATGAAAGGCGAGATTGTTGACAGAAGAGAGTGAGCACACGGCGCGGCGGCTAGCCATCGGCGGGATGCCTGCCCCCGCCGCGTGCTCGCTCCTCTTTCTGTCAGCATCTCTCATCACTCCC	No
oglu-miR156c-5p/3p	TGACAGAAGAGAGTGAGCAC/GCTCACTTCTCTCTCTGTCAGC	4791007	4791155	149	100	100	1	0	+	EPlOGLuG00000002980, EPlOGLuG00000002988	Intron-exon	Yes	-91.56	GGAGGAAGAGAGGGGTGAGAGGTGAGGCTGACAGAAGAGAGTGAGCACACATGGTGACTTTCTTGCATGCTGAATGGACTCATGCTTGAAGCTATGTGTGCTCACTTCTCTCTCTGTCAGCCATTTGATCTCTCTTTCTCTCTTTCTCC	Simple_repeat
5p	TGACAGAAGAGAGTGAGCAC	26813682	26813830	156	64	64	6	0	+	EPlOGLuG00000002985, OGLUM06G24150	Intron-exon 1	Yes	-85.18	GGCGGGATCGAGCATATGAAAGGCGAGATTGTTGACAGAAGAGAGTGAGCACACGGCGCGGCGGCTAGCCATCGGCGGGATGCCTGCCCCCGCCGCGTGCTCGCTCCTCTTTCTGTCAGCATCTCTCATCACTCCCTCCCGCATCCCCC	No
5p/3p	TGACAGAAGAGAGTGAGCAC/GCTCACTTCTCTCTCTGTCAGC	14932997	14933134	146	63	63	9	0	+	EPlOGLuG00000002983	Intron-exon	Yes	-59.54	CTGACAGAAGAGAGTGAGCACACAGCGGGCAGACTGCATCTGAAATAAACTGGTGACGACGAAGAAGACGACGGACGCAGCTTGCCGTTGCGTGCTCACTTCTCTCTCTGTCAGCTCTCTCTGATCTCTCTCGCCCCCCGCCTC	Simple_repeat
5p	TGACAGAAGAGAGTGAGCAC	22416248	22416389	150	60	60	4	0	-	EPlOGLuG00000002984	Intron-exon	Yes	-96.49	GGCGGGCGGGCGGGCCGGTGGCGCGAGGTGACAGAAGAGAGTGAGCACACGGCCGGGCGTGACGGCACCGGCGGGCGTGCCGTCGCGGCCGCGTGCTCACTGCTCTTTCTGTCATCCGGTGCCGGCCGTTTTCTCCCCCTCC	Simple_repeat
oglu-miR156d	TGACAGAAGAGAGTGAGCAC	4333791	4333919	129	100	100	2	0	-	OGLUM02G06130, EPlOGLuG00000002982	Intron-exon	Yes	-63.19	GGAGAAGCTCTCATGAGATTGACAGAAGAGAGTGAGCACACGGCGTGATGGCCGGCATAAAATCTATCCCGTCCTCGCCGCGTGCTCACTCCTCTTTCTGTCACCCTCTTTCTCTCAGGGCTCAACTCC	No
	TGACAGAAGAGAGTGAGCAC	4791029	4791138	110	68	68	1	0	+	EPlOGLuG00000002980, EPlOGLuG00000002988	Intron-exon	Yes	-60.34	TGAGGCTGACAGAAGAGAGTGAGCACACATGGTGACTTTCTTGCATGCTGAATGGACTCATGCTTGAAGCTATGTGTGCTCACTTCTCTCTCTGTCAGCCATTTGATCTC	No
	TGACAGAAGAGAGAGAGCAC	18263811	18263914	106	63	63	9	1	-	EPlOGLuG00000002991	Intron-exon	Yes	-59.61	GTGATGACAGAAGAGAGAGAGCACAACCCGGCAGCAGCGACGACGGCGGTCGCTTCTGCCAGGGCCGTGTGCTCTCTGATCTATCTGTCATTGCCGTCCATCTC	No
oglu-miR156e	TGACAGAAGAGAGTGAGCAC	22416267	22416370	104	100	100	4	0	-	EPlOGLuG00000002984	Intron-exon	Yes	-76.39	GGCGCGAGGTGACAGAAGAGAGTGAGCACACGGCCGGGCGTGACGGCACCGGCGGGCGTGCCGTCGCGGCCGCGTGCTCACTGCTCTTTCTGTCATCCGGTGCC	No
	TGACAGAAGAGAGTGAGCAC	25027344	25027438	95	92	92	2	0	-	EPlOGLuG00000002986	Intron-exon	Yes	-62.41	GGGCGGTGACAGAAGAGAGTGAGCACACGGCCGGGCGGAACGGCACCGGCGGATGTGCCGTCGCGGCCGCGTGCTCACTGCTCTGTCTGTCATCC	No
	TGACAGAAGAGAGTGAGCAC	26813703	26813801	100	79	79	6	0	+	EPlOGLuG00000002985, OGLUM06G24150	Intron-exon	Yes	-61.61	GGCGAGATTGTTGACAGAAGAGAGTGAGCACACGGCGCGGCGGCTAGCCATCGGCGGGATGCCTGCCCCCGCCGCGTGCTCGCTCCTCTTTCTGTCAGC	No
	TGACAGAAGAGAGAGAGCAC	18263824	18263918	96	71	71	9	1	-	EPlOGLuG00000002991	Intron-exon	Yes	-55.35	GAGAGTGATGACAGAAGAGAGAGAGCACAACCCGGCAGCAGCGACGACGGCGGTCGCTTCTGCCAGGGCCGTGTGCTCTCTGATCTATCTGTCAT	No
	TGACAGAAGAGAGTGAGCAC	4791428	4791519	95	69	69	1	0	+	EPlOGLuG00000002981, EPlOGLuG00000002987	Intron-exon	Yes	-57.47	TGACAGAAGAGAGTGAGCACACACGGTGCTTTCTTAGCATGCAAGAGCCATGCTGGGAGCTGTGCGTGCTCACTCTCTATCTGTCAGCCGTT	No
oglu-miR156f-5p/3p	TGACAGAAGAGAGTGAGCAC/GCTCACTTCTCTTTCTGTCAGC	19816738	19816927	190	97	97	8	0	+	Nill	Intronic	Yes	-81.12	AGTTGACAGAAGAGAGTGAGCACACAGCGGCCAGACTGCATCGATCTATCAATCTTCCCTTCGACAGGATAGCTAGATAGAAAGAAAGAGAGGCCGTCGGCGGCCATGGAAGAGAGAGAGAGAGAGAGAGAGATGAAATGATGATGATGATACAGCTGCCGCTGCGTGCTCACTTCTCTTTCTGTCAGCT	Simple_repeat
oglu-miR156g-5p/3p	TGACAGAAGAGAGTGAGCAC/GCTCACTTCTCTCTCTGTCAGC	14932989	14933106	118	95	95	9	0	+	EPlOGLuG00000002983	Intron-exon	Yes	-63.61	GGCTGACAGAAGAGAGTGAGCACACAGCGGGCAGACTGCATCTGAAATAAACTGGTGACGACGAAGAAGACGACGGACGCAGCTTGCCGTTGCGTGCTCACTTCTCTCTCTGTCAGCT	No
5p/3p	TGACAGAAGAGAGTGAGCAC/GCTCACTTCTCTCTCTGTCAGC	4791032	4791144	118	66	66	1	0	+	EPlOGLuG00000002980, EPlOGLuG00000002988	Intron-exon	Yes	-60.56	GGCTGACAGAAGAGAGTGAGCACACATGGTGACTTTCTTGCATGCTGAATGGACTCATGCTTGAAGCTATGTGTGCTCACTTCTCTCTCTGTCAGCCATTTGATCTCTCTTTC	No
5p/3p	TGACAGAAGAGAGTGAGCAC/GCTCACTTCTCTTTCTGTCAGC	19816809	19816927	121	65	65	8	0/1	+	Nill	Intronic	Yes	-92.02	ATGTCTGTCTACCTAATGGTTTTCTCTTTTCTTGGTTTTGGGTGGTGGCAGTTGACAGAAGAGAGTGAGCACACAGCGGCCAGACTGCATCGATCTATCAATCTTCCCTTCGACAGGATAGCTAGATAGAAAGAAAGAGAGGCCGTCGGCGGCCATGGAAGAGAGAGAGAGAGAGAGAGAGATGAAATGATGATGATGATACAGCTGCCGCTGCGTGCTCACTTCTCTTTCTGTCAGCTC	Simple_repeat
5p	TGACAGAAGAGAGTGAGCAC	25027333	25027434	110	65	65	2	0	-	EPlOGLuG00000002986	Intron-exon	Yes	-62.33	GGTGACAGAAGAGAGTGAGCACACGGCCGGGCGGAACGGCACCGGCGGATGTGCCGTCGCGGCCGCGTGCTCACTGCTCTGTCTGTCATCCACTCCTCTCCC	No
oglu-miR156h-5p/3p	TGACAGAAGAGAGTGAGCAC/GCTCACTTCTCTTTCTGTCAGC	19816738	19816927	190	97	97	8	0	+	Nill	Intronic	Yes	-81.12	AGTTGACAGAAGAGAGTGAGCACACAGCGGCCAGACTGCATCGATCTATCAATCTTCCCTTCGACAGGATAGCTAGATAGAAAGAAAGAGAGGCCGTCGGCGGCCATGGAAGAGAGAGAGAGAGAGAGAGAGATGAAATGATGATGATGATACAGCTGCCGCTGCGTGCTCACTTCTCTTTCTGTCAGCT	Simple_repeat
oglu-miR156i	TGACAGAAGAGAGTGAGCAC	25027345	25027434	90	100	100	2	0	-	EPlOGLuG00000002986	Intron-exon	Yes	-61.29	GGTGACAGAAGAGAGTGAGCACACGGCCGGGCGGAACGGCACCGGCGGATGTGCCGTCGCGGCCGCGTGCTCACTGCTCTGTCTGTCATC	No
	TGACAGAAGAGAGTGAGCAC	22416274	22416363	90	94	94	4	0	-	EPlOGLuG00000002984	Intron-exon	Yes	-65.41	GGTGACAGAAGAGAGTGAGCACACGGCCGGGCGTGACGGCACCGGCGGGCGTGCCGTCGCGGCCGCGTGCTCACTGCTCTTTCTGTCATC	No
	TGACAGAAGAGAGTGAGCAC	26813712	26813801	91	79	79	6	0	+	EPlOGLuG00000002985, OGLUM06G24150	Intron-exon	Yes	-61.59	GTTGACAGAAGAGAGTGAGCACACGGCGCGGCGGCTAGCCATCGGCGGGATGCCTGCCCCCGCCGCGTGCTCGCTCCTCTTTCTGTCAGC	No
	TGACAGAAGAGAGAGAGCAC	18263824	18263912	90	73	73	9	1	-	EPlOGLuG00000002991	Intron-exon	Yes	-55.35	GATGACAGAAGAGAGAGAGCACAACCCGGCAGCAGCGACGACGGCGGTCGCTTCTGCCAGGGCCGTGTGCTCTCTGATCTATCTGTCAT	No
	TGACAGAAGAGAGTGAGCAC	24629445	24629537	94	67	67	1	0	-	EPlOGLuG00000002979, EPlOGLuG00000002990	Intron-exon	Yes	-54.48	GGTGACAGAAGAGAGTGAGCACACGTGGTTGTTTCCTTGCATAAATGATGCCTATGCTTGGAGCTACGCGTGCTCACTTCTCTCTCTGTCACC	No
oglu-miR156j-5p/3p	TGACAGAAGAGAGTGAGCAC/GCTCGCTCCTCTTTCTGTCAGC	26813673	26813837	165	100	100	6	0	+	EPlOGLuG00000002985, OGLUM06G24150	Intron-exon1	Yes	-105.46	TTGGGGCGGGGCGGGATCGAGCATATGAAAGGCGAGATTGTTGACAGAAGAGAGTGAGCACACGGCGCGGCGGCTAGCCATCGGCGGGATGCCTGCCCCCGCCGCGTGCTCGCTCCTCTTTCTGTCAGCATCTCTCATCACTCCCTCCCGCATCCCCCGCCCCGA	No
5p	TGACAGAAGAGAGAGAGCAC	18263785	18263942	163	68	68	9	1	-	EPlOGLuG00000002991	Intron-exon	Yes	-86.39	GGGGGAGGGGGGCAGTTGAGACTTGAGAGTGATGACAGAAGAGAGAGAGCACAACCCGGCAGCAGCGACGACGGCGGTCGCTTCTGCCAGGGCCGTGTGCTCTCTGATCTATCTGTCATTGCCGTCCATCTCGCCACCCCGGCCGTCGTCTCTCCGCC	No
5p	TGACAGAAGAGAGTGAGCAC	4791007	4791155	156	64	64	1	0	+	EPlOGLuG00000002980, EPlOGLuG00000002988	Intron-exon	Yes	-91.56	GGAGGAAGAGAGGGGTGAGAGGTGAGGCTGACAGAAGAGAGTGAGCACACATGGTGACTTTCTTGCATGCTGAATGGACTCATGCTTGAAGCTATGTGTGCTCACTTCTCTCTCTGTCAGCCATTTGATCTCTCTTTCTCTCTTTCTCC	Simple_repeat
oglu-miR156k	TGACAGAAGAGAGAGAGCACA	18263815	18263920	106	100	100	9	0	-	EPlOGLuG00000002991	Intron-exon	Yes	-61.87	TTGAGAGTGATGACAGAAGAGAGAGAGCACAACCCGGCAGCAGCGACGACGGCGGTCGCTTCTGCCAGGGCCGTGTGCTCTCTGATCTATCTGTCATTGCCGTCCA	No
	TGACAGAAGAGAGTGAGCACA	26813706	26813799	98	74	74	6	1	+	EPlOGLuG00000002985, OGLUM06G24150	Intron-exon1	Yes	-58.46	GAGATTGTTGACAGAAGAGAGTGAGCACACGGCGCGGCGGCTAGCCATCGGCGGGATGCCTGCCCCCGCCGCGTGCTCGCTCCTCTTTCTGTCA	No
	TGACAGAAGAGAGTGAGCACA	25027346	25027438	94	72	72	2	1	-	EPlOGLuG00000002986	Intron-exon	Yes	-59.72	GGGCGGTGACAGAAGAGAGTGAGCACACGGCCGGGCGGAACGGCACCGGCGGATGTGCCGTCGCGGCCGCGTGCTCACTGCTCTGTCTGTCAT	No
	TGACAGAAGAGAGTGAGCACA	22416275	22416371	98	71	71	4	1	-	EPlOGLuG00000002984	Intron-exon	Yes	-63.86	TGGCGCGAGGTGACAGAAGAGAGTGAGCACACGGCCGGGCGTGACGGCACCGGCGGGCGTGCCGTCGCGGCCGCGTGCTCACTGCTCTTTCTGTCAT	No
	TGACAGAAGAGAGTGAGCACA	4791419	4791521	110	66	66	1	1	+	EPlOGLuG00000002981, EPlOGLuG00000002987	Intron-exon	Yes	-65.38	TTGGAGGTCTGACAGAAGAGAGTGAGCACACACGGTGCTTTCTTAGCATGCAAGAGCCATGCTGGGAGCTGTGCGTGCTCACTCTCTATCTGTCAGCCGTTCA	No
oglu-miR156l-5p/3p	CGACAGAAGAGAGTGAGCATA/GCTCACTTCTCTTTCTGTCAGC	4795286	4795447	162	95	95	5	0/1	+	Nill	Intronic	Yes	-63.62	GCTAGGGAGCCGACAGAAGAGAGTGAGCATATATAGTTCTTTCCTTGCATATGTGGTCATATGTGTGTTGACTGAAGAGATATATATACATATATATATAGAGAGAGAGAGTTCATGTGCTTGAAGCTATATGTGCTCACTTCTCTTTCTGTCAGCAAATTA	Simple_repeat
oglu-miR159a.2/.1	TTGCATGCCCCAGGAGCTGCA/TTTGGATTGAAGGGAGCTCTG	19848962	19849233	272	99	99	1	0	+	OGLUM01G20060, EPlOGLuG00000000920, EPlOGLuG00000000911	Exonic	Yes	-117.83	GTTGTGGACGTTGAGCTCCTTTCGGTCCAAAAAGGGGTGTTGCTGTGGGTCGATTGAGCTGCTGGGTCATGGATCCCGTTAGCCTACTCCATGTTCATCATTCAGCTCGAGATCTGAAAGAAACTACTCCAATTTATACTAATAGTATGTGTGTAGATAGGAAAATGATGGAGTACTCGTTGTTGGGATAGGCTTATGGCTTGCATGCCCCAGGAGCTGCATCAACCCTACATGGACCCTCTTTGGATTGAAGGGAGCTCTGCATCTTTGGT	No
oglu-miR159b	TTTGGATTGAAGGGAGCTCTG	1224370	1224557	188	100	100	1	0	+	EPlOGLuG00000000919, EPlOGLuG00000000907	Exonic	Yes	-82.33	GGTTATGAAGTGGAGCTCCTTTCGTTCCAATGAAAGGTTTATCTGAAGGGTGATACAGCTGCTTGTTCATGGTTCCCACTATTCTATCTCATAGGAAAAGAGATAGGCTTGTGGTTTGCATGACCAAGGAGCCGAATCAACTCCTTGCTGACCACTCTTTGGATTGAAGGGAGCTCTGCATCTTGATC	No
oglu-miR159c	ATTGGATTGAAGGGAGCTCCA	7620380	7620576	197	98	98	1	0	-	OGLUM01G08590, EPlOGLuG00000000908, EPlOGLuG00000000914	Exonic	Yes	-106.14	GAGGAGGAAGAGGAGCTCCTTTCGATCCAATTCAGGAGAGGAGGTGGTAGGATGCAGCTGCCGGTTCATGGATACCTCTGGAGTGCATGGCAGCAATGCTGTAGGCCTGCACTTGCATGGGTTTGCATGACCCGGGAGATGAACCCACCATTGTCTTCCTCTATTGATTGGATTGAAGGGAGCTCCACATCTCTCTC	No
oglu-miR159d	ATTGGATTGAAGGGAGCTCCG	7629534	7629722	189	100	100	1	0	-	EPlOGLuG00000000910, EPlOGLuG00000000918	Exonic	Yes	-100.2	TGATGTGAGGAGGAGCTCCTTTCGATCCAATTCAGGAGAGGAAGTGGTGGGATGCAGCTGCCGGTTCATGGATACCTCTGCAGTTCATGCCGGTAGGCCTGCACTTGCATGGGTTTGCATGACCTGGGAGATGAACCTGCCATTGTGTTCCTCTATTGATTGGATTGAAGGGAGCTCCGGCTACACCTA	No
oglu-miR160a-5p/3p	TGCCTGGCTCCCTGTATGCCA/GCGTGCAAGGAGCCAAGCATG	3399001	3399088	88	100	100	2	0	-	EPlOGLuG00000003192	Exonic	Yes	-49.39	GTGTGCCTGGCTCCCTGTATGCCACACATGTAGACCAACCCATGGTGTCTGGTTGCCTACTGGGTGGCGTGCAAGGAGCCAAGCATGC	No
5p/3p	TGCCTGGCTCCCTGTATGCCA/GCGTGCAAGGAGCCAAGCATG	28566023	28566110	90	87	87	6	0	+	OGLUM06G25880, EPlOGLuG00000003190, EPlOGLuG00000003195	Exonic	Yes	-54.89	GCGTGCCTGGCTCCCTGTATGCCACTCATGTAGCCCAATCCATGGTGTGTTTGGATGCTGTGGGTGGCGTGCAAGGAGCCAAGCATGC	No
[truncated: 622 more rows]

## Sheet: O.longistaminata
miRNA	Mature sequence	Start	Stop	Length	Score	%ID	Sub Chr	Mismatches in the mature seq	Orientation	GENE	Location	miRNA*	Free Energy	Subject Sequence	Transposable element
[truncated: 605 more rows]

[truncated: 5 more sheets: O.meridionalis, O.nivara, O.punctata, O.rufipogon, O.indica]
