# Supplementary material for: Comprehensive survey and evolutionary analysis of genome-wide miRNA genes from ten diploid Oryza species
Source: BMC Genomics. 2017 Sep 11;18:711. doi: 10.1186/s12864-017-4089-4 (PMC5594537; doi:10.1186/s12864-017-4089-4)
Supplement: Supplementary file 3 — No. of intragenic and intergenic miRNA genes with and without paralogous duplicates in the Oryza species. (XLSX 10 kb) [file 12864_2017_4089_MOESM3_ESM.xlsx]

## Sheet: Sheet1
	Table S3. No. of intragenic and intergenic miRNA genes with and without paralogous duplicates in the Oryza species
	miRNA genes				miRNA genes with all paralogues/hits
	Intronic	Exonic	Intergenic	Intron-exon border	Intronic	Exonic	Intergenic	Intron-exon border
Oryza barthi	94	117	121	43	120	177	258	88
Oryza brachyantha	4	55	11	24	7	98	15	41
Oryza glaberima	49	137	97	56	74	236	285	87
Oryza glumaepatula	79	104	147	45	119	190	269	88
Oryza sativa (indica)	51	151	140	52	72	288	315	109
Oryza longistaminata	50	94	225	38	75	163	295	72
Oryza meridionalis	95	64	130	14	131	90	234	36
Oryza nivara	101	96	136	55	163	164	270	79
Oryza punctata	33	44	65	59	56	66	96	93
Oryza rufipogon	86	95	143	61	132	156	289	117
Average	64.2	95.7	121.5	44.7	94.9	162.8	232.6	81
