# Supplementary material for: Comprehensive survey and evolutionary analysis of genome-wide miRNA genes from ten diploid Oryza species
Source: BMC Genomics. 2017 Sep 11;18:711. doi: 10.1186/s12864-017-4089-4 (PMC5594537; doi:10.1186/s12864-017-4089-4)
Supplement: Supplementary file 4 — Average no. of nucleotide substitutions per site in different regions of miRNA genes, transition/transversion bias as well as rates of nucleotide substitutions in conserved and non-conserved miRNA genes along with all the protein coding genes of Oryza. JC-values (Jukes Cantor-values). (XLSX 12 kb) [file 12864_2017_4089_MOESM4_ESM.xlsx]

## Sheet: Sheet1
Table S4. Average no. of nucleotide substitutions per site in different regions of miRNA genes, transition/transversion bias as well as rates of nucleotide substitutions in conserved and non-conserved miRNA genes along with all the protein coding genes of Oryza. JC-values (Jukes Cantor-values).
Conserved miRNA	Av. JC value Mature	Av. JC value miRNA*	Av. JC value Precursor	Transition/Transversion Bias for precursors of 10 sps						Conserved miRNAs
miR156k	0.031	0.137	0.197	1.9							Mature	miRNA*	precursor
miR156l	0	0.012	0.045	1.24						Av. JC Value	0.00942424	0.0522424	0.0655152
miR159a	0	0.011	0.038	2.9						Rate of nt. Substitution	3.2×10-10	17×10-10	19×10-10
miR159b	0	0.327	0.016	2.77
miR160e	0.026	0.115	0.015	1.31						Nonconserved miRNAs
miR160f	0.026	0.189	0.013	5.28							Mature	miRNA*	precursor
miR162a	0	0	0.003	1						Av. JC Value	0.0349409	0.0662727	0.0769091
miR162b	0	0	0.02	0.67						Rate of nt. Substitution	12×10-10	22×10-10	25×10-10
miR164a	0	0	0.039	0.67
miR164b	0.03	0.143	0.037	0.5						Protein coding genes
miR166a	0.009	0.009	0.07	2.26						Av. Ka/Ks Value for all the protein coding genes of 10 species	0.604342
miR166b	0.025	0	0.04	1.15						Rate of nt. Substitution	201×10-10
miR167a	0	0.118	0.022	1.53
miR167b	0.009	0.033	0.016	0.7
miR168a	0	0	0.015	1.51
miR169a	0.026	0.091	0.017	0.7
miR169b	0.056	0.134	0.039	0.92
miR171b	0.026	0.086	0.039	6.35
miR171g	0	0	0.022	5.52
miR172a	0.009	0.114	0.184	1.18
miR172d	0.009	0.023	0.184	1.18
miR319a	0	0.07	0.184	1.18
miR319b	0	0.033	0.022	2.77
miR390	0	0	0.029	8.6
miR393a	0.009	0.009	0.013	2.03
miR393b	0	0	0.03	2.62
miR394	0	0	0.132	0.58
miR396a	0	0.01	0.198	1.01
miR397a	0.02	0	0.052	0.84
miR397b	0	0	0.029	1.11
miR408	0	0	0.072	1.19
miR437	0	0	0.035	1.9
	0.00971875	0.052	0.0583437	2.03344
Nonconserved miRNA	Av. JC value Mature	Av. JC value miRNA*	Av. JC value Precursor	Transition/Transversion Bias for precursors of 10 sps
miR528	0	0	0.029	1.23
miR529b	0.025	0.038	0.178	1.58
miR531b	0.0567	0.033	0.042	3.2
miR812a	0.071	0.233	0.119	1.57
miR812b	0.074	0.247	0.116	2.48
miR820a	0.027	0.072	0.156	4.24
miR820b	0.031	0.101	0.045	3.37
miR1423	0	0.014	0.067	2.02
miR1428e	0.027	0.026	0.055	2.87
miR1429	0.026	0.043	0.09	7.3
miR1846a	0.102	0.038	0.053	0.74
miR1847	0	0	0.054	3.18
miR1848	0.044	0.37	0.147	0.77
miR1852	0.036	0.034	0.073	2.83
miR1853	0.011	0.022	0.031	7.49
miR1861a	0.069	0.033	0.045	2.9
miR1861b	0.1	0.095	0.08	2.95
miR1864	0	0	0.15	1.69
miR1865	0.049	0.011	0.07	3.54
miR1866	0.02	0.017	0.06	9.24
miR1868	0	0.031	0.032	5.28
miR1871	0.026	0.026	0.036	1.8
	0.0361227	0.0674545	0.0785455	3.285
