# Supplementary material for: Comprehensive survey and evolutionary analysis of genome-wide miRNA genes from ten diploid Oryza species
Source: BMC Genomics. 2017 Sep 11;18:711. doi: 10.1186/s12864-017-4089-4 (PMC5594537; doi:10.1186/s12864-017-4089-4)
Supplement: Supplementary file 6 — Ka/Ks ratios of all orthologous protein-coding genes of 10 Oryza species. Ratios were calculated using GrameneMart. (XLSX 9 kb) [file 12864_2017_4089_MOESM6_ESM.xlsx]

## Sheet: Average
	Barthi	Brachyantha	Glaberrima	Glumaepatula	Longistaminata	Meridionalis	Nivara	Punctata	Rufipogon	sativa indica
Barthi		0.278107	1.42775	0.845628	0.563991	0.512346	0.851383	0.343013	0.843809	0.747082
Brachyantha			0.291815	0.277353	0.343194	0.262955	0.250421	1.39671	0.356612	0.62799
Glaberrima			0.859784	0.764845	0.51965	0.43309	0.699204	0.288914	0.833336	0.680062
Glumaepatula				0.629275	0.626488	0.485266	0.768332	0.326343	0.633351	0.775904
Longistaminata					0.513331	0.480098	0.659874	0.277548	0.502602	0.472186
Meridionalis						0.434751	0.524856	0.326581	0.472125	0.466746
Nivara							0.625678	0.336617	0.918575	1.01557
Punctata								0.470819	0.350513	0.347625
Rufipogon									0.613866	1.05189
										0.687228
									Av. Ka/Ks	0.604342
