# Supplementary material for: Comprehensive survey and evolutionary analysis of genome-wide miRNA genes from ten diploid Oryza species
Source: BMC Genomics. 2017 Sep 11;18:711. doi: 10.1186/s12864-017-4089-4 (PMC5594537; doi:10.1186/s12864-017-4089-4)
Supplement: Supplementary file 8 — Different types of transition and transversion nucleotide substitutions in the precursor sequences of the selected conserved and non-conserved miRNA genes from all the studied Oryza species. (XLSX 13 kb) [file 12864_2017_4089_MOESM8_ESM.xlsx]

## Sheet: Sheet1
Table S6. Different types of transition and transversion nucleotide substitutions in the precursor sequences of the selected conserved and non-conserved miRNA genes from all the studied Oryza species
Conserved miRNA	AT	AC	AG	TA	TC	TG	CA	CT	CG	GA	GT	GC
miR156k	1	1.43	5.57	0.71	48.44	1.35	0.71	34.09	1.35	2.92	1	1.43
miR156l	6.34	3.01	8.49	5.4	13.76	4.49	5.41	29.03	4.49	10.24	6.34	3.01
miR159a	3.07	2.44	21	2.21	18.81	3.14	2.21	23.68	3.14	14.8	3.07	2.44
miR159b	0.28	0.2	21.67	0.24	22.62	0.24	0.24	31.63	0.24	22.15	0.28	0.2
miR160e	1	1.43	5.57	0.71	48.44	1.35	0.71	34.09	1.35	2.92	1	1.43
miR160f	1.96	2.01	27.29	1.1	23.07	2.47	1.1	22.45	2.47	12.1	1.96	2.01
miR162a	8.29	6.87	0	4.27	21.18	7.19	4.27	25.58	7.19	0	8.29	6.87
miR162b	9.87	9.01	11.66	5.97	6.94	7.28	5.97	7.6	7.28	9.56	9.87	9.01
miR164a	10.87	10.2	5.53	5.83	10.05	7.93	5.83	10.7	7.93	4.07	10.87	10.2
miR164b	4.12	7.14	26.63	3.21	11.44	5.67	3.21	6.6	5.67	15.07	4.12	7.14
miR166a	0.43	0.26	1.55	0.2	35.76	0.29	0.2	59.23	0.29	1.11	0.43	0.26
miR166b	9.9	6.57	0.62	6.4	16.58	5.65	6.43	24.98	5.65	0.71	9.9	6.57
miR167a	6.81	4.1	16.79	5.78	8.13	5.93	5.78	13.49	5.93	16.37	6.81	4.1
miR167b	7.12	6.19	1.54	6.6	19.49	7.67	6.62	22.43	7.67	1.33	7.12	6.19
miR168a	1.34	3.74	53.29	1.12	7.14	3.3	1.12	2.55	3.3	18.03	1.34	3.74
miR169a	7.33	8	14.86	5.43	9.13	8.06	5.43	8.37	8.06	10.01	7.33	8
miR169b	7.93	5.96	9.64	5.13	13.71	6.22	5.13	18.24	6.22	7.94	7.93	5.96
miR171b	1.24	1.28	29.63	1.16	19.59	1.63	1.16	18.94	1.6	21.22	1.24	1.28
miR171g	0.04	0.05	51.49	0.05	0.05	0.05	0.05	0.04	0.05	48.03	0.04	0.05
miR172a	5.18	4.96	8.93	5.33	19.85	4.93	5.33	20.77	4.93	9.64	5.18	4.96
miR172d	11.71	10.91	0.64	13.41	0.53	12.77	13.41	0.57	12.77	0.67	11.71	10.91
miR319a	3.85	3	6.84	3.11	26.29	3.84	3.11	33.7	3.84	5.56	3.85	3
miR319b	0.31	0.36	9.18	0.33	43.39	0.41	0.33	37.25	0.41	7.37	0.31	0.36
miR390	1	0.91	13.46	0.89	31.43	0.93	0.89	34.73	0.93	12.92	1	0.91
miR393a	3.88	3.86	27.9	2.56	12.39	3.72	2.56	12.47	3.72	19.21	3.88	3.86
miR393b	3.71	3.76	22.07	3.6	13.68	3.77	3.6	13.5	3.77	21.06	3.71	3.76
miR394	7.08	4.98	15.67	4.76	10.82	5.61	4.76	15.37	5.61	13.29	7.08	4.98
miR396a	3.73	2.13	9.2	2.78	21.46	2.98	2.78	37.53	2.98	8.58	3.73	2.13
miR397a	7.3	5.96	6.31	6.1	16.15	6.58	6.1	19.8	6.58	5.85	7.3	5.96
miR397b	11.07	12.19	1.75	13.15	0.91	10.77	13.15	0.91	10.77	2.14	11.07	12.19
miR408	4.04	4.05	26.08	2.84	12.68	3.92	2.84	12.68	3.92	18.88	4.04	4.05
miR437	5.4	2.07	6.76	5.15	13.25	2.2	5.15	34.49	2.2	15.86	5.4	2.07
Nonconserved miRNA	AT	AC	AG	TA	TC	TG	CA	CT	CG	GA	GT	GC
miR528	7.08	6.11	11.43	4.56	14.8	6.62	4.56	17.16	6.62	7.87	7.08	6.11
miR529b	4.76	3.12	11.14	3.59	18.58	3.16	3.59	28.34	3.16	12.67	4.76	3.12
miR531b	2.82	5.56	6.7	1.35	40.98	5.18	1.35	20.78	5.18	1.74	2.82	5.56
miR812a	7.68	2.92	9.59	6.13	8.9	3.22	6.13	23.39	3.22	18.23	7.68	2.92
miR812b	2.2	0.98	7.78	3	15.89	0.88	3	35.71	0.88	26.49	2.2	0.98
miR820a	2.77	3.06	19.97	2.77	24.68	3.4	2.77	18.37	3.4	12.97	2.77	3.06
miR820b	1.89	2.14	16.57	1.87	28.74	2.46	1.87	20.33	2.46	12.62	1.89	2.14
miR1423	2.93	4.23	11.09	2.7	31.65	4.16	2.7	21.92	4.16	7.26	2.93	4.23
miR1428e	3.2	1.98	32.34	2.6	6.06	2.8	2.6	9.7	2.8	30.59	3.2	1.98
miR1429	0.05	0.02	32.87	0.03	9.54	0.03	0.03	25.36	0.03	33.95	0.05	0.02
miR1846a	4.82	11.95	8.5	3.5	20.58	9.41	3.5	8.3	9.41	3.19	4.82	11.95
miR1847	2.91	3.02	25.07	3.06	12.62	2.91	3.06	12.15	2.91	26.38	2.91	3.02
miR1848	3.83	13.74	25.65	1.87	8.74	12.53	1.87	2.44	12.53	3.23	3.83	13.74
miR1852	1.87	1.02	17.78	1.65	15.66	1.11	1.65	25.89	1.11	26.36	1.87	1.02
miR1853	0.19	0.18	37.12	0.17	3.34	0.12	0.17	3.6	0.12	54.61	0.19	0.18
miR1861a	3.18	2.19	37.49	2.35	2.83	2.52	2.35	4.1	2.52	35.09	3.18	2.19
miR1861b	5.37	3.57	25.81	3.35	10.53	3.67	3.35	15.84	3.67	19.91	5.37	3.57
miR1864	3.58	3.01	32.15	3.05	9.02	5.47	3.05	10.72	5.47	17.9	3.58	3.01
miR1865	2.9	2.39	21.28	2.54	17.09	2.73	2.54	20.74	2.73	19.8	2.9	2.39
miR1866	1.24	0.64	21.76	0.95	16.9	0.97	0.95	32.5	0.97	21.26	1.24	0.64
miR1868	1.03	0.73	22.89	0.87	19.1	0.82	0.87	26.84	0.82	24.29	1.03	0.73
miR1871	5.84	2.73	7.3	4.92	15.33	3.2	4.92	32.79	3.22	11.15	5.84	2.73
