# Supplementary material for: Comprehensive survey and evolutionary analysis of genome-wide miRNA genes from ten diploid Oryza species
Source: BMC Genomics. 2017 Sep 11;18:711. doi: 10.1186/s12864-017-4089-4 (PMC5594537; doi:10.1186/s12864-017-4089-4)
Supplement: Supplementary file 9 — Proportion of conserved sites in the different parts of mature and star regions of the studied conserved and non-conserved miRNAs from the 10 Oryza species. If nucleotides in a certain part of the mature or star sequences were completely conserved among Oryza, it was given a value of 1. (XLSX 11 kb) [file 12864_2017_4089_MOESM9_ESM.xlsx]

## Sheet: Sheet1
Table S7. Proportion of conserved sites in the different parts of mature and star regions of the studied conserved and non-conserved miRNAs from the 10 Oryza species. If nucleotides in a certain part of the mature or star sequences were completely conserved among Oryza, it was given a value of 1.
Conserved miRNAs
miRNA	1st Part	2nd Part	3rd Part	miRNA*	1st Part	2nd Part	3rd Part
miR156k	1	0.857143	1	miR156k	0.75	0.7142	0.875
miR156l	1	1	1	miR156l	0.7142	1	1
miR159a	1	1	1	miR159a	0.8571	1	1
miR159b	1	1	1	miR159b	0.428	0.5714	0.142
miR160e	1	1	0.857143	miR160e	0.8571	0.4285	1
miR160f	1	1	0.857143	miR160f	0.7142	0.7142	0.7142
miR162a	1	1	1	miR162a	1	1	1
miR162b	1	1	1	miR162b	1	1	1
miR164a	1	1	1	miR164a	1	1	1
miR164b	1	1	0.714286	miR164b	0.7142	0.5714	1
miR166a	1	1	1	miR166a	0.8571	1	1
miR166b	1	1	0.857143	miR166b	1	1	1
miR167a	1	1	1	miR167a	0.4285	0.7142	0.75
miR167b	1	1	1	miR167b	1	0.75	0.75
miR168a	1	1	1	miR168a	1	1	1
miR169a	1	1	0.714286	miR169a	0.5714	0.7142	0.875
miR169b	0.857143	1	0.714286	miR169b	0.2857	0.5714	1
miR171b	1	0.857143	1	miR171b	1	0.7142	0.8571
miR171g	1	1	1	miR171g	1	1	1
miR172a	1	1	1	miR172a	0.4285	0.8571	1
miR172d	1	1	1	miR172d	0.8571	1	1
miR319a	1	1	1	miR319a	0.8571	0.8571	0.625
miR319b	1	1	1	miR319b	0.8571	0.7142	1
miR390	1	1	1	miR390	1	1	1
miR393a	1	0.857143	1	miR393a	0.8571	1	0.8571
miR393b	1	1	1	miR393b	1	1	0.8571
miR394	1	1	1	miR394	1	1	1
miR396a	1	1	1	miR396a	0.7142	1	1
miR397a	0.857143	1	0.857143	miR397a	0.7142	0.8571	0.8571
miR397b	1	1	1	miR397b	1	1	1
miR408	1	1	1	miR408	1	1	1
miR437	1	1	1	miR437	1	0.8571	0.8571
Non-conserved miRNAs
miRNA	1st Part	2nd Part	3rd Part	miRNA*	1st Part	2nd Part	3rd Part
miR528	1	1	1	miR528	1	1	1
miR529b	1	1	0.8571	miR529b	1	0.7142	1
miR531b	0.7142	0.833	0.7142	miR531b	0.8571	1	0.8571
miR812a	0.75	0.714	0.714	miR812a	0.25	0.5	0.56
miR812b	0.75	0.857	0.857	miR812b	0	0.375	0.285
miR820a	1	1	0.8571	miR820a	0.7142	0.7142	1
miR820b	1	0.857	0.857	miR820b	0.7142	0.5714	1
miR1423	0.8571	1	1	miR1423	1	0.875	1
miR1428e	0.875	0.714	1	miR1428e	1	1	0.8571
miR1429	1	1	0.8571	miR1429	1	0.8571	0.8571
miR1846a	0.8571	0.4285	0.8571	miR1846a	0.8571	0.8571	0.8571
miR1847	1	1	1	miR1847	1	1	1
miR1848	1	0.7142	1	miR1848	0.5	0.5	0.4
miR1852	1	1	0.7142	miR1852	0.7142	1	0.875
miR1853	0.875	1	1	miR1853	1	0.875	0.875
miR1861a	0.8571	0.8571	0.8571	miR1861a	1	0.8571	0.7142
miR1861b	0.625	0.2857	0.714	miR1861b	0.4285	0.7142	0.5714
miR1864	1	1	1	miR1864	1	1	1
miR1865	0.875	0.875	0.875	miR1865	1	0.875	1
miR1866	1	0.875	0.875	miR1866	1	0.875	0.875
miR1868	1	1	1	miR1868	0.875	0.7142	1
miR1871	1	0.875	0.875	miR1871	0.875	0.875	1
