# Supplementary material for: Comprehensive survey and evolutionary analysis of genome-wide miRNA genes from ten diploid Oryza species
Source: BMC Genomics. 2017 Sep 11;18:711. doi: 10.1186/s12864-017-4089-4 (PMC5594537; doi:10.1186/s12864-017-4089-4)
Supplement: Supplementary file 11 — Average of base composition (AT- and GC-content) of mature, star and precursor regions of the selected conserved and non-conserved miRNA genes of Oryza. (XLSX 13 kb) [file 12864_2017_4089_MOESM11_ESM.xlsx]

## Sheet: Sheet1
Table S8. Average of base composition (AT-and GC-content) of mature, star and precursor regions of the selected conserved and non-conserved miRNA genes of Oryza
Conserved miRNAs
miRNA	AT-content	GC-content	miRNA*	AT-content	GC-content	Precursor	AT-content	GC-content
miR156k	11	10	miR156k	11.5	11.5	miR156k	36.9	61.1
miR156l	10.89	10.1111	miR156l	12.4	10	miR156l	94.5556	61.1111
miR159a	8.3	12.7	miR159a	10	11	miR159a	129.6	132.1
miR159b	10.67	10.3333	miR159b	10.55	10.44	miR159b	104.556	85.6667
miR160e	7.67	13.3333	miR160e	6.55556	14.4444	miR160e	44.5	68.8
miR160f	8	13	miR160f	9.05263	11.9474	miR160f	39.3	60.2
miR162a	10.67	10.3333	miR162a	9	12	miR162a	97.3333	103.556
miR162b	10.11	10.8889	miR162b	9	12	miR162b	65.5556	67.4444
miR164a	8.2	12.8	miR164a	9	12	miR164a	74.9	81.2
miR164b	8.06	12.9412	miR164b	9.47059	11.5294	miR164b	39.6	70
miR166a	10.7	10.3	miR166a	9.1	11.9	miR166a	77.6	66.2
miR166b	8.44	13.5625	miR166b	9	12	miR166b	117.5	89.3
miR167a	10.78	10.2222	miR167a	12.1111	10	miR167a	77.7778	61.1111
miR167b	11	10	miR167b	13.5556	9.11111	miR167b	81.9	92.9
miR168a	8.43	12.5714	miR168a	9	12	miR168a	22.5556	64.6667
miR169a	8.59	12.4118	miR169a	10.4706	11.1176	miR169a	81.4	104.1
miR169b	8.56	12.4444	miR169b	9.88889	11.2778	miR169b	69.4	63.9
miR171b	10.56	10.4444	miR171b	11.5	9.5	miR171b	45.7	54.2
miR171g	9.125	11.875	miR171g	11	10	miR171g	42.2	46.8
miR172a	12.5556	10.4444	miR172a	11.1111	9.88889	miR172a	60.1	61.8
miR172d	12.2143	8.57143	miR172d	10.5714	9.71429	miR172d	69.3	61.5
miR319a	10.8333	10	miR319a	7.66667	14	miR319a	88.6	94.8
miR319b	8.3	11.8	miR319b	8.1	11.9	miR319b	80.5	107.5
miR390	8	12	miR390	9	12	miR390	46.6	44.3
miR393a	10.7273	10.2727	miR393a	11	9.09	miR393a	52.3	65.2
miR393b	11.9	10	miR393b	10.7	11	miR393b	60.7	68.4
miR394	9.3	10.9	miR394	8	12	miR394	57.9	52.3
miR396a	11.7	9.2	miR396a	12	8.9	miR396a	86	67.8
miR397a	11	10	miR397a	10.8	10.2	miR397a	61.3	56.2
miR397b	11.9	9.9	miR397b	9	12	miR397b	60.4	57.7
miR408	8.4	12.6	miR408	7	14	miR408	102.556	112.333
miR437	14.125	6.875	miR437	17	4	miR437	150.625	62
Average	10.0222	11.0261		10.1283	11.0144		72.4911	73.3184
Non-conserved miRNAs
miRNA	AT-content	GC-content	miRNA*	AT-content	GC-content	Precursor	AT-content	GC-content
miR528	8	13	miR528	9	12	miR528	42.9	45.5
miR529b	11.6	9.4	miR529b	9.4	11.6	miR529b	73.9333	59.8
miR531b	3.57143	16.4286	miR531b	4.92857	15.0714	miR531b	19	49.9286
miR812a	9.61111	12.3889	miR812a	11.6667	10.2778	miR812a	163.389	69.7222
miR812b	9.94737	12.0526	miR812b	11.7368	10.6316	miR812b	124.895	43.9474
miR820a	7.3	13.7	miR820a	7.6	13.4	miR820a	91.5	106
miR820b	7.36364	13.6364	miR820b	8.09091	12.9091	miR820b	90.6364	108.909
miR1423	9.83333	17.3333	miR1423	8.16667	15.8333	miR1423	55	80.6667
miR1428e	12.4	9.6	miR1428e	14.6	6.4	miR1428e	58.2	50.6
miR1429	14.1667	6.83333	miR1429	11.8333	9.16667	miR1429	75.8333	44.1667
miR1846a	5.1	15.9	miR1846a	6	15	miR1846a	32.7	74.8
miR1847	10	11	miR1847	10	11	miR1847	54.6667	53.6667
miR1848	3.5	17.5	miR1848	4	16.5	miR1848	10.3333	52.5
miR1852	12.7778	8.22222	miR1852	12.8889	8.11111	miR1852	84.6667	50.5556
miR1853	14.875	9.125	miR1853	12.25	11.625	miR1853	44.625	42.5
miR1861a	10.9091	11.0909	miR1861a	8.63636	13.3636	miR1861a	68.9091	58.6364
miR1861b	10.4286	11.5714	miR1861b	10.1429	11.8571	miR1861b	65.0714	52.6429
miR1864	15	9	miR1864	12.125	11.875	miR1864	112.25	143.75
miR1865	13.375	10.625	miR1865	12.875	11.125	miR1865	74.375	67.125
miR1866	13.8	12.4	miR1866	15.2	8.8	miR1866	48.9	37.2
miR1871	14.3333	9.66667	miR1871	14.3333	9.66667	miR1871	88.6667	44.3333
miR1868	10	14	miR1868	12.625	11.125	miR1868	92.75	74.75
Average	10.3587	12.0216		10.3682	11.6972		71.5091	64.1682
