# Supplementary material for: Comprehensive survey and evolutionary analysis of genome-wide miRNA genes from ten diploid Oryza species
Source: BMC Genomics. 2017 Sep 11;18:711. doi: 10.1186/s12864-017-4089-4 (PMC5594537; doi:10.1186/s12864-017-4089-4)
Supplement: Supplementary file 12 — The values of Tajima’s D and Fu and Li’s F as well as nucleotide diversity for each of the 80 miRNA loci (pre-miRNAs) from the 10 Oryza species. The parameters were computed using software DnaSP v5.10. (XLSX 12 kb) [file 12864_2017_4089_MOESM12_ESM.xlsx]

## Sheet: Sheet1
Table S9. The values of Tajima’s D and Fu and Li’s F as well as nucleotide diversity for each of the 80 miRNA loci (pre-miRNAs) from the 10 Oryza species. The parameters were computed using software DnaSP v5.10.
miRNA	Tajima's D	Fu and Li's F	Nucleotide diversity	Significance (<)
miR156k	1.38083	1.0974	0.15821
miR156l	-1.39316	-1.43314	0.04254
miR159a	1.38083	1.0974	0.15821
miR159b	-1.86128	-2.29094	0.015	0.05, 0.02
miR160e	-2.00357	-2.48684	0.07516	0.01, 0.02
miR160f	-1.79631	-2.25642	0.01237	0.05
miR162a	0.1959	0.94854	0.0048
miR162b	-1.49216	-1.86967	0.01953
miR164a	-0.57461	-0.6138	0.03735
miR164b	-2.04343	-2.59455	0.03313	0.01, 0.02
miR166a	-1.7321	-2.12859	0.06269
miR166b	-1.5223	-1.96561	0.03763
miR167a	-0.30524	0.40073	0.05603
miR167b	-1.8067	-2.17557	0.09088	0.05
miR168a	-1.42171	-1.42715	0.01421
miR169a	-0.73272	-0.4596	0.08783
miR169b	-1.89865	-2.3493	0.028	0.05
miR171b	-1.02961	-1.00697	0.03591
miR171g	-0.94297	-1.21132	0.01199
miR172a	0.84409	0.90601	0.14843
miR172d	-2.08495	-2.67635	0.05217	0.01
miR319a	-0.61667	0.01273	0.01553
miR319b	-1.66841	-2.11949	0.02097
miR390	-0.89195	-0.75109	0.02815
miR393a	-1.49289	-1.68933	0.01244
miR393b	-1.3511	-1.65718	0.02917
miR394	-1.96988	-2.47542	0.02016	0.01, 0.02
miR396a	-1.66008	-2.02255	0.15035
miR397a	-1.12501	-1.51467	0.04979
miR397b	-1.74186	-1.99896	0.02714	0.05
miR408	-1.57408	-1.76391	0.06347
miR437	-0.20696	0.00657	0.0335
miR528	-1.76515	-2.12993	0.02771	0.05
miR529b	1.47185	0.95186	0.1459
miR531b	-1.35024	-1.70858	0.03993
miR812a	-1.46378	-1.7419	0.10747
miR812b	-0.73042	-1.11893	0.10628
miR820a	-1.19738	-1.03879	0.0535
miR820b	-1.06134	-0.92861	0.04342
miR1423	-1.23311	-1.31835	0.00741
miR1428e	-1.13529	-1.29283	0.05193
miR1429	-0.06042	0.04966	0.02167
miR1846a	-1.10767	-0.95801	0.05086
miR1847	-0.82407	-0.81112	0.0381
miR1848	-1.01063	-1.07131	0.04444
miR1852	-0.96909	-1.20125	0.03138
miR1853	-1.4213	-1.59111	0.02984
miR1861a	-0.26971	-0.40481	0.04295
miR1861b	-1.04292	-1.19677	0.07538
miR1864	-0.97349	-1.12313	0.00963
miR1865	-0.46319	-0.12987	0.02381
miR1866	-1.04488	-0.79352	0.0285
miR1868	-0.91601	-0.80915	0.02112
miR821a	-0.61626	-0.52445	0.11887
miR821b	-0.85829	-1.03741	0.05538
miR827	-0.48292	-0.73779	0.03175
miR1319a	-1.34742	-1.37364	0.06435
miR1320	-1.20923	-1.26661	0.2562
miR1425	-1.00623	-1.10146	0.0028
miR1427	0.06464	0.02816	0.13568
miR1430	-1.2593	-1.26492	0.01105
miR1432	-1.54052	-1.76646	0.018
miR1435	-1.29503	-1.39621	0.00745
miR1436	-0.95525	-0.97854	0.09576
miR1438	-0.86284	-0.84286	0.01308
miR1440a	-0.36091	-0.53306	0.0619
miR1441	-1.15961	-1.16697	0.03963
miR1442	0.62761	0.89281	0.07222
miR1849	-1.48614	-1.68344	0.01587
miR1850	-1.1605	-1.2533	0.02657
miR2093	1.1665	1.0316	0.01144
miR2096	-1.34803	-1.59811	0.01709
miR2101	-1.70118	-2.01588	0.02128	0.05
miR2118a	-0.88576	-1.16024	0.03222
miR2120	-1.18398	-1.17097	0.03733
miR399a	-1.0938	-1.11335	0.01119
miR3979	-0.41679	-0.7185	0.01848
miR5078	-0.75569	-0.54622	0.01402
miR5144	-1.16366	-1.24101	0.00833
miR5151	0.25402	0	0.01726
