# Supplementary material for: Comprehensive survey and evolutionary analysis of genome-wide miRNA genes from ten diploid Oryza species
Source: BMC Genomics. 2017 Sep 11;18:711. doi: 10.1186/s12864-017-4089-4 (PMC5594537; doi:10.1186/s12864-017-4089-4)
Supplement: Supplementary file 14 — The average sequence diversity (π) at the 11 miRNA loci (with the significantly negative values for D and F) in cultivated rice and wild species of Oryza. (XLSX 9 kb) [file 12864_2017_4089_MOESM14_ESM.xlsx]

## Sheet: Sheet1
Table S10. The average sequence diversity (π) at the 11 miRNA loci (with the significantly negative values for D and F) in cultivated rice and wild species of Oryza
miRNA (with significant negative values for D and F)	Oryza (Wild species)	Cultivated rice
miR159b	0.01687	0
miR160e	0.09104	0
miR160f	0.01546	0
miR164b	0.04134	0
miR167b	0.11207	0
miR169b	0.02503	0.02604
miR172d	0.06522	0
miR394	0.02513	0
miR397b	0.0335	0
miR528	0.03445	0
miR2101	0.00623	0.03723
