# Supplementary material for: Comprehensive survey and evolutionary analysis of genome-wide miRNA genes from ten diploid Oryza species
Source: BMC Genomics. 2017 Sep 11;18:711. doi: 10.1186/s12864-017-4089-4 (PMC5594537; doi:10.1186/s12864-017-4089-4)
Supplement: Supplementary file 15 — Multiple sequence alignment of all the sequencedmiR1861-clusters individually shows the significant conservation in the cluster sequences among the Oryza species. The presence of distinct nucleotide substitutions and indels were also evident with the Cluster-VII being the most diverged. (TXT 20 kb) [file 12864_2017_4089_MOESM15_ESM.txt]

Figure S6. Multiple sequence alignment of all the sequencedmiR1861-clusters
individually shows the significant conservation in the cluster sequences among the Oryza 
species.The presence of distinct nucleotide substitutions and indelswere also evident with
 the Cluster-VII being the most diverged.


Cluster-I

O.sativa_indica_      ATTCAACCAAACCTAGCACACAACTACATCTCTTCTTCATAAACGTTCTGCTGGTTCCAA
O.nivara              TAACAACCAAACCTAGCACACAACTACATCTCTTCTTCATAAACGTTCTGCTGGTTCCAA
O.rufipogon           ATTCAACCAAACCTAGCACACAACTACATCTCTTCTTCATAAACGTTCTGCTGGTTCCAA
O.glaberrima          ATTCAACCAAACCTAGCACACAACTACATCTCCTCTTCATAAACGTTCTGCTGGTTCTAA
                         ***************************** ************************ **

O.sativa_indica_      CTTCGTGTTGCATATTCTTAGGCTCGGTCTTGAGGCAGGAACTGAGTAGTTGGTGAACTC
O.nivara              CTTCGTGTTGCATATTCTTAGGCTCGGTCTTGAGGCAGGAACTGAGTAGTTGGTGAACTC
O.rufipogon           CTTTGTGTTGCATATTCTTAGGCCCGGTCTTGAGGCAGGAACTGAGTAGTTGGTGAACTC
O.glaberrima          CTTCGTCTTGCGTATTCTTAAGCCCGATCTAGAGGCAGGAACTGAGTAGTTGTTGAACTT
                      *** ** **** ******** ** ** *** ********************* ****** 

O.sativa_indica_      GCTCTATTTTGTTCATTCACTCGCGACGCGGTTCCTGTCCTAAGACCGAGTCTGTGAATA
O.nivara              GCTCTATGTTGTTCGTTCACTCGCGACGCGGTTCCTGTCCTAAGACCGAGTCTGTGAATA
O.rufipogon           GCTCTATGTTGTTCGTTCACTCGCGACACGGTTCCTGTCCCAAGACCGAGTCTGTGAATA
O.glaberrima          GCTCTATGTTGTTCGTTCACCCACTATTCGATTCCTATCCCAAGATCGAGTCTATGAATA
                      ******* ****** ***** * * *  ** ***** *** **** ******* ******

O.sativa_indica_      TACAAATGTGATTTTTTT-AATACATTCTTACACCCACTCTTTTTTCCAAGTTCCACCAT
O.nivara              TACAAATGTGATTTTTTT-AATACATTCTTACACCTACTCTTTTTTCCAAGTTCCACCAT
O.rufipogon           TACAAATGTAATTTTTTT-ACTACATTCTTATACCCACTCTTTTTTCCAAGTTCCACCAT
O.glaberrima          TACAAATGTGATTTTTTTTACTACATTCTTACACCCACTATTTTTTCCAAGTTCCACCAT
                      ********* ******** * ********** *** *** ********************

O.sativa_indica_      CCGTTTGTAAATATAACCTACT
O.nivara              CCGTTTGTAAATATAACCTACT
O.rufipogon           CCGTTTGTAAATATAACCTACT
O.glaberrima          CCGTTTGTAAATCGAACCTACT
                      ************  ********


Cluster-II


O.sativa_indica_      CTGCTGGTTCTAACTTCGTCTTGCATATTCTTAGGCCCAATCTTGACGCAGGAACTGAGT
O.rufipogon           CTGCTGGTTCTAACTTCGTCTTGCATATTCTTAGGCCCAATCTTGACGCAGGAACTGAGT
O.nivara              CTGCTGGTTCTAACTTCGTCTTGCATATTCTTAGGCCCAATCTTGACGCAGGAACTGAGT
O.glaberrima          CTGCTGGT-CTAACTTCGTCTTGCATATTCTTAGGCCCAATCTTGACGCAGGAACTGAGT
                      ******** ***************************************************

O.sativa_indica_      AGTTCGTGAACTCGCTCTATGTTGTTCGTTCACCCACTATTCGGTTCCTGTCCCAAGATC
O.rufipogon           AGTTCGTGAACTCGCTCTATGTTGTTCGTTCACCCACTATTCGGTTCCTGTCCCAAGATC
O.nivara              AGTTCGTGAACTCGCTCTATGTTGTTCGTTCACCCACTATTCGGTTCCTGTCCCAAGATC
O.glaberrima          AGTTCGTGAACTCGCTCTATGTTGTTCGTTCACCCACTATTCGGTTCCTGTCCCAAGATC
                      ************************************************************

O.sativa_indica_      GAGTCTGTGAATATACAAATATGATTTTTTTT---ACTACATTCTTACACCCACTCTTTT
O.rufipogon           GAGTCTGTGAATATACAAATATGATTTTTTTTTTTACTACATTCTTACACCCACTCTTTT
O.nivara              GAGTCTGTGAATATACAAATATGATTTTTTT----ACTACATTCTTACACCCACTCTTTT
O.glaberrima          GAGTCTGTGAATATACAAATATGATTTTTTT----ACTACATTCTTACACCCACTCTTTT
                      *******************************    *************************

O.sativa_indica_      TTTCAAGTTCTAGCATCCGTTTGTGAATATGACCTACTCCTGCAAATTCATAAACTCGGT
O.rufipogon           TTTCAAGTTCTAGCATCCGTTTGTGAATATGACCTACTCCTGCAAATTCATAAACTCGGT
O.nivara              TTTCAAGTTCTAGCATCCGTGTGTGAATATGACCTACTCCTGCAAATTCATAAACTCGGT
O.glaberrima          TTTCAAGTTCTAGCATCCGTGTGTGAATATGACCTACTCCTGCAAATTCATAAACTCGGT
                      ******************** ***************************************

O.sativa_indica_      GTTGCATATTCTTAGACCCGATCTTGTAGCAAGAACTGAGTAGTTCGTTAACTCGCTACG
O.rufipogon           GTTGCATATTCTTAGACCCGATCTTGTAGCAAGAACTGAGTAGTTCGTTAACTCGCTACG
O.nivara              GTTGCATATTCTTAGACCCGATCTTGTAGCAAGAACTGAGTAGTTCGTTAACTCGCTACG
O.glaberrima          GTTGCATATTCTTAGACCCGATCTTGTAGCAAGAACTGAGTAGTTCGTTAACTCGCTACG
                      ************************************************************

O.sativa_indica_      CGGTTCTTGTCACAAGACCGAGCCTGTGAATATGCAAAGGTGG
O.rufipogon           CGGTTCTTGTCACAAGACCGAGCCTGTGAATATGCAAAGGTGG
O.nivara              CGGTTCTTGTCACAAGACAGAGCCTGTGAATATGCAAAGGTGG
O.glaberrima          CGGTTCTTGTCACAAGACAGAGCCTGTGAATATGCAAAGGTGG
                      ****************** ************************


Cluster-III


O.sativa_indica_      TTGCTGGTTCC--AACTTCGTGTTGGATATTTTTAGGCTCGGTCTTGAGGCAGGAACTGA
O.rufipogon           CTGCTGGTTCC--AACTTCGTGTTGCATATTCTTAGGCCTGGTCTTGAGGCAGGAACTGA
O.nivara              TTGCTGGTTCC--AACTTCGTGTTGGATATTCTTAGGCTCGGTCTTGAGGCAGGAACTGA
O.glaberrima          CTGCAAATTCATAAACTCGGTGTTGCATATTCTTAGGCCCGGTCTTGTGGCAAGAACTGA
                       ***   ***   ****  ****** ***** ******  ******* **** *******

O.sativa_indica_      GTAGTTGGTGAACTCGTTTTATTTTGTTCATTCACTCGGGACGCGGTTCCTGTCCTAAGA
O.rufipogon           GTAGTGGGGGAACTCGCTTAAGGTGGTTGGTCCACTCGGGACAGGGTCCTGGTCCCAAGC
O.nivara              GTAGTTGGTGAACTCGCTTTATGTTGTTCGTTCACTCGGGACGCGGTTCCTGTCCTAAGA
O.glaberrima          GTAGTTCGTTAACTCGCT----------------------ACGCGGTTCTTGTCACAAGA
                      *****  *  ****** *                      **  *** *  ***  *** 

O.sativa_indica_      CCGAGTCTGTGAATATACAAATGTGATTTTTTTAATACATTCTTACACCCCCTCTTTTTT
O.rufipogon           CGGAGTCGGGGAAAATACAAAGGTAATTTTTTTAATCCATTCTTCCCCCCATTCTTTTTT
O.nivara              CCGAGTCTGTGAATATACAAATGTGATTTTTTTAATACATTCTTACACCTACTCTTTTTT
O.glaberrima          CCGAGTCTGTGAATATGCAAAGGTGG------------AACCCTGCAACACGAGT-----
                      * ***** * *** ** **** **              *  * * *  *     *     

O.sativa_indica_      TCAAGTTCCAACATCCGTTTG-GGAATATGACCTACTCCTGCAAATTCCTAAACTCGGGG
O.rufipogon           TCAAGTTCCAGCATCCGTTTG-TGAATATGACCTACTCCTGCAAATTCATAAACTCGGTG
O.nivara              GCAAGTTCCAGCATCCGTTTG-TGAATATGACCTACTCCTGCAAATTCCTAAACTCCGTG
O.glaberrima          ---AGGTGTAATAATGGCTTGCTGGTTCCAACTTCGTGTTGCATATTCTTAGGCTCGGTC
                         ** *  *  *   * ***  *  *   ** *  *  **** **** **  *** *  

O.sativa_indica_      TTGCATATTCTTAAGCCCGGGCTTGGGGCAAAAACTGAATAATTCGTTAACTCCCTACCC
O.rufipogon           TTGCATATTCTTAGGCCCGGGCTTGGGGCAAAAACTGAATAATTCGTTAACTCCCCACCC
O.nivara              TTGCATATTCTTAAGCCCGGTCTTGTGGCAAGAACTGAATAATTCGTTAACTCCCTACCC
O.glaberrima          TTGAGGCAGGAACTGAGTAGTTGGTGAACTCGCTCTATGTTGTTCGTTCACTCGCGACGC
                      ***           *    *        *     **   *  ****** **** * ** *

O.sativa_indica_      GGTTCTTGGCACAAAACCGAATCTGGGAATATGCAAAGGTGG------------------
O.rufipogon           CGGTCCTGGCCCCAGACCCAATCCGGGAATAAGCCAAGGGGGGACACGACGCGGTTCTTG
O.nivara              GGTTCTTGTCCCAAGAACCAATCTGTGAATATGCCAAGGTGGTT----------------
O.glaberrima          GGTTCCTGTCCTAAGACCGAGTCTGTGAATATACAAATGTGATT----------------
                       * ** ** *   * * * * ** * *****  * ** * *                   


Cluster-IV


O.nivara              TGCTGGTT-CTAACTTCGTCTTGCGTATTCTTAGGCCCGATCTTGAGGCAGGAACTGAGT
O.rufipogon           TGCTGGTT-CTAACTTCGTCTTGCGTATTTTTAGGCCCGATCTTGAGGCAGGAACTGAGT
O.sativa_indica_      TGCTGGTTTCTAACTTCGTCTTGCGTATTCTTAGGCCCGATCTAGAGGCAGGAACTGAGT
O.glaberrima          TGCTGGTTTCTAACTTCGTCTTGCGTATTCTTAGGCCCGATCTAGAGGCAGGAACTGAGT
                      ******** ******************** ************* ****************

O.nivara              AGTTGTTGAACTTGCTCTATGTTGTTCGTTCACCCACTATTCGGTTCCTGTCCCAAGATC
O.rufipogon           AGTTGGTGAACTTGCTCTATGTTGTTCGTTCACCCACTATTCGGTTCCTGTCCCAAGATC
O.sativa_indica_      AGTTGGTGAACTCGCTCTATGTTGTTCGTTCACCCGCTATTCGGTTCCTGCCCCAAGACC
O.glaberrima          AGTTGGTGAACTCGCTTTATGTTGTTCGTTCCCCCGCAATACGGTTCCTGTCCCAAGACC
                      ***** ****** *** ************** *** * ** ********* ******* *

O.nivara              GAGTCTATGAATATAC----------------AAATGTGATTTTTTTTACTACATTCTTA
O.rufipogon           GAGTTTATGAATATAC----------------AAATGTGATTTTTTTTACTACATTCTTA
O.sativa_indica_      GAGTCTGTGAATATACGAGTCTGTGAATATACAAATGTGATTTTTTT-AATACATTCTTA
O.glaberrima          GAGTCTGTGAATATAC----------------AAATGTGATTTTTTT-AATACATTCTTA
                      **** * *********                *************** * **********

O.nivara              CCCCCACTATTTTTTTCAAGTTCCACCATCCGTTTGTGAATATGACCTACTCCTGCAAAT
O.rufipogon           CACCCACTATTTTTTTCAAGTTCCAACATCCATTTGTGAATATGACCTACTCCTGCAAAT
O.sativa_indica_      CCCCCACTCTTTTTTTCAAGTTCCAACATCCGTTTGGGAATATGACCTACTCCTGCAAAT
O.glaberrima          CACCCACTATTTTTTTCAAGTTCCAGCATCCGTTTGTGAATATGACCTACTCCTGCAAAT
                      * ****** **************** ***** **** ***********************

O.nivara              TCTTAAACTCGGGGTTGCATATTCTTAGGCCCAGTCTTGTGGCAAAAACTAATTAGTTCG
O.rufipogon           TCATAAACTCGGTGTTGCATATTCTTAGGCCCAGTCTTGTGGCAAAAACTGAGTAGTTCG
O.sativa_indica_      TCATAAACTCGGGGTTGCATATTCTTAGGCCCGGTCTTGGGGCAAGAACTGGGTAATTCG
O.glaberrima          TCATAAACTCGGTGTTGCATATTCTTAGGCCCGGTCTTGTGGCAAGAACTGAGTAGTTCG
                      ** ********* ******************* ****** ***** ****   ** ****

O.nivara              TTAACTTGCTACGCGGTTCTTGTCACAAAACCAAGCCTGTGAATATGCAAAGTGGGTTTT
O.rufipogon           TTAACTCGCTACGTGGTTCTTGTCACAAAATCGAGCCTGTGAATATGCAAAGTTGGTTTT
O.sativa_indica_      TTAACTTGCTACCCGGTTCTTGGCACAAGAACGAGCCTGTGAATATGCAAAGGTGGTTTT
O.glaberrima          TTAACTCGCTACGCGGTTCTTGTCACAAGACCGAACCTGTGAATATGCAAAGGTGGGTTT
                      ****** *****  ******** ***** * * * *****************  ** ***

O.nivara              CTCTATGAATATGGCATATTCTAAATTCCTATTCTTTGTCAACTTTGTAAAAATTGTTCC
O.rufipogon           CTCTATGAATATGGCATATTCTAAATTCCTATTCTTTGTCAACTTTGTAAAAATTGTTCC
O.sativa_indica_      CTCTATGAATATGGCATATTCTAAATTCCTATTCTTTGTCAACTTTGTAAAAATTGTTCC
O.glaberrima          CTCTATGAATATGGCATATTCTAAATTCCTATTCTTTGTCAACTTTGTAAAAATTGTTCC
                      ************************************************************

O.nivara              CAATTGATCCCTTCTACTTG
O.rufipogon           CAAATGATCTCT-CTACTTG
O.sativa_indica_      CAAATGACCTCTC-TACTTG
O.glaberrima          CAAATGACCCCCCCTACTTG
                      *** *** * *   ******


Cluster-V


O.sativa_indica_      TTCTTACGCCCGGTC-TTGAGGCAG--ACTGAGTAGTTGGTGAACTCGCTCTATGTTGTT
O.glaberrima          TTCTT-CGCCCGATCCTTGGGGCAG--ACTGAGTAGTTGGTGAACTCGCTCTATGTTGTT
O.rufipogon           TTCTT-TAGCCGGTTCTTGAGGCAGGAACTGAGTAGTTGGTGAACTCGCTCTATGTTGTT
O.nivara              GTCATCTAGCCGGTC-TTGAGGCAGG-ACTGAGTAGTTGGTGA-CTCGCTCT-TGTTGTT
                       ** *    *** *  *** *****  **************** ******** *******

O.sativa_indica_      CGTTCACTCGCGACACGGTTCCTGTCCCAAGACCGAGTCTGTGAA
O.glaberrima          CGTTCACTCGCGACACGGTTCCTGTCCCAGGTCCGAGTCTGTGAA
O.rufipogon           CGTTCACTCGCGACACGGTTCCTGTCCCAAGACCGAGTCTGTGAA
O.nivara              CGTTCACTCGCGACACGGTTCCAGTCCCA-GACCGAGTCTGTGAA
                      ********************** ****** * *************


Cluster-VI


O.glaberrima          -AACGTTCTGCTGGTTCCAACTGCGTGTTGTATATTCTTAGGCCCAATCTTATGGC-AGG
O.rufipogon           -AACGTTCTGCTGGTTCCAACTGCGTGTTGCATATTCTTAGGCCCGATCTTGAGGCCAGG
O.nivara              TCAC-TTCTGCTGGTTCCAACTGCGTGTTGCATATTCTTAGGCCCGATCTTGAGGC-AAG
O.sativa_indica_      -AACGTTCTGCTGGTTCCAACTGCGTGTTGCATATTCTTAGGCCCGATCTTGAGGC-AAG
                        ** ************************* ************** *****  *** * *

O.glaberrima          AACTGAGTAGTTGGTGAACTCGCTCTATGTTGTTCATTCACTCGCTACACG-GTTCCTG-
O.rufipogon           AACTGAGTAGTTGGTGAACTCGCTCTATGTTGTTCGTTCACTTGCTACACG-GTTCCTG-
O.nivara              AATTGAGTAGTTGGTGAACTCGCTCTATGTTGTTCGTTCACTTGCTACACG-GTTCCTG-
O.sativa_indica_      AATTGAGTAGTTGGTGAACTCGCTCTATGTTGTTCGTTCACTTGCTACACGAGTTCCTGG
                      ** ******************************** ****** ******** ******* 

O.glaberrima          TCCCAAGATCGAGTCTATGAATATGCAAAT-GTGATTTTCTCTGGTGAATATGACA
O.rufipogon           TTCCAAGATCGAGTCCGTTAATATGCAAAGAGTGATTTTCTCTGGTGAATATGACA
O.nivara              TCCCAAGATCGAGTCCGTTAATATGCAAAG-GTGATTTTCTCTGGTGAATATGACA
O.sativa_indica_      TCCCAAGATCGAGTCCGTTAATATGCAAAG-GTGATTTTCTCTGGTGAATATGACA
                      * *************  * **********  *************************


Cluster-VII


O.sativa_indica_      CCGTTCTGCTGGTTCC--AACTTCGTGTGGCATATTCTTAGGCCC--GGTCTTGA-GGCA
O.rufipogon           CCGTTCTGCTGGTTCC--AACTTCGTGTTGCATTTTCT---AGCC--GGTCT-GA-GGCA
O.nivara              --------------------------------TCTCTTAGGGGCCCGGGTCTTGAAGGCA
O.glaberrima          CCGTTCTGCAAATTCATAAACTCGGAGTTGCATATTCTTAGGCCC--GGTCTTGT-GGCA
                                                      * *  *     **  ***** *  ****

O.sativa_indica_      GAAACTGAGTAGTTGGTGAACTCG-----CTCTATGTTGTTCGTTCACTCGCGACACGGT
O.rufipogon           GGA-CTGAGTAGTTGGTGAACTCG-----CTCTATGTTGTTCGTTCACTCGCGACACGGT
O.nivara              GGAACTGAGTAGTTGGTGAACTCAGCCTTCCTTATGTTGTTCGTTCACTCGCGACACGGT
O.glaberrima          AGAACTGAGTAGTT---------------------------CGTTAACTCGCTACGCGGT
                        * **********                           **** ****** ** ****

O.sativa_indica_      TCCTGTCCCAA-GACCGAGTCTGTGAATATACAAATGTGATTTTTTT-AATACATTCTTA
O.rufipogon           TCCTGTCCCAA-GGCCGAGTCTGTGAATATACAAATGTGATTTTTTT-AATACATTCTTA
O.nivara              TCCTGTCCCAAAGACCGAGTCTGTGAATATACAAATGTGATTTTTTTTAATACTTTCTTA
O.glaberrima          TCTTGTCACAA-GACCGAGTCTGTGAATATGCAAAGAGAGTTTTCTCTAGGAATATGACA
                      ** **** *** * **************** ****     **** *  *  *   *   *

O.sativa_indica_      CACCCACTCTTTTTTTCAAGTTCCAGCATCCGTTTGTGAATATGACCTACTCCTGCAAAT
O.rufipogon           CACCCACTCTTTTTTTCAAGTTCCACCATCCGTTTGTGAATATGACCTACTCCTGCAAAT
O.nivara              CCCCCACTCTTTTTTTCAAGTTCCAGCATCCGTTTGTGAATATGACCTACTCCTGCAAAT
O.glaberrima          TATTCTAAATTCCTATTCTTTGTCAAC-----TTTGTAAAAATTGCT--CCCGAATGATC
                          *    **  * *    *  ** *     ***** ** **  *   * *     *  

O.sativa_indica_      TCATAAACTCGGAGTTGCATATTCTTAGGCCCGGTCTTGTGGCAAGAACTGAGTAATTCG
O.rufipogon           TCATAAACTCGGGGTTGCATATTCTTAGGCCCGGTCTTGGGGCAAAAACTGAATAATTCG
O.nivara              TCATAAACTCGGTGTTGCATATTCTTAGGCCCGGTCTTGTGGCAAGAACTGAGTAGTTCG
O.glaberrima          TCTCTACTACGAAACCCTTTATCACTTCCCCCAATGTTGGTCATACTCACCCTTTTTTTT
                      **   *   **        ***   *   ***  * ***     *        *  **  

O.sativa_indica_      TTAACTCGCTACGCGGTTCTTGTCAC-AAGACCGAGTCTGTGAATATGCAAAGGTGGTT-
O.rufipogon           TTAACTCCCTACCCGGTTCTTGTCCC-AAAACCGAGTCTGTGAATATGCAAAGGGGGTT-
O.nivara              TTAACTCGCTACGCGGTTCTTGTCACTAAGACCGAGTCTGTGAATATGCAAAGGTGGTT-
O.glaberrima          TTCATTTTTTTTTTTTTACCCCTTGTTTTGTTTTTTTTTATAAGAACCCAAACAAACCCC
                      ** * *   *      * *   *             * * * *  *  ****        

O.sativa_indica_      --TTCTCTGTGAATATGACATATTCTAAATTCCTATTCTTTGTCAACTTTGTAAAAATTG
O.rufipogon           --TTCCCTATGAATAAGAAATATTCCAAATTCCTATTTTTTGTCCAATTTTAAAAAATTG
O.nivara              --TTCTCTGTGAATATGACATATTCTAAAT-CCTAT--CTTGTCAACTGAAG--------
O.glaberrima          CATTTCTTATTCATTATTTGCTCCCTCAACCCTGGTCGCCTGACAGCCTTTATATG----
                        **   * *  **          *  **  *   *    ** *                

O.sativa_indica_      CTCCCGAATGA--TCTCTCTACTCCTTTATATG
O.rufipogon           CCCCCGAAAGAACTCTCTCTACTCCTTTATATG
O.nivara              ---------------------------------
O.glaberrima          ---------------------------------


Cluster-VIII


O.sativa_indica_      --ATAAACGTTCCGCGGGTTCCAACTTTGTGTTGCATATTT-TTAGGCCCGGTCTTGAGG
O.glaberrima          TCATAAACGTTCCGCTGGTTCCAACTTCGTGTTGCCAATTTCTTAGGCTCGGTCTTGAGG
O.rufipogon           TCATAAACGTTCCGCTGGTTCCAACTTCGTGTTGCATATTC-TTAGGCCCGGTCTTGAGG
O.nivara              TCATAAACGTTCCGCTGGTTCCAACTTCGTGTTGC--ATTTCTTACGCTCGGTCTTGAGG
                        ************* *********** *******  ***  *** ** ***********

O.sativa_indica_      CAGAAAATGAGTAGTTGGTGAACTCGCTTTATGTTGTTCGTTCACTCGCGACACGGTTCC
O.glaberrima          CAGGAACTGAGTAGTTGGTGAACTCGCTCTATGTTGTTCGTTCACTCGCGACACGGTTCC
O.rufipogon           CAGGAACTGAGTAGTTGGTGAACTCGCTCTATGTTGTTCGTTCACTCGCGACACGGTTCC
O.nivara              CAGGAACTGAGTAGTTGGTGAACTCGCTCTATGTTGTTCGTTCACTCGCGACACGGTTCC
                      *** ** ********************* *******************************

O.sativa_indica_      TGTCCCAAGACGGAGTCTGTGAATATACAAATGTGATTTTTTTAATA-CATTTTTACACC
O.glaberrima          TGTCCCAAGGCCGAGTTTGTGAATATACAAATGTGATTTTTTTAATA-CATTTTTACACC
O.rufipogon           TGTCCCAAGATCGAGTCTGTGAATATACAAATGTGATTTTTTTAATA-ATTTCTTACCCC
O.nivara              TGTCCCAAGACCGAGTCTGTGAATATACAAATGTGATTTTTTTTATAACTTTCTTACCCC
                      *********   **** ************************** ***   ** **** **

O.sativa_indica_      CACTCTTTTTTTCAAGTTCCAGCATCTGTTTGTGAATATGACCTATTCCTGCAAATTCAT
O.glaberrima          CACTCTTTTTTTCAAGTTCCAGCATCCGTTTGTGAATATGACCTACTCCTGCAAATTCAT
O.rufipogon           CCCCTTTTTTTTCAATTTCCACCATCCGTTTGTGAATATGACCTACTCCTGCAAATTCAT
O.nivara              CCTCTTTTTTTCCAGTTTCCACCTCCGTTTTGTGATAATGACCTACTCCTGCAAATTCTA
                      *    ****** **  ***** *  *  *******  ******** ************  

O.sativa_indica_      AAACTCGGTGTTGCATATTTTTAGGCCCGGTCTTGTGGCAAGAACTGAGTAGTTTGTTAA
O.glaberrima          AAACTCGGTGTTGCATATTTTTAGGCCCGGTCTTGTGGCAAGAACTGAGTAGTTCGTTAA
O.rufipogon           AAACTCGGGGTTGCATATTCTTAGGCCCGGTCTTGGGGCAAAAACTGAGTATTTCTTTAA
O.nivara              AACCTCGTGTTTGCAAATTCTAAGGCCCGGTCTTGTGCCA-GAACTGAGTA-TTCGTTA-
                      ** ****   ***** *** * ************* * **  ********* **  *** 

O.sativa_indica_      CTCGCTACGCGGTTCTTGTCACAAGACCGAGTCTGTGAATATGCAAAGGTGGTTTTCTCT
O.glaberrima          CTCGCTACGCGGTTCTTGTCACAAGACCGAGTCTGTGAATATGCAAAGGTGGTTTTCTCT
O.rufipogon           CTCCCTACCCGGTTTTTGCCACAAAACCGAGCCTGTAAATATGCAAAGGTGGTTTTCTCT
O.nivara              CTCGCTACCCGGTTCTTGTCACAA-ACCGA-TCTGTGAATATGCAAAG-TGGTTT-CTCT
                      *** **** ***** *** ***** *****  **** *********** ****** ****

O.sativa_indica_      GTGAATATGACATATTCTAAATTCCTAT-------------TCTTTGTCAACTTTGTAAA
O.glaberrima          GTGAATATGACATATTCTAAATTCCTAT-------------TCTTTGTCAACTTTGTAAA
O.rufipogon           GTGAATATGACATATTCTAAATTCCTATCTGTCAACCTAATTCTTTGTCAACTTTGTAAA
O.nivara              GTGAATATGACATATTC-AAATTCCTAT-------------TCTTTGTCAACTTTG-AAA
                      ***************** **********             *************** ***

O.sativa_indica_      AATTGCTCCCGAATGATCTCTCTACTCCTTTATAT
O.glaberrima          AATTGCTCCCGAATGATCTCTCTACTCCTTTATAT
O.rufipogon           AATTGCTCCCGAATGATCTCTCTACTCCTTTATAT
O.nivara              AATTGCTCCCAAATGATCTCCT--CTCCTTTATAT
                      ********** *********    ***********


Cluster-IX


O.glaberrima          TAAACGTTCTGCTGGTTCCAACTGCGTGTTGTATATTCTTAGGGCCGGCCTTGAGGCAG-
O.rufipogon           TAAACGTTTTGCTGGTTCCAACTGCGTGTTGCATATTTTTAGGCCCGATCTTGAGGCAGG
O.sativa_indica_      TAAA-GTTTTGGTGGTTCCAAATGGGTGTTGCATATTTTTAGGCCCGGTTTTGAGGCAGG
O.nivara              TAAACGTTTTGTTGGTTCCAATTGGGTGTTGAATATTTTTAGGCCCGTTTTTGGGGCAGG
                      **** *** ** ********* ** ****** ***** ***** ***   *** ***** 

O.glaberrima          -ACTGAGTAGTTGGTGAACTCGCTCTATGTTGTTCGTTCACTCGCGACGCG-TTCCTGTC
O.rufipogon           AACTGAGTAGTTGGTGAACTCGCTTTATGTTGTTCGTTCACTCGTTACACGGTTCCTG-T
O.sativa_indica_      AACTGAGTAGTTGGTGAACTCGCTTTATGTTGTTCATTCACTCGCGACACGGTTCCTGTC
O.nivara              AATTGAGTAGTTGGTGAACTCGTTTTATGTTGTTCGTTCACTCGGAACCGGGTTCCTGTC
                       * ******************* * ********** ********  **  * ******  

O.glaberrima          CCAAGAACCGAGTCTGTGAATATACAAATGTGATTTTTTT-AATACATTCTTACACCCAC
O.rufipogon           CCCAAGATCGAGTCTGTGAATATACAAATGTGATTTTTTT-AATTCATTCCTACCCCCAC
O.sativa_indica_      CCAAG-ACCGAGTCTGTGAATATACAAATGTGATTTTTTT-AATACATTCTTACACCCAC
O.nivara              CCAAG-ACCGAGTCTGTGAATATACAAATGTGATTTTTTTTAATACTTTCTTACACCCAC
                      ** *  * ******************************** *** * *** *** *****

O.glaberrima          TCTTTTTTTCAAGTTCCAGCATCCGTTTGTGAATATGACTAACTACTA
O.rufipogon           TCCTTTTTTCAAGTTCCAACATCCGTTTGTGAATATGACCTACTACTG
O.sativa_indica_      TCTTTTTTT-AAGTTCCAACATCCGTTTGTGAATATGACCTACTACTG
O.nivara              TCTTTTTTT-AAGTTCCAACATCCGTTTGTGAATATGACCTACTACTG
                      ** ****** ******** ********************  ****** 
