# Supplementary material for: Comprehensive survey and evolutionary analysis of genome-wide miRNA genes from ten diploid Oryza species
Source: BMC Genomics. 2017 Sep 11;18:711. doi: 10.1186/s12864-017-4089-4 (PMC5594537; doi:10.1186/s12864-017-4089-4)
Supplement: Supplementary file 17 — Percent identity matrix showing the identity among the nine different clusters of osa-miR1861 family in rice. (TXT 1003 bytes) [file 12864_2017_4089_MOESM17_ESM.txt]

Table S11. Percent identity matrix showing the identity among the nine different clusters of osa-miR1861 family in rice.


				IV	VI	I	II	VIII	VII	III	V
     1: CLUSTER-IX    100.00   89.40   87.13   90.05   89.86   94.25   90.58   91.71   91.35
     2: CLUSTER-IV     89.40  100.00   82.93   90.14   95.27   91.71   92.18   93.24   89.42
     3: CLUSTER-VI     87.13   82.93  100.00   85.88   84.15   87.13   84.12   86.59   93.27
     4: CLUSTER-I      90.05   90.14   85.88  100.00   89.72   93.78   91.32   93.43   94.23
     5: CLUSTER-II     89.86   95.27   84.15   89.72  100.00   92.63   92.92   94.97   91.35
     6: CLUSTER-VIII   94.25   91.71   87.13   93.78   92.63  100.00   95.63   95.60   95.19
     7: CLUSTER-VII    90.58   92.18   84.12   91.32   92.92   95.63  100.00   97.07   97.12
     8: CLUSTER-III    91.71   93.24   86.59   93.43   94.97   95.60   97.07  100.00   97.12
     9: CLUSTER-V      91.35   89.42   93.27   94.23   91.35   95.19   97.12   97.12  100.00
